# Supplementary material for: The transportome of the endophyte Serendipita indica in free life and symbiosis with Arabidopsis and its expression in moderate salinity
Source: Front Microbiol. 2023 Jun 19;14:1191255. doi: 10.3389/fmicb.2023.1191255 (PMC10315484; doi:10.3389/fmicb.2023.1191255)
Supplement: Supplementary file 5 [file Table_1.XLSX]

## Sheet: Hoja1
Sample	Total CleanReads	Total MappingRatio	Uniquely MappingRatio
FL1.5h1	53510542	93.30%	76.84%
FL1.5h2	51118646	93.43%	78.45%
FL1.5h3	51034932	93.65%	77.97%
FL1.5hNaCl1	51103538	93.51%	77.49%
FL1.5hNaCl2	50933412	93.61%	78.80%
FL1.5hNaCl3	51076478	93.33%	77.81%
FL14d1	51053492	93.43%	77.94%
FL14d2	51065494	93.30%	77.13%
FL14d3	50870584	93.49%	77.42%
FL14dNaCl1	44420094	93.47%	78.15%
FL14dNaCl2	50966290	93.47%	77.67%
FL14dNaCl3	45546882	93.51%	78.25%
FL7d1	51110494	93.43%	77.84%
FL7d2	53538174	93.28%	73.89%
FL7d3	50970854	93.92%	77.91%
FL7dNaCl1	50962882	93.69%	77.52%
FL7dNaCl2	50950080	94.05%	78.28%
FL7dNaCl3	50874880	93.31%	71.67%
S1.5h1	50511764	0.93%	0.80%
S1.5h2	51073924	0.52%	0.44%
S1.5h3	53505072	1.30%	1.11%
S1.5hNaCl1	53531746	1.14%	0.98%
S1.5hNaCl2	53399338	1.55%	1.33%
S1.5hNaCl3	50875982	0.53%	0.46%
S14d1	53792306	3.39%	2.81%
S14d2	53572962	4.12%	3.40%
S14d3	53655008	3.79%	3.11%
S14dNaCl1	53619768	3.25%	2.69%
S14dNaCl2	53518130	4.63%	3.86%
S14dNaCl3	53537270	2.97%	2.44%
S7d1	50930286	3.26%	2.80%
S7d2	53570690	3.44%	2.83%
S7d3	42757140	2.20%	1.84%
S7dNaCl1	53793548	1.83%	1.50%
S7dNaCl2	53756526	2.19%	1.80%
S7dNaCl3	53668414	2.31%	1.93%
