# Supplementary material for: The transportome of the endophyte Serendipita indica in free life and symbiosis with Arabidopsis and its expression in moderate salinity
Source: Front Microbiol. 2023 Jun 19;14:1191255. doi: 10.3389/fmicb.2023.1191255 (PMC10315484; doi:10.3389/fmicb.2023.1191255)
Supplement: Supplementary file 6 [file Table_2.XLSX]

## Sheet: Serendipita Transportome 764
Table S2. Transportome of Serendipita indica. This includes 764 proteins extracted from the annotated proteome of the fungus in the JGI (https://mycocosm.jgi.doe.gov/Pirin1/Pirin1.home.html).
Protein_ID	PIRIN_Protein_ID	PIIN_transcript	Location (contig;start-end)	Gene length	Protein length	TC number	Class (7)	Superfamily (17)	Family (145)	ChEBI (Substrate)	Groups of Substrates	Complementary Description	Domain	PredHel	Cellular location
74508	PIRIN_74508	mRNA:PIIN_03707	PIRI_contig_0068;34,311-31,692	2620	567	2.A.1.1.40	Electrochemical Potential-driven Transporters	Porters (uniporters, symporters, antiporters)	The Major Facilitator Superfamily (MFS)	CHEBI:10085;xylose	C	xylose transporter	'Sugar (and other) transporter(PF00083.27)', 'Glutaredoxin-like domain (DUF836)(PF05768.17)', 'Major Facilitator Superfamily(PF07690.19)'	10	plasma membrane
75164	PIRIN_75164	mRNA:PIIN_04361	PIRI_contig_0087;37,715-34,856	2860	551	2.A.1.1.40	Electrochemical Potential-driven Transporters	Porters (uniporters, symporters, antiporters)	The Major Facilitator Superfamily (MFS)	CHEBI:10085;xylose	C	xylose transporter	'Sugar (and other) transporter(PF00083.27)', 'Major Facilitator Superfamily(PF07690.19)'	11	plasma membrane
78211	PIRIN_78211	mRNA:PIIN_07404	PIRI_contig_0232;8,886-11,354	2469	509	2.A.1.1.40	Electrochemical Potential-driven Transporters	Porters (uniporters, symporters, antiporters)	The Major Facilitator Superfamily (MFS)	CHEBI:10085;xylose	C	xylose transporter	'Sugar (and other) transporter(PF00083.27)', 'Major Facilitator Superfamily(PF07690.19)'	10	plasma membrane
77341	PIRIN_77341	mRNA:PIIN_06536	PIRI_contig_0178;6,628-8,312	1685	454	2.A.1.1.96	Electrochemical Potential-driven Transporters	Porters (uniporters, symporters, antiporters)	The Major Facilitator Superfamily (MFS)	CHEBI:25212;metabolite	C	glucose, Mannose, Galactose, fructose, H+ transport	'Sugar (and other) transporter(PF00083.27)', 'Fungal trichothecene efflux pump (TRI12)(PF06609.16)', 'Major Facilitator Superfamily(PF07690.19)'	12	plasma membrane
71088	PIRIN_71088	mRNA:PIIN_00334	PIRI_contig_0004;85,641-83,250	2392	562	2.A.1.1.83	Electrochemical Potential-driven Transporters	Porters (uniporters, symporters, antiporters)	The Major Facilitator Superfamily (MFS)	CHEBI:3523;cellodextrin|CHEBI:3522;cellobiose	C	sugar uptake	'Sugar (and other) transporter(PF00083.27)', 'Major Facilitator Superfamily(PF07690.19)'	12	plasma membrane
71089	PIRIN_71089	mRNA:PIIN_00335	PIRI_contig_0004;89,326-87,021	2306	608	2.A.1.1.83	Electrochemical Potential-driven Transporters	Porters (uniporters, symporters, antiporters)	The Major Facilitator Superfamily (MFS)	CHEBI:3523;cellodextrin|CHEBI:3522;cellobiose	C	sugar uptake	'Sugar (and other) transporter(PF00083.27)', 'Major Facilitator Superfamily(PF07690.19)'	11	plasma membrane
71690	PIRIN_71690	mRNA:PIIN_00918	PIRI_contig_0011;96,026-98,147	2122	547	2.A.1.1.82	Electrochemical Potential-driven Transporters	Porters (uniporters, symporters, antiporters)	The Major Facilitator Superfamily (MFS)	CHEBI:3523;cellodextrin|CHEBI:3522;cellobiose	C	sugar uptake	'Sugar (and other) transporter(PF00083.27)', 'Major Facilitator Superfamily(PF07690.19)'	11	plasma membrane
74170	PIRIN_74170	mRNA:PIIN_03367	PIRI_contig_0060;97-1,833	1737	527	2.A.1.1.83	Electrochemical Potential-driven Transporters	Porters (uniporters, symporters, antiporters)	The Major Facilitator Superfamily (MFS)	CHEBI:3523;cellodextrin|CHEBI:3522;cellobiose	C	sugar uptake	'Sugar (and other) transporter(PF00083.27)', 'Fungal trichothecene efflux pump (TRI12)(PF06609.16)', 'Major Facilitator Superfamily(PF07690.19)'	12	plasma membrane
74171	PIRIN_74171	mRNA:PIIN_03368	PIRI_contig_0060;2,971-4,710	1740	512	2.A.1.1.83	Electrochemical Potential-driven Transporters	Porters (uniporters, symporters, antiporters)	The Major Facilitator Superfamily (MFS)	CHEBI:3523;cellodextrin|CHEBI:3522;cellobiose	C	sugar uptake	'Sugar (and other) transporter(PF00083.27)', 'Major Facilitator Superfamily(PF07690.19)'	11	plasma membrane
74172	PIRIN_74172	mRNA:PIIN_03369	PIRI_contig_0060;7,748-5,980	1769	530	2.A.1.1.83	Electrochemical Potential-driven Transporters	Porters (uniporters, symporters, antiporters)	The Major Facilitator Superfamily (MFS)	CHEBI:3523;cellodextrin|CHEBI:3522;cellobiose	C	sugar uptake	'Sugar (and other) transporter(PF00083.27)', 'Major Facilitator Superfamily(PF07690.19)'	12	plasma membrane
78897	PIRIN_78897	mRNA:PIIN_08090	PIRI_contig_0288;19,943-22,204	2262	568	2.A.1.1.83	Electrochemical Potential-driven Transporters	Porters (uniporters, symporters, antiporters)	The Major Facilitator Superfamily (MFS)	CHEBI:3523;cellodextrin|CHEBI:3522;cellobiose	C	sugar uptake	'Sugar (and other) transporter(PF00083.27)', 'Major Facilitator Superfamily(PF07690.19)'	11	plasma membrane
75705	PIRIN_75705	mRNA:PIIN_04898	PIRI_contig_0106;14,833-12,726	2108	518	2.A.1.1.147	Electrochemical Potential-driven Transporters	Porters (uniporters, symporters, antiporters)	The Major Facilitator Superfamily (MFS)	CHEBI:4167;D-glucopyranose	C	xylose transporter	'Sugar (and other) transporter(PF00083.27)', 'Fungal trichothecene efflux pump (TRI12)(PF06609.16)', 'Major Facilitator Superfamily(PF07690.19)'	12	plasma membrane
72591	PIRIN_72591	mRNA:PIIN_01799	PIRI_contig_0025;70,629-72,954	2326	605	2.A.1.1.69	Electrochemical Potential-driven Transporters	Porters (uniporters, symporters, antiporters)	The Major Facilitator Superfamily (MFS)	CHEBI:5418;glucose	C	glucose transport	'Sugar (and other) transporter(PF00083.27)', 'Major Facilitator Superfamily(PF07690.19)'	10	plasma membrane
72925	PIRIN_72925	mRNA:PIIN_02129	PIRI_contig_0032;30,622-27,939	2684	518	2.A.1.1.39	Electrochemical Potential-driven Transporters	Porters (uniporters, symporters, antiporters)	The Major Facilitator Superfamily (MFS)	CHEBI:5418;glucose	C	high- affinity glucose uptake	'Sugar (and other) transporter(PF00083.27)', 'Fungal trichothecene efflux pump (TRI12)(PF06609.16)', 'Major Facilitator Superfamily(PF07690.19)'	8	plasma membrane
72504	PIRIN_72504	mRNA:PIIN_01718	PIRI_contig_0023;120,800-119,026	1775	539	2.A.1.1.51	Electrochemical Potential-driven Transporters	Porters (uniporters, symporters, antiporters)	The Major Facilitator Superfamily (MFS)	CHEBI:5584;hydron|CHEBI:10085;xylose|CHEBI:5418;glucose	C	Glucose/xylose symporter 1	'Sugar (and other) transporter(PF00083.27)', 'Major Facilitator Superfamily(PF07690.19)'	12	plasma membrane
73656	PIRIN_73656	mRNA:PIIN_02855	PIRI_contig_0047;73,950-71,992	1959	537	2.A.1.1.51	Electrochemical Potential-driven Transporters	Porters (uniporters, symporters, antiporters)	The Major Facilitator Superfamily (MFS)	CHEBI:5584;hydron|CHEBI:10085;xylose|CHEBI:5418;glucose	C	Glucose/xylose symporter 1	'Sugar (and other) transporter(PF00083.27)', 'Major Facilitator Superfamily(PF07690.19)'	12	plasma membrane
75246	PIRIN_75246	mRNA:PIIN_04441	PIRI_contig_0090;14,503-12,283	2221	554	2.A.1.1.51	Electrochemical Potential-driven Transporters	Porters (uniporters, symporters, antiporters)	The Major Facilitator Superfamily (MFS)	CHEBI:5584;hydron|CHEBI:10085;xylose|CHEBI:5418;glucose	C	Glucose/xylose symporter 1	'Sugar (and other) transporter(PF00083.27)', 'Major Facilitator Superfamily(PF07690.19)'	11	plasma membrane
72854	PIRIN_72854	mRNA:PIIN_02059	PIRI_contig_0030;86,712-88,922	2211	583	2.A.2.6.1	Electrochemical Potential-driven Transporters	Porters (uniporters, symporters, antiporters)	The Glycoside-Pentoside-Hexuronide (GPH):Cation Symporter Family	CHEBI:5584;hydron|CHEBI:6668;maltose|CHEBI:9314;sucrose	C	Responsible for the transport of maltose and sucrose into the cell, with the concomitant uptake of protons (symport system).	'Major Facilitator Superfamily(PF07690.19)', 'MFS/sugar transport protein(PF13347.9)'	11	plasma membrane
75965	PIRIN_75965	mRNA:PIIN_05160	PIRI_contig_0116;12,821-10,521	2301	637	2.A.2.6.1	Electrochemical Potential-driven Transporters	Porters (uniporters, symporters, antiporters)	The Glycoside-Pentoside-Hexuronide (GPH):Cation Symporter Family	CHEBI:5584;hydron|CHEBI:6668;maltose|CHEBI:9314;sucrose	C	Responsible for the transport of maltose and sucrose into the cell, with the concomitant uptake of protons (symport system).	not_found	10	plasma membrane
79395	PIRIN_79395	mRNA:PIIN_08586	PIRI_contig_0343;2,654-131	2524	735	2.A.2.6.1	Electrochemical Potential-driven Transporters	Porters (uniporters, symporters, antiporters)	The Glycoside-Pentoside-Hexuronide (GPH):Cation Symporter Family	CHEBI:5584;hydron|CHEBI:6668;maltose|CHEBI:9314;sucrose	C	Maltose/sucrose H+ : symporter, Sut1. Sucrose transporter and related proteins	'MFS/sugar transport protein(PF13347.9)'	12	plasma membrane
71091	PIRIN_71091	mRNA:PIIN_00337	PIRI_contig_0004;93,760-91,385	2376	354	2.A.1.1.127	Electrochemical Potential-driven Transporters	Porters (uniporters, symporters, antiporters)	The Major Facilitator Superfamily (MFS)	CHEBI:5709;hexose	C	Hexose:proton symporter of 525 aas and 12 TMSs, Hxt5 from Piriformspora indica.Takes up D-glucose, D-fructose, D-xylose, D-mannose, D-galactose with decreasing affinity in this order (Rani et al. 2016).	'Sugar (and other) transporter(PF00083.27)', 'Putative S-adenosyl-L-methionine-dependent methyltransferase(PF02636.20)'	4	plasma membrane
75943	PIRIN_75943	mRNA:PIIN_05137	PIRI_contig_0115;16,420-18,536	2117	525	2.A.1.1.127	Electrochemical Potential-driven Transporters	Porters (uniporters, symporters, antiporters)	The Major Facilitator Superfamily (MFS)	CHEBI:5709;hexose	C	sugar uptake	'Sugar (and other) transporter(PF00083.27)', 'Major Facilitator Superfamily(PF07690.19)'	9	plasma membrane
82455	PIRIN_82455	mRNA:PIIN_11606	PIRI_contig_1818;664-1,025	362	86	2.A.1.1.127	Electrochemical Potential-driven Transporters	Porters (uniporters, symporters, antiporters)	The Major Facilitator Superfamily (MFS)	CHEBI:5709;hexose	C	Hexose:proton symporter of 525 aas and 12 TMSs, Hxt5, Piriformspora indica. Takes up D-glucose, D-fructose, D-xylose, D-mannose, D-galactose with decreasing affinity in this order (Rani et al. 2016).	not_found	0	plasma membrane
71090	PIRIN_71090	mRNA:PIIN_00336	PIRI_contig_0004;90,421-89,792	630	175	2.A.1.1.83	Electrochemical Potential-driven Transporters	Porters (uniporters, symporters, antiporters)	The Major Facilitator Superfamily (MFS)	CHEBI:3523;cellodextrin|CHEBI:3522;cellobiose	C	The cellobiose/cellotriose/cellodextrin/lactose transporter. Predicted transporter (major facilitator superfamily)	'Sugar (and other) transporter(PF00083.27)'	2	plasma membrane
71644	PIRIN_71644	mRNA:PIIN_11722	PIRI_contig_0010;167,941-170,511	2571	487	2.A.1.1.39	Electrochemical Potential-driven Transporters	Porters (uniporters, symporters, antiporters)	The Major Facilitator Superfamily (MFS)	CHEBI:5418;glucose	C	high- affinity glucose uptake	'Sugar (and other) transporter(PF00083.27)', 'Major Facilitator Superfamily(PF07690.19)'	6	plasma membrane
72319	PIRIN_72319	mRNA:PIIN_01539	PIRI_contig_0020;85,073-86,010	938	279	2.A.106.2.5	Electrochemical Potential-driven Transporters	Porters (uniporters, symporters, antiporters)	The Ca2+:H+ Antiporter-2 (CaCA2) Family	CHEBI:29108;calcium(2+)	Ca	transmembrane protein TMEM208 of ER that may function as a negative regulator of endoplasmic reticulum-stress induced autophagy.	'Uncharacterized protein family UPF0016(PF01169.22)'	5	ER
72616	PIRIN_72616	mRNA:PIIN_01823	PIRI_contig_0026;11,759-7,334	4426	1368	3.A.3.2.27	Primary Active Transporters	P-P-bond-hydrolysis-driven transporters	The P-type ATPase (P-ATPase) Superfamily	CHEBI:3308;calcium(2+)	Ca	Ca2+ transport into vacuole	'E1-E2 ATPase(PF00122.23)', 'Cation transporting ATPase, C-terminus(PF00689.24)', 'Cation transporter/ATPase, N-terminus(PF00690.29)', 'haloacid dehalogenase-like hydrolase(PF00702.29)', 'Cation transport ATPase (P-type)(PF13246.9)'	10	vacuole
71765	PIRIN_71765	mRNA:PIIN_00991	PIRI_contig_0012;63,146-59,991	3156	701	2.A.29.14.10	Electrochemical Potential-driven Transporters	Porters (uniporters, symporters, antiporters)	The Mitochondrial Carrier (MC) Family	CHEBI:3308;calcium(2+)	Ca	aspartate/glutamate mitochondrial carrier. Mitochondrial and calcium-binding carrier that catalyzes the calcium-dependent exchange of cytoplasmic glutamate with mitochondrial aspartate across the mitochondrial inner membrane	'EF hand(PF00036.35, PF13202.9)', 'Mitochondrial carrier protein(PF00153.30)', 'EF-hand domain(PF13405.9)', 'EF-hand domain pair(PF13499.9)'	0	mitochondria
75232	PIRIN_75232	mRNA:PIIN_04428	PIRI_contig_0089;56,712-58,176	1465	424	2.A.28.3.7	Electrochemical Potential-driven Transporters	Porters (uniporters, symporters, antiporters)	The Bile Acid:Na+ Symporter (BASS) Family	CHEBI:3308;calcium(2+)	Ca	RCh1p transporter (SLC10 family). Regulates cytosolic Ca2+ homeostasis (Jiang et al., 2012). Rch1p is part of the low-affinity calcium uptake system (LACS) system and does not functionally interact with Cch1p (Alber et al. 2013).	'SBF-like CPA transporter family (DUF4137)(PF13593.9)'	9	plasma membrane
74752	PIRIN_74752	mRNA:PIIN_03950	PIRI_contig_0074;69,691-62,504	7188	2017	1.A.1.11.17	Channels/Pores	α-Type Channels	The Voltage-gated Ion Channel (VIC) Superfamily	CHEBI:3308;calcium(2+)	Ca	Ca2+ uptake, PM, (Cch1/Mid1)	'Ion transport protein(PF00520.34)', 'Polycystin cation channel(PF08016.15)'	21	plasma membrane
72312	PIRIN_72312	mRNA:PIIN_01532	PIRI_contig_0020;72,616-70,430	2187	566	2.A.19.2.8	Electrochemical Potential-driven Transporters	Porters (uniporters, symporters, antiporters)	The Ca2+:Cation Antiporter (CaCA) Family	CHEBI:3308;calcium(2+)|CHEBI:5584;hydron	Ca	CAX vacuolar Ca2+:H+ exchanger, for accumulation of calcium in vacuole (Bowman et al, 2011)	'Sodium/calcium exchanger protein(PF01699.27)'	11	vacuole
72633	PIRIN_72633	mRNA:PIIN_01839	PIRI_contig_0026;41,180-38,813	2368	668	2.A.97.1.1	Electrochemical Potential-driven Transporters	Porters (uniporters, symporters, antiporters)	The Mitochondrial Inner Membrane K+/H+ and Ca2+/H+ Exchanger (LetM1) Family	CHEBI:34552;barium(2+)|CHEBI:34982;strontium(2+)|CHEBI:3308;calcium(2+)|CHEBI:6635;magnesium(2+)|CHEBI:29035;manganese(2+)|CHEBI:9175;sodium(1+)|CHEBI:8345;potassium(1+)	Ca	LETM1. Mitochondrial proton/calcium exchanger protein that mediates proton-dependent calcium efflux from mitochondrion	'LETM1-like, RBD(PF07766.16)'	1	mitochondria
76755	PIRIN_76755	mRNA:PIIN_05948	PIRI_contig_0149;20,520-21,518	999	280	1.A.14.3.3	Channels/Pores	α-Type Channels	The Calcium Transporter A (CaTA) (formerly the Testis-Enhanced Gene Transfer (TEGT) Family	CHEBI:3473;cation	Ca	Golgi anti-apoptotic protein which can inhibit apoptosis induced by intrinsic and extrinsic apoptotic stimuli. Can modulate both capacitative Ca2+ entry and inositol 1,4,5-trisphosphate (IP3)-mediated Ca2+ release.	'Inhibitor of apoptosis-promoting Bax1(PF01027.23)'	6	Golgi
75484	PIRIN_75484	mRNA:PIIN_04677	PIRI_contig_0098;14,563-18,100	3538	788	1.A.4.4.3	Channels/Pores	α-Type Channels	The Transient Receptor Potential Ca2+ Channel (TRP-CC) Family	CHEBI:36915;inorganic cation	Ca	vc1 or TrpY2 of 678 aas and 9 apparent TMSs. Serine/threonine protein kinase. Yvc-1, Yvc1 or TrpY3 of 676 aas and 9 apparent TMSs. It has the same mechanosensitive properties of the S. cerevisiae ortholog with TC# 1.A.4.4.1 (Zhou et al. 2005). 57% identical to the latter protein.	not_found	6	plasma membrane
72771	PIRIN_72771	mRNA:PIIN_01978	PIRI_contig_0029;27,323-30,121	2799	557	1.A.4.4.3	Channels/Pores	α-Type Channels	The Transient Receptor Potential Ca2+ Channel (TRP-CC) Family	CHEBI:36915;inorganic cation	Ca	Ca2+ channel, vacuolar (YVC1). Required for release of calcium ions from the vacuole in response to hyperosmotic shock.	'Ion transport protein(PF00520.34)'	3	vacuole
75037	PIRIN_75037	mRNA:PIIN_04234	PIRI_contig_0083;19,032-22,250	3219	809	1.A.4.4.3	Channels/Pores	α-Type Channels	The Transient Receptor Potential Ca2+ Channel (TRP-CC) Family	CHEBI:36915;inorganic cation	Ca	YVC1. (Yeast vacuolar conductance protein 1; also called TrpY1. Vacuolar, voltage-dependent cation-selective, Ca2+-activated channel. Upon a hyperosmotic shift, a yeast cell releases Ca(2+) from the vacuole to the cytoplasm through this channel (Zhou et al, 2005)	not_found	8	vacuole
71526	PIRIN_71526	mRNA:PIIN_00758	PIRI_contig_0009;91,473-90,101	1373	388	1.A.31.1.8	Channels/Pores	α-Type Channels	The Annexin (Annexin) Family	CHEBI:39124;calcium ion	Ca	Annexin D1 (Anx23; Ann1; AnnAT1; AtoxY; Oxy5) of 317 aas. It has a peroxidase activity and may act to counteract oxidative stress (Gorecka et al. 2005). May also mediate regulated, targeted secretion of Golgi-derived vesicles during seedling development (Clark et al. 2005). Can transport Ca2+ (Demidchik et al. 2018).	'Annexin(PF00191.23)'	0	cytosol
80226	PIRIN_80226	mRNA:PIIN_09411	PIRI_contig_0458;5,524-7,006	1483	399	1.A.106.1.3	Channels/Pores	α-Type Channels	The Calcium Load-activated Calcium Channel (CLAC) Family	CHEBI:39124;calcium ion	Ca	multidrugs efflux	'CTLH/CRA C-terminal to LisH motif domain(PF10607.12)'	0	ER
71107	PIRIN_71107	mRNA:PIIN_00351	PIRI_contig_0004;129,309-128,885	425	100	2.A.19.2.1	Electrochemical Potential-driven Transporters	Porters (uniporters, symporters, antiporters)	The Ca2+:Cation Antiporter (CaCA) Family	CHEBI:3308;calcium(2+)|CHEBI:5584;hydron	Ca, H+	vacuolar Calcium/proton exchanger. CAX. Has a role in promoting intracellular calcium ion sequestration via the exchange of calcium ions for hydrogen ions across the vacuolar membrane. Involved also in manganese ion homeostasis via its uptake into the vacuole.	not_found	2	vacuole
74614	PIRIN_74614	mRNA:PIIN_03811	PIRI_contig_0071;19,695-21,785	2091	486	2.A.19.2.8	Electrochemical Potential-driven Transporters	Porters (uniporters, symporters, antiporters)	The Ca2+:Cation Antiporter (CaCA) Family	CHEBI:3308;calcium(2+)|CHEBI:5584;hydron	Ca, H+	VCX1, Hum1. exchange of calcium ions for hydrogen ions across the vacuolar membrane. Has a role in promoting intracellular calcium ion sequestration via the exchange of calcium ions for hydrogen ions across the vacuolar membrane. Involved also in manganese ion homeostasis via its uptake into the vacuole.	'Sodium/calcium exchanger protein(PF01699.27)'	11	vacuole
76912	PIRIN_76912	mRNA:PIIN_06105	PIRI_contig_0156;22,284-25,638	3355	1015	3.A.3.2.3	Primary Active Transporters	P-P-bond-hydrolysis-driven transporters	The P-type ATPase (P-ATPase) Superfamily	CHEBI:3290;cadmium(2+)|CHEBI:3308;calcium(2+)|CHEBI:29035;manganese(2+)	Ca, Metal cations	catalyzes the hydrolysis of ATP coupled with the transport of calcium	'E1-E2 ATPase(PF00122.23)', 'Cation transporting ATPase, C-terminus(PF00689.24)', 'Cation transporter/ATPase, N-terminus(PF00690.29)', 'haloacid dehalogenase-like hydrolase(PF00702.29)', 'Cation transport ATPase (P-type)(PF13246.9)'	6	Golgi
74223	PIRIN_74223	mRNA:PIIN_03420	PIRI_contig_0061;18,790-22,303	3514	984	3.A.3.2.19	Primary Active Transporters	P-P-bond-hydrolysis-driven transporters	The P-type ATPase (P-ATPase) Superfamily	CHEBI:3308;calcium(2+)|CHEBI:29035;manganese(2+)	Ca, Metal cations	translocation of calcium from the cytosol to an endomembrane compartment	'E1-E2 ATPase(PF00122.23)', 'Cation transporting ATPase, C-terminus(PF00689.24)', 'Cation transporter/ATPase, N-terminus(PF00690.29)', 'haloacid dehalogenase-like hydrolase(PF00702.29, PF08282.15)', 'Cation transport ATPase (P-type)(PF13246.9)'	7	ER, Golgi
71106	PIRIN_71106	mRNA:PIIN_11825	PIRI_contig_0004;128,747-128,102	646	184	2.A.19.2.2	Electrochemical Potential-driven Transporters	Porters (uniporters, symporters, antiporters)	The Ca2+:Cation Antiporter (CaCA) Family	CHEBI:3308;calcium(2+)|CHEBI:29035;manganese(2+)|CHEBI:5584;hydron	Ca, Metal cations, H+	VCX1, Hum1. exchange of calcium ions for hydrogen ions across the vacuolar membrane. Has a role in promoting intracellular calcium ion sequestration via the exchange of calcium ions for hydrogen ions across the vacuolar membrane. Involved also in manganese ion homeostasis via its uptake into the vacuole.	'Sodium/calcium exchanger protein(PF01699.27)'	4	vacuole
74737	PIRIN_74737	mRNA:PIIN_03935	PIRI_contig_0074;32,464-29,892	2573	607	2.A.19.2.2	Electrochemical Potential-driven Transporters	Porters (uniporters, symporters, antiporters)	The Ca2+:Cation Antiporter (CaCA) Family	CHEBI:3308;calcium(2+)|CHEBI:29035;manganese(2+)|CHEBI:5584;hydron	Ca, Metal cations, H+	VCX1, Hum1. exchange of calcium ions for hydrogen ions across the vacuolar membrane. Has a role in promoting intracellular calcium ion sequestration via the exchange of calcium ions for hydrogen ions across the vacuolar membrane. Involved also in manganese ion homeostasis via its uptake into the vacuole.	'Sodium/calcium exchanger protein(PF01699.27)'	11	vacuole
79324	PIRIN_79324	mRNA:PIIN_08515	PIRI_contig_0333;17,362-19,561	2200	452	2.A.19.2.8	Electrochemical Potential-driven Transporters	Porters (uniporters, symporters, antiporters)	The Ca2+:Cation Antiporter (CaCA) Family	CHEBI:3308;calcium(2+)|CHEBI:5584;hydron	Ca, Metal cations, H+	VCX1, Hum1. exchange of calcium ions for hydrogen ions across the vacuolar membrane. Has a role in promoting intracellular calcium ion sequestration via the exchange of calcium ions for hydrogen ions across the vacuolar membrane. Involved also in manganese ion homeostasis via its uptake into the vacuole.	'Sodium/calcium exchanger protein(PF01699.27)'	10	vacuole
76641	PIRIN_76641	mRNA:PIIN_05834	PIRI_contig_0144;16,437-19,048	2612	805	2.A.19.4.4	Electrochemical Potential-driven Transporters	Porters (uniporters, symporters, antiporters)	The Ca2+:Cation Antiporter (CaCA) Family	CHEBI:3308;calcium(2+)|CHEBI:9175;sodium(1+)|CHEBI:8345;potassium(1+)	Ca, Na, K	a human K+-dependent Na+/Ca2+ antiporter, NCKX6 CCKX6. It is an essential component of the mitochondrial Na+/Ca2+ exchanger. It usually mediates mitochondrial Ca2+ extrusion	'Sodium/calcium exchanger protein(PF01699.27)'	13	mitochondria
75193	PIRIN_75193	mRNA:PIIN_04389	PIRI_contig_0088;37,852-41,168	3317	807	2.A.49.1.3	Electrochemical Potential-driven Transporters	Porters (uniporters, symporters, antiporters)	The Chloride Carrier/Channel (ClC) Family	CHEBI:3731;chloride	Cl	voltage-gated chloride channel activity	'CBS domain(PF00571.31)', 'Voltage gated chloride channel(PF00654.23)'	13	plasma membrane
70755	PIRIN_70755	mRNA:PIIN_00004	PIRI_contig_0001;2,985-3,817	833	247	1.A.12.2.2	Channels/Pores	α-Type Channels	The Intracellular Chloride Channel (CLIC) Family	CHEBI:3731;chloride	Cl	Similar to the plant Cl- intracellular channel protein DHAR1 (glutathione dehydrogenase/dehydroascorbate reductase) (Elter et al., 2007). Intracellular mitochondrial membrane chloride channel	'Glutathione S-transferase, C-terminal domain(PF00043.28, PF13410.9, PF14497.9)', 'Glutathione S-transferase, N-terminal domain(PF02798.23, PF13409.9, PF13417.9)'	0	mitochondria
77779	PIRIN_77779	mRNA:PIIN_06973	PIRI_contig_0203;9,259-8,366	894	266	1.A.12.3.1	Channels/Pores	α-Type Channels	The Intracellular Chloride Channel (CLIC) Family	CHEBI:3731;chloride|CHEBI:24834;inorganic anion	Cl	The bacterial CLIC homologue, stringent starvation protein A, SspA. May be involved in acid (Hansen et al. 2005) and sodium ion tolerance (Wu et al. 2014).	'Glutathione S-transferase, C-terminal domain(PF00043.28, PF13410.9, PF16865.8)', 'Glutathione S-transferase, N-terminal domain(PF02798.23, PF13409.9, PF13417.9)'	0	?
75247	PIRIN_75247	mRNA:PIIN_04442	PIRI_contig_0090;18,446-15,259	3188	928	2.A.49.2.3	Electrochemical Potential-driven Transporters	Porters (uniporters, symporters, antiporters)	The Chloride Carrier/Channel (ClC) Family	CHEBI:3731;chloride|CHEBI:3178;bromide|CHEBI:5946;iodide|CHEBI:7710;superoxide	Cl	outward rectified channel	'Voltage gated chloride channel(PF00654.23)'	10	plasma membrane
76818	PIRIN_76818	mRNA:PIIN_06012	PIRI_contig_0151;46,878-46,135	744	200	2.A.49.2.3	Electrochemical Potential-driven Transporters	Porters (uniporters, symporters, antiporters)	The Chloride Carrier/Channel (ClC) Family	CHEBI:3731;chloride|CHEBI:3178;bromide|CHEBI:5946;iodide|CHEBI:7710;superoxide	Cl	outward rectified channel	'CBS domain(PF00571.31)'	0	plasma membrane
76942	PIRIN_76942	mRNA:PIIN_06135	PIRI_contig_0158;1,805-1	1805	399	2.A.49.2.3	Electrochemical Potential-driven Transporters	Porters (uniporters, symporters, antiporters)	The Chloride Carrier/Channel (ClC) Family	CHEBI:3731;chloride|CHEBI:3178;bromide|CHEBI:5946;iodide|CHEBI:7710;superoxide	Cl	outward rectified channel	'Voltage gated chloride channel(PF00654.23)'	6	plasma membrane
74272	PIRIN_74272	mRNA:PIIN_03469	PIRI_contig_0062:39690-43387	3697	1177	2.A.6.6.5	Electrochemical Potential-driven Transporters	Porters (uniporters, symporters, antiporters)	The Resistance-Nodulation-Cell Division (RND) Superfamily	CHEBI:10545;electron	Electron	3-hydroxy-3-methylglutaryl (HMG)-CoA reductase of 888 aas and 6 - 10 TMSs.	Patched family(PF02460.21), Sterol-sensing domain of SREBP cleavage-activation(PF12349.11), Hydroxymethylglutaryl-coenzyme A reductase (PF00368.21)	5	ER
76141	PIRIN_76141	mRNA:PIIN_05339	PIRI_contig_0122;44,679-42,204	2476	640	5.B.1.5.3	Transmembrane Electron Carriers	Transmembrane 1-electron transfer carriers	The Phagocyte (gp91phox) NADPH Oxidase Family	CHEBI:10545;electron	Electron	reduces dietary Fe3+ to Fe2+	'Ferric reductase like transmembrane component(PF01794.22)', 'FAD-binding domain(PF08022.15)', 'Ferric reductase NAD binding domain(PF08030.15)'	4	plasma membrane
76563	PIRIN_76563	mRNA:PIIN_05756	PIRI_contig_0141;12,070-9,989	2082	582	5.B.1.5.3	Transmembrane Electron Carriers	Transmembrane 1-electron transfer carriers	The Phagocyte (gp91phox) NADPH Oxidase Family	CHEBI:10545;electron	Electron	reduces dietary Fe3+ to Fe2+	'Ferric reductase like transmembrane component(PF01794.22)', 'Ferric reductase NAD binding domain(PF08030.15)'	6	plasma membrane
78233	PIRIN_78233	mRNA:PIIN_07426	PIRI_contig_0234;12,741-10,704	2038	610	5.B.1.1.1	Transmembrane Electron Carriers	Transmembrane 1-electron transfer carriers	The Phagocyte (gp91phox) NADPH Oxidase Family	CHEBI:10545;electron	Electron	transfers single electrons from cytoplasmic NADPH across the plasma membrane to molecular oxygen on the exterior. Also functions as a voltage-gated proton channel that mediates the H+ currents of resting phagocytes. It participates in the regulation of cellular pH and is b	'Ferric reductase like transmembrane component(PF01794.22)', 'FAD-binding domain(PF08022.15)', 'Ferric reductase NAD binding domain(PF08030.15)'	7	plasma membrane
80204	PIRIN_80204	mRNA:PIIN_09389	PIRI_contig_0455;1,771-42	1730	411	5.B.1.5.1	Transmembrane Electron Carriers	Transmembrane 1-electron transfer carriers	The Phagocyte (gp91phox) NADPH Oxidase Family	CHEBI:10545;electron	Electron	reduces dietary Fe3+ to Fe2+	'Ferric reductase like transmembrane component(PF01794.22)', 'FAD-binding domain(PF08022.15)'	7	plasma membrane
76704	PIRIN_76704	mRNA:PIIN_05897	PIRI_contig_0147;10,405-9,244	1162	282	3.D.10.1.7	Primary Active Transporters	Oxidoreduction-driven transporters	The Prokaryotic Succinate Dehydrogenase (SDH) Family	not found	Electron	The light-harvesting complex (LHC) functions as a light receptor, it captures and delivers excitation energy to photosystems with which it is closely associated.????	'2Fe-2S iron-sulfur cluster binding domain(PF13085.9)', '4Fe-4S dicluster domain(PF13183.9, PF13237.9, PF13534.9)'	0	mitochondria
72397	PIRIN_72397	mRNA:PIIN_01614	PIRI_contig_0022;130-1,341	1212	323	3.D.10.1.7	Primary Active Transporters	Oxidoreduction-driven transporters	The Prokaryotic Succinate Dehydrogenase (SDH) Family	not found	Electrons	The light-harvesting complex (LHC) functions as a light receptor, it captures and delivers excitation energy to photosystems with which it is closely associated.????	'FAD binding domain(PF00890.27)', 'Fumarate reductase flavoprotein C-term(PF02910.23)'	0	mitochondria
75292	PIRIN_75292	mRNA:PIIN_04487	PIRI_contig_0091;44,301-41,843	2459	561	2.A.108.1.5	Electrochemical Potential-driven Transporters	Porters (uniporters, symporters, antiporters)	The Iron/Lead Transporter (ILT) Family	CHEBI:29033;iron(2+)|CHEBI:29034;iron(3+)	Fe	Bacterial protein , SpoIISAB is a toxin-antitoxin module encoded on the chromosomes of Bacillus subtilis and related Bacilli. The SpoIISA toxin targets the cytoplasmic membrane and induces lysis in both B. subtilis and E. coli. The SpoIISA oligomeric toxin with 3 N-terminal TMSs and a C-terminal hydrophilic domain. The oligomeric structure probably forms a pore in the membrane. The anti-toxin, Sp…	'Multicopper oxidase(PF00394.25, PF07731.17, PF07732.18)'	0	ER
79764	PIRIN_79764	mRNA:PIIN_08953	PIRI_contig_0390;2,241-277	1965	514	5.B.1.5.4	Transmembrane Electron Carriers	Transmembrane 1-electron transfer carriers	The Phagocyte (gp91phox) NADPH Oxidase Family	CHEBI:29034;iron(3+)	Fe	reduces dietary Fe3+ to Fe2+	'Ferric reductase like transmembrane component(PF01794.22)', 'FAD-binding domain(PF08022.15)', 'Ferric reductase NAD binding domain(PF08030.15)'	7	plasma membrane
80205	PIRIN_80205	mRNA:PIIN_09390	PIRI_contig_0455;4,824-2,506	2319	588	5.B.1.5.4	Transmembrane Electron Carriers	Transmembrane 1-electron transfer carriers	The Phagocyte (gp91phox) NADPH Oxidase Family	CHEBI:29034;iron(3+)	Fe	reduces dietary Fe3+ to Fe2+	'Ferric reductase like transmembrane component(PF01794.22)', 'FAD-binding domain(PF08022.15)', 'Ferric reductase NAD binding domain(PF08030.15)'	7	plasma membrane
71072	PIRIN_71072	mRNA:PIIN_00318	PIRI_contig_0004;33,871-36,341	2471	684	3.A.1.210.1	Primary Active Transporters	P-P-bond-hydrolysis-driven transporters	The ATP-binding Cassette (ABC) Superfamily	CHEBI:34754;iron(2+)	Fe	ATP-dependent export of Fe/S cluster precursors synthesized by NFS1 and other mitochondrial proteins	'ABC transporter(PF00005.30)', 'ABC transporter transmembrane region(PF00664.26)'	5	mitochondria
80630	PIRIN_80630	mRNA:PIIN_09813	PIRI_contig_0540;4,092-2,863	1230	329	2.A.89.1.2	Electrochemical Potential-driven Transporters	Porters (uniporters, symporters, antiporters)	The Vacuolar Iron Transporter (VIT) Family	CHEBI:34754;iron(2+)	Fe	The vacuolar Fe2+ uptake transporter, involved in the transfer of iron ions from the cytosol to the vacuole for intracellular iron storage	'VIT family(PF01988.22)'	5	vacuole
72354	PIRIN_72354	mRNA:PIIN_01572	PIRI_contig_0021;33,659-32,849	811	227	2.A.108.1.1	Electrochemical Potential-driven Transporters	Porters (uniporters, symporters, antiporters)	The Iron/Lead Transporter (ILT) Family	CHEBI:34754;iron(2+)|CHEBI:34755;iron(3+)	Fe	High-affinity oxidase-dependent plasma membrane Fe2+-Fe3+ uptake transporter, Fet3 y FTR1	'Snare region anchored in the vesicle membrane C-terminus(PF12352.11)'	1	plasma membrane
78999	PIRIN_78999	mRNA:PIIN_08191	PIRI_contig_0298;17,916-15,717	2200	552	2.A.1.28.8	Electrochemical Potential-driven Transporters	Porters (uniporters, symporters, antiporters)	The Major Facilitator Superfamily (MFS)	CHEBI:5651;ferroheme b	Fe	Heme transporter that exports cytoplasmic heme, from mitochondria to cytoplasm	'Major Facilitator Superfamily(PF07690.19)'	12	mitochondria
71330	PIRIN_71330	mRNA:PIIN_00568	PIRI_contig_0007;29,260-27,171	2090	493	2.A.1.28.8	Electrochemical Potential-driven Transporters	Porters (uniporters, symporters, antiporters)	The Major Facilitator Superfamily (MFS)	CHEBI:5651;ferroheme b	Fe	???	'Sugar (and other) transporter(PF00083.27)', 'Major Facilitator Superfamily(PF07690.19)'	12	plasma membrane
77510	PIRIN_77510	mRNA:PIIN_06706	PIRI_contig_0187;11,382-13,265	1884	545	2.A.1.28.8	Electrochemical Potential-driven Transporters	Porters (uniporters, symporters, antiporters)	The Major Facilitator Superfamily (MFS)	CHEBI:5651;ferroheme b	Fe	???	'Major Facilitator Superfamily(PF07690.19)'	12	plasma membrane
78922	PIRIN_78922	mRNA:PIIN_08114	PIRI_contig_0291;2,887-5,086	2200	606	2.A.1.16.9	Electrochemical Potential-driven Transporters	Porters (uniporters, symporters, antiporters)	The Major Facilitator Superfamily (MFS)	CHEBI:5651;ferroheme b	Fe	Siderophore-iron uptake	'Sugar (and other) transporter(PF00083.27)', 'Major Facilitator Superfamily(PF07690.19)'	13	plasma membrane
78923	PIRIN_78923	mRNA:PIIN_08115	PIRI_contig_0291;5,319-7,551	2233	624	2.A.1.16.9	Electrochemical Potential-driven Transporters	Porters (uniporters, symporters, antiporters)	The Major Facilitator Superfamily (MFS)	CHEBI:5651;ferroheme b	Fe	Fe3+ uptake, Siderophore-iron uptake	'Major Facilitator Superfamily(PF07690.19)'	10	plasma membrane
78924	PIRIN_78924	mRNA:PIIN_08116	PIRI_contig_0291;7,954-10,268	2315	623	2.A.1.16.9	Electrochemical Potential-driven Transporters	Porters (uniporters, symporters, antiporters)	The Major Facilitator Superfamily (MFS)	CHEBI:5651;ferroheme b	Fe	Fe3+ uptake	'Sugar (and other) transporter(PF00083.27)', 'Major Facilitator Superfamily(PF07690.19)'	11	plasma membrane
79306	PIRIN_79306	mRNA:PIIN_08497	PIRI_contig_0332;552-51	502	118	9.A.26.1.3	Incompletely Characterized Transport Systems	Recognized transporters of unknown biochemical mechanism	The Lipid-translocating Exporter (LTE) Family	CHEBI:5651;ferroheme b|CHEBI:8592;protoporphyrin	Fe	protoporphyrin uptake porter, Pug1 in yeast (may also catalyze heme efflux) protoporphyrin IX influx and heme efflux.	'RTA1 like protein(PF04479.16)'	3	plasma membrane
79969	PIRIN_79969	mRNA:PIIN_09155	PIRI_contig_0418;8,242-9,131	890	228	9.A.26.1.3	Incompletely Characterized Transport Systems	Recognized transporters of unknown biochemical mechanism	The Lipid-translocating Exporter (LTE) Family	CHEBI:5651;ferroheme b|CHEBI:8592;protoporphyrin	Fe	protoporphyrin uptake porter, Pug1 in yeast (may also catalyze heme efflux) protoporphyrin IX influx and heme efflux.	'RTA1 like protein(PF04479.16)'	6	plasma membrane
74454	PIRIN_74454	mRNA:PIIN_03653	PIRI_contig_0066;60,577-62,780	2204	585	2.A.108.1.7	Electrochemical Potential-driven Transporters	Porters (uniporters, symporters, antiporters)	The Iron/Lead Transporter (ILT) Family	CHEBI:5974;iron atom	Fe	Bacterial protein , SpoIISAB is a toxin-antitoxin module encoded on the chromosomes of Bacillus subtilis and related Bacilli. The SpoIISA toxin targets the cytoplasmic membrane and induces lysis in both B. subtilis and E. coli. The SpoIISA oligomeric toxin with 3 N-terminal TMSs and a C-terminal hydrophilic domain. The oligomeric structure probably forms a pore in the membrane. The anti-toxin, Sp…	'Multicopper oxidase(PF00394.25, PF07731.17, PF07732.18)'	1	mitochondria
78514	PIRIN_78514	mRNA:PIIN_07708	PIRI_contig_0256;3,627-5,758	2132	537	2.A.108.1.7	Electrochemical Potential-driven Transporters	Porters (uniporters, symporters, antiporters)	The Iron/Lead Transporter (ILT) Family	CHEBI:5974;iron atom	Fe	Bacterial protein , SpoIISAB is a toxin-antitoxin module encoded on the chromosomes of Bacillus subtilis and related Bacilli. The SpoIISA toxin targets the cytoplasmic membrane and induces lysis in both B. subtilis and E. coli. The SpoIISA oligomeric toxin with 3 N-terminal TMSs and a C-terminal hydrophilic domain. The oligomeric structure probably forms a pore in the membrane. The anti-toxin, Sp…	'Multicopper oxidase(PF00394.25, PF07731.17, PF07732.18)'	0	mitochondria
79416	PIRIN_79416	mRNA:PIIN_08606	PIRI_contig_0345;11,454-10,076	1379	309	2.A.29.5.7	Electrochemical Potential-driven Transporters	Porters (uniporters, symporters, antiporters)	The Mitochondrial Carrier (MC) Family	CHEBI:5974;iron atom	Fe	The iron delivered into the mitochondria, presumably as Fe2+	'Mitochondrial carrier protein(PF00153.30)'	5	mitochondria
74453	PIRIN_74453	mRNA:PIIN_03652	PIRI_contig_0066;60,268-58,622	1647	361	2.A.108.1.7	Electrochemical Potential-driven Transporters	Porters (uniporters, symporters, antiporters)	The Iron/Lead Transporter (ILT) Family	CHEBI:5974;iron atom	Fe	High-affinity Iron transporter, characterized in Piri (Verma et al, 2021) Ftr1 (541 aas) (La Fontaine et al., 2002). FTR1, like its orthologue in S. cerevisiae (9.A.10.1.1), has an exocytoplasmic iron channeling motif and two potential iron permeation motifs in membrane-spanning regions (Terzulli and Kosman 2010).	'Iron permease FTR1 family(PF03239.17)'	7	plasma membrane
73276	PIRIN_73276	mRNA:PIIN_02479	PIRI_contig_0039;89,051-90,810	1760	478	2.A.100.1.3	Electrochemical Potential-driven Transporters	Porters (uniporters, symporters, antiporters)	The Ferroportin (Fpn) Family	CHEBI:23337;cobalt(2+)|CHEBI:34754;iron(2+)|CHEBI:25517;nickel(2+)	Fe, Metal cations	iron transport	'Ferroportin1 (FPN1)(PF06963.15)'	7	plasma membrane
70906	PIRIN_70906	mRNA:PIIN_00155	PIRI_contig_0002;76,031-75,519	513	117	3.D.1.6.1	Primary Active Transporters	Oxidoreduction-driven transporters	The H+ or Na+-translocating NADH Dehydrogenase (NDH) Family	CHEBI:5584;hydron	H+	Complex I functions in the transfer of electrons from NADH to the respiratory chain	'Complex 1 protein (LYR family)(PF05347.18)'	0	mitochondria
70971	PIRIN_70971	mRNA:PIIN_00218	PIRI_contig_0003;22,670-21,920	751	135	3.D.1.6.2	Primary Active Transporters	Oxidoreduction-driven transporters	The H+ or Na+-translocating NADH Dehydrogenase (NDH) Family	CHEBI:5584;hydron	H+	mitochondrial electron transport, NADH to ubiquinone	'CHCH domain(PF06747.16)'	0	mitochondria
70999	PIRIN_70999	mRNA:PIIN_00246	PIRI_contig_0003;85,838-85,405	434	86	3.D.1.6.2	Primary Active Transporters	Oxidoreduction-driven transporters	The H+ or Na+-translocating NADH Dehydrogenase (NDH) Family	CHEBI:5584;hydron	H+	mitochondrial electron transport, NADH to ubiquinone	'NADH-ubiquinone oxidoreductase MWFE subunit(PF15879.8)'	1	mitochondria
71168	PIRIN_71168	mRNA:PIIN_00412	PIRI_contig_0005;59,682-60,350	669	133	3.D.1.6.2	Primary Active Transporters	Oxidoreduction-driven transporters	The H+ or Na+-translocating NADH Dehydrogenase (NDH) Family	CHEBI:5584;hydron	H+	mitochondrial electron transport, NADH to ubiquinone	'Phosphopantetheine attachment site(PF00550.28)', 'Acyl-carrier(PF14573.9)'	0	mitochondria
71972	PIRIN_71972	mRNA:PIIN_01196	PIRI_contig_0015;18,187-20,111	1925	539	3.D.1.6.2	Primary Active Transporters	Oxidoreduction-driven transporters	The H+ or Na+-translocating NADH Dehydrogenase (NDH) Family	CHEBI:5584;hydron	H+	mitochondrial electron transport, NADH to ubiquinone	'Respiratory-chain NADH dehydrogenase 51 Kd subunit(PF01512.20)', 'SLBB domain(PF10531.12)', 'NADH-ubiquinone oxidoreductase-F iron-sulfur binding region(PF10589.12)'	0	mitochondria
72253	PIRIN_72253	mRNA:PIIN_01475	PIRI_contig_0019;64,952-64,166	787	205	3.D.1.6.2	Primary Active Transporters	Oxidoreduction-driven transporters	The H+ or Na+-translocating NADH Dehydrogenase (NDH) Family	CHEBI:5584;hydron	H+	mitochondrial electron transport, NADH to ubiquinone	'NADH dehydrogenase ubiquinone Fe-S protein 4(PF04800.15)'	0	mitochondria
72406	PIRIN_72406	mRNA:PIIN_01623	PIRI_contig_0022;24,990-23,562	1429	365	3.D.1.6.2	Primary Active Transporters	Oxidoreduction-driven transporters	The H+ or Na+-translocating NADH Dehydrogenase (NDH) Family	CHEBI:5584;hydron	H+	mitochondrial electron transport, NADH to ubiquinone	'3-beta hydroxysteroid dehydrogenase/isomerase family(PF01073.22)', 'NAD dependent epimerase/dehydratase family(PF01370.24)', 'RmlD substrate binding domain(PF04321.20)', 'NmrA-like family(PF05368.16)', 'NAD(P)H-binding (PF13460.9)'	0	mitochondria
72565	PIRIN_72565	mRNA:PIIN_01775	PIRI_contig_0025;12,085-12,558	474	85	3.D.1.6.2	Primary Active Transporters	Oxidoreduction-driven transporters	The H+ or Na+-translocating NADH Dehydrogenase (NDH) Family	CHEBI:5584;hydron	H+	mitochondrial electron transport, NADH to ubiquinone	'NADH-ubiquinone oxidoreductase B18 subunit (NDUFB7)(PF05676.16)'	0	mitochondria
72624	PIRIN_72624	mRNA:PIIN_01830	PIRI_contig_0026;26,109-26,723	615	144	3.D.1.6.2	Primary Active Transporters	Oxidoreduction-driven transporters	The H+ or Na+-translocating NADH Dehydrogenase (NDH) Family	CHEBI:5584;hydron	H+	mitochondrial electron transport, NADH to ubiquinone	'NADH ubiquinone oxidoreductase subunit NDUFA12(PF05071.19)'	0	mitochondria
72808	PIRIN_72808	mRNA:PIIN_02014	PIRI_contig_0029;102,767-103,887	1121	253	3.D.1.6.1	Primary Active Transporters	Oxidoreduction-driven transporters	The H+ or Na+-translocating NADH Dehydrogenase (NDH) Family	CHEBI:5584;hydron	H+	Complex I functions in the transfer of electrons from NADH to the respiratory chain	'4Fe-4S binding domain(PF00037.30)', '4Fe-4S dicluster domain(PF12838.10, PF13187.9, PF13237.9)', '4Fe-4S double cluster binding domain(PF13484.9)'	0	mitochondria
73489	PIRIN_73489	mRNA:PIIN_02689	PIRI_contig_0044;30,536-31,582	1047	271	3.D.1.6.2	Primary Active Transporters	Oxidoreduction-driven transporters	The H+ or Na+-translocating NADH Dehydrogenase (NDH) Family	CHEBI:5584;hydron	H+	mitochondrial electron transport, NADH to ubiquinone	'Respiratory-chain NADH dehydrogenase, 30 Kd subunit(PF00329.22)'	0	mitochondria
74215	PIRIN_74215	mRNA:PIIN_03412	PIRI_contig_0061;2,096-3,038	943	230	3.D.1.6.2	Primary Active Transporters	Oxidoreduction-driven transporters	The H+ or Na+-translocating NADH Dehydrogenase (NDH) Family	CHEBI:5584;hydron	H+	mitochondrial electron transport, NADH to ubiquinone	'Thioredoxin-like (2Fe-2S) ferredoxin(PF01257.22)'	0	mitochondria
74307	PIRIN_74307	mRNA:PIIN_03504	PIRI_contig_0063;21,684-21,183	502	129	3.D.1.6.1	Primary Active Transporters	Oxidoreduction-driven transporters	The H+ or Na+-translocating NADH Dehydrogenase (NDH) Family	CHEBI:5584;hydron	H+	Complex I functions in the transfer of electrons from NADH to the respiratory chain	'ETC complex I subunit conserved region(PF04716.17)'	0	mitochondria
74643	PIRIN_74643	mRNA:PIIN_03841	PIRI_contig_0071;74,184-75,122	939	282	3.D.1.6.4	Primary Active Transporters	Oxidoreduction-driven transporters	The H+ or Na+-translocating NADH Dehydrogenase (NDH) Family	CHEBI:5584;hydron	H+	atalyzes electron transfer from NADH through the respiratory chain, using ubiquinone as an electron acceptor. Essential for the catalytic activity and assembly of complex I	'3-beta hydroxysteroid dehydrogenase/isomerase family(PF01073.22)', 'NAD dependent epimerase/dehydratase family(PF01370.24)', 'Saccharopine dehydrogenase NADP binding domain(PF03435.21)', 'NAD(P)H-binding (PF13460.9)'	0	mitochondria
74880	PIRIN_74880	mRNA:PIIN_04077	PIRI_contig_0078;37,109-38,871	1763	463	3.D.1.6.2	Primary Active Transporters	Oxidoreduction-driven transporters	The H+ or Na+-translocating NADH Dehydrogenase (NDH) Family	CHEBI:5584;hydron	H+	mitochondrial electron transport, NADH to ubiquinone	'Respiratory-chain NADH dehydrogenase, 49 Kd subunit(PF00346.22)'	0	mitochondria
75212	PIRIN_75212	mRNA:PIIN_04408	PIRI_contig_0089;18,196-17,644	553	84	3.D.1.6.1	Primary Active Transporters	Oxidoreduction-driven transporters	The H+ or Na+-translocating NADH Dehydrogenase (NDH) Family	CHEBI:5584;hydron	H+	Complex I functions in the transfer of electrons from NADH to the respiratory chain	'NADH-ubiquinone reductase complex 1 MLRQ subunit(PF06522.14)'	1	mitochondria
75364	PIRIN_75364	mRNA:PIIN_04559	PIRI_contig_0093;64,173-64,992	820	166	3.D.1.6.2	Primary Active Transporters	Oxidoreduction-driven transporters	The H+ or Na+-translocating NADH Dehydrogenase (NDH) Family	CHEBI:5584;hydron	H+	mitochondrial electron transport, NADH to ubiquinone	'NADH ubiquinone oxidoreductase, 20 Kd subunit(PF01058.25)'	0	mitochondria
76815	PIRIN_76815	mRNA:PIIN_06009	PIRI_contig_0151;42,656-41,977	680	176	3.D.1.6.2	Primary Active Transporters	Oxidoreduction-driven transporters	The H+ or Na+-translocating NADH Dehydrogenase (NDH) Family	CHEBI:5584;hydron	H+	mitochondrial electron transport, NADH to ubiquinone	'NADH-ubiquinone oxidoreductase complex I, 21 kDa subunit(PF10785.12)', 'C-terminal of NADH-ubiquinone oxidoreductase 21 kDa subunit(PF12853.10)'	2	mitochondria
77789	PIRIN_77789	mRNA:PIIN_06983	PIRI_contig_0203;30,798-30,429	370	85	3.D.1.6.2	Primary Active Transporters	Oxidoreduction-driven transporters	The H+ or Na+-translocating NADH Dehydrogenase (NDH) Family	CHEBI:5584;hydron	H+	mitochondrial electron transport, NADH to ubiquinone	not_found	0	mitochondria
79552	PIRIN_79552	mRNA:PIIN_08740	PIRI_contig_0361;6,563-7,237	675	148	3.D.1.6.2	Primary Active Transporters	Oxidoreduction-driven transporters	The H+ or Na+-translocating NADH Dehydrogenase (NDH) Family	CHEBI:5584;hydron	H+	mitochondrial electron transport, NADH to ubiquinone	'Zinc-finger domain(PF10276.12)'	0	mitochondria
79655	PIRIN_79655	mRNA:PIIN_08844	PIRI_contig_0374;5,486-8,220	2735	765	3.D.1.6.2	Primary Active Transporters	Oxidoreduction-driven transporters	The H+ or Na+-translocating NADH Dehydrogenase (NDH) Family	CHEBI:5584;hydron	H+	mitochondrial electron transport, NADH to ubiquinone	'Molybdopterin oxidoreductase(PF00384.25)', 'NADH-ubiquinone oxidoreductase subunit G, C-terminal(PF09326.14)', 'NADH-ubiquinone oxidoreductase-G iron-sulfur binding region(PF10588.12)', '2Fe-2S iron-sulfur cluster binding domain(PF13510.9)'	0	mitochondria
80375	PIRIN_80375	mRNA:PIIN_09560	PIRI_contig_0484;10,417-10,006	412	95	3.D.1.6.2	Primary Active Transporters	Oxidoreduction-driven transporters	The H+ or Na+-translocating NADH Dehydrogenase (NDH) Family	CHEBI:5584;hydron	H+	mitochondrial electron transport, NADH to ubiquinone	'Mitochondrial ribosomal protein L51 / S25 / CI-B8 domain (PF05047.19)'	0	mitochondria
80662	PIRIN_80662	mRNA:PIIN_09845	PIRI_contig_0547;7,054-7,542	489	124	3.D.1.6.3	Primary Active Transporters	Oxidoreduction-driven transporters	The H+ or Na+-translocating NADH Dehydrogenase (NDH) Family	CHEBI:5584;hydron	H+	mitochondrial electron transport, NADH to ubiquinone	'ESSS subunit of NADH:ubiquinone oxidoreductase (complex I) (PF10183.12)'	1	mitochondria
71507	PIRIN_71507	mRNA:PIIN_00739	PIRI_contig_0009;53,527-54,058	532	108	3.D.4.6.1	Primary Active Transporters	Oxidoreduction-driven transporters	The Proton-translocating Cytochrome Oxidase (COX) Superfamily	CHEBI:5584;hydron	H+	reduce O2 to water and concomitantly pump four protons across the membrane	'Cytochrome c(PF00034.24)', 'Cytochrome C oxidase, cbb3-type, subunit III (PF13442.9)'	0	mitochondria
72519	PIRIN_72519	mRNA:PIIN_01732	PIRI_contig_0024;27,341-28,691	1351	330	3.D.3.3.1	Primary Active Transporters	Oxidoreduction-driven transporters	The Proton-translocating Quinol:Cytochrome c Reductase (QCR) Superfamily	CHEBI:5584;hydron	H+	Part of the mitochondrial electron transport chain.	'Cytochrome C1 family(PF02167.18)'	0	mitochondria
78664	PIRIN_78664	mRNA:PIIN_07856	PIRI_contig_0268;15,927-14,944	984	291	3.D.3.3.1	Primary Active Transporters	Oxidoreduction-driven transporters	The Proton-translocating Quinol:Cytochrome c Reductase (QCR) Superfamily	CHEBI:5584;hydron	H+	CX43, Gap junction protein that closely packed pairs of transmembrane channels, the connexons, through which materials of low MW diffuse from one cell to a neighboring cell. nucleotides transport?	'Rieske (2Fe-2S) domain(PF00355.29)', 'Ubiquinol cytochrome reductase transmembrane region(PF02921.17)'	0	mitochondria
75798	PIRIN_75798	mRNA:PIIN_04991	PIRI_contig_0109;36,228-40,316	4089	1099	3.D.2.3.1	Primary Active Transporters	Oxidoreduction-driven transporters	The Proton-translocating Transhydrogenase (PTH) Family	CHEBI:5584;hydron	H+	catalyze transmembrane translocation in mitochondrial of one proton per hydride transferred between NADH and NADP	'Alanine dehydrogenase/PNT, C-terminal domain(PF01262.24)', 'NAD(P) transhydrogenase beta subunit(PF02233.19)', 'Alanine dehydrogenase/PNT, N-terminal domain(PF05222.18)', '4TM region of pyridine nucleotide transhydrogenase, mitoch(PF12769.10)'	13	mitochondria
70791	PIRIN_70791	mRNA:PIIN_00040	PIRI_contig_0001;72,922-72,247	676	162	3.A.2.1.3	Primary Active Transporters	P-P-bond-hydrolysis-driven transporters	The H+- or Na+-translocating F-type, V-type and A-type ATPase (F-ATPase) Superfamily	CHEBI:5584;hydron	H+	pump 3-4 H+ out of mitochondria per ATP hydrolyzed.	'ATP synthase, Delta/Epsilon chain, beta-sandwich domain(PF02823.19)'	0	mitochondria
76538	PIRIN_76538	mRNA:PIIN_05731	PIRI_contig_0140;15,761-16,511	751	178	3.A.2.1.3	Primary Active Transporters	P-P-bond-hydrolysis-driven transporters	The H+- or Na+-translocating F-type, V-type and A-type ATPase (F-ATPase) Superfamily	CHEBI:5584;hydron	H+	pump 3-4 H+ out of mitochondria per ATP hydrolyzed.	'ATP synthase D chain, mitochondrial (ATP5H)(PF05873.15)'	0	mitochondria
78042	PIRIN_78042	mRNA:PIIN_07236	PIRI_contig_0220;16,437-15,604	834	206	3.A.2.1.3	Primary Active Transporters	P-P-bond-hydrolysis-driven transporters	The H+- or Na+-translocating F-type, V-type and A-type ATPase (F-ATPase) Superfamily	CHEBI:5584;hydron	H+	pump 3-4 H+ out of mitochondria per ATP hydrolyzed.	'Mitochondrial ATP synthase B chain precursor (ATP-synt_B)(PF05405.17)'	0	mitochondria
79411	PIRIN_79411	mRNA:PIIN_08601	PIRI_contig_0345;730-2,871	2142	542	3.A.2.1.3	Primary Active Transporters	P-P-bond-hydrolysis-driven transporters	The H+- or Na+-translocating F-type, V-type and A-type ATPase (F-ATPase) Superfamily	CHEBI:5584;hydron	H+	pump 3-4 H+ out of mitochondria per ATP hydrolyzed.	'ATP synthase alpha/beta family, nucleotide-binding domain(PF00006.28)', 'ATP synthase alpha/beta chain, C terminal domain(PF00306.30)', 'ATP synthase alpha/beta family, beta-barrel domain(PF02874.26)'	0	mitochondria
80262	PIRIN_80262	mRNA:PIIN_09447	PIRI_contig_0464;10,054-6,710	3345	718	3.A.2.1.3	Primary Active Transporters	P-P-bond-hydrolysis-driven transporters	The H+- or Na+-translocating F-type, V-type and A-type ATPase (F-ATPase) Superfamily	CHEBI:5584;hydron	H+	H+-translocating F-type ATPase. Ca2+/calmodulin-dependent protein kinase, EF-Hand protein superfamily	'Protein kinase domain(PF00069.28)', 'ATP synthase(PF00231.22)', 'Protein tyrosine and serine/threonine kinase(PF07714.20)', 'Kinase-like(PF14531.9)'	0	mitochondria
71428	PIRIN_71428	mRNA:PIIN_00663	PIRI_contig_0008;60,472-61,027	556	118	3.A.2.2.3	Primary Active Transporters	P-P-bond-hydrolysis-driven transporters	The H+- or Na+-translocating F-type, V-type and A-type ATPase (F-ATPase) Superfamily	CHEBI:5584;hydron	H+	H+-translocating V-type ATPase. Transport H+ into vacuoles acidifying it	'ATP synthase (F/14-kDa) subunit(PF01990.20)'	0	vacuole
72244	PIRIN_72244	mRNA:PIIN_01466	PIRI_contig_0019;50,441-51,441	1001	200	3.A.2.2.3	Primary Active Transporters	P-P-bond-hydrolysis-driven transporters	The H+- or Na+-translocating F-type, V-type and A-type ATPase (F-ATPase) Superfamily	CHEBI:5584;hydron	H+	H+-translocating V-type ATPase. Transport H+ into vacuoles acidifying it	'ATP synthase subunit C(PF00137.24)'	5	vacuole
74605	PIRIN_74605	mRNA:PIIN_03802	PIRI_contig_0071;5,509-6,449	941	260	3.A.2.2.3	Primary Active Transporters	P-P-bond-hydrolysis-driven transporters	The H+- or Na+-translocating F-type, V-type and A-type ATPase (F-ATPase) Superfamily	CHEBI:5584;hydron	H+	H+-translocating V-type ATPase. Transport H+ into vacuoles acidifying it	'ATP synthase subunit D (PF01813.20)'	0	vacuole
76226	PIRIN_76226	mRNA:PIIN_05421	PIRI_contig_0126;46,735-48,751	2017	521	3.A.2.2.3	Primary Active Transporters	P-P-bond-hydrolysis-driven transporters	The H+- or Na+-translocating F-type, V-type and A-type ATPase (F-ATPase) Superfamily	CHEBI:5584;hydron	H+	H+-translocating V-type ATPase. Transport H+ into vacuoles acidifying it	'ATP synthase alpha/beta family, nucleotide-binding domain(PF00006.28)', 'ATP synthase alpha/beta family, beta-barrel domain(PF02874.26)'	0	vacuole
77139	PIRIN_77139	mRNA:PIIN_06331	PIRI_contig_0167;13,981-11,072	2910	849	3.A.2.2.6	Primary Active Transporters	P-P-bond-hydrolysis-driven transporters	The H+- or Na+-translocating F-type, V-type and A-type ATPase (F-ATPase) Superfamily	CHEBI:5584;hydron	H+	H+-translocating V-type ATPase. Transport H+ into vacuoles acidifying it	'V-type ATPase 116kDa subunit family (PF01496.22)'	6	vacuole
78284	PIRIN_78284	mRNA:PIIN_07476	PIRI_contig_0238;15,318-16,210	893	169	3.A.2.2.3	Primary Active Transporters	P-P-bond-hydrolysis-driven transporters	The H+- or Na+-translocating F-type, V-type and A-type ATPase (F-ATPase) Superfamily	CHEBI:5584;hydron	H+	H+-translocating V-type ATPase. Transport H+ into vacuoles acidifying it	'ATP synthase subunit C(PF00137.24)'	4	vacuole
79539	PIRIN_79539	mRNA:PIIN_08727	PIRI_contig_0360;3,458-2,479	980	160	3.A.2.2.3	Primary Active Transporters	P-P-bond-hydrolysis-driven transporters	The H+- or Na+-translocating F-type, V-type and A-type ATPase (F-ATPase) Superfamily	CHEBI:5584;hydron	H+	H+-translocating V-type ATPase. Transport H+ into vacuoles acidifying it	'ATP synthase subunit C(PF00137.24)'	4	vacuole
75627	PIRIN_75627	mRNA:PIIN_04821	PIRI_contig_0103;29,414-28,139	1276	362	3.A.2.2.6	Primary Active Transporters	P-P-bond-hydrolysis-driven transporters	The H+- or Na+-translocating F-type, V-type and A-type ATPase (F-ATPase) Superfamily	CHEBI:5584;hydron	H+	H+ transport in internal vesicles	'ATP synthase (C/AC39) subunit(PF01992.19)'	0	vesicles
77122	PIRIN_77122	mRNA:PIIN_06314	PIRI_contig_0166;18,270-20,574	2305	622	3.A.2.2.4	Primary Active Transporters	P-P-bond-hydrolysis-driven transporters	The H+- or Na+-translocating F-type, V-type and A-type ATPase (F-ATPase) Superfamily	CHEBI:5584;hydron	H+	H+ transport in internal vesicles	'ATP synthase alpha/beta family, nucleotide-binding domain(PF00006.28)', 'ATP synthase alpha/beta family, beta-barrel domain(PF02874.26)', 'ATPsynthase alpha/beta subunit N-term extension(PF16886.8)'	0	vesicles
77416	PIRIN_77416	mRNA:PIIN_06611	PIRI_contig_0182;14,530-14,022	509	113	3.A.2.2.4	Primary Active Transporters	P-P-bond-hydrolysis-driven transporters	The H+- or Na+-translocating F-type, V-type and A-type ATPase (F-ATPase) Superfamily	CHEBI:5584;hydron	H+	H+ transport in internal vesicles	'Vacuolar (H+)-ATPase G subunit(PF03179.18)'	0	vesicles
77829	PIRIN_77829	mRNA:PIIN_07023	PIRI_contig_0206;13,038-13,995	958	227	3.A.2.2.4	Primary Active Transporters	P-P-bond-hydrolysis-driven transporters	The H+- or Na+-translocating F-type, V-type and A-type ATPase (F-ATPase) Superfamily	CHEBI:5584;hydron	H+	H+ transport in internal vesicles	'ATP synthase (E/31 kDa) subunit(PF01991.21)'	0	vesicles
79894	PIRIN_79894	mRNA:PIIN_09081	PIRI_contig_0407;10,584-8,798	1787	438	3.A.2.2.4	Primary Active Transporters	P-P-bond-hydrolysis-driven transporters	The H+- or Na+-translocating F-type, V-type and A-type ATPase (F-ATPase) Superfamily	CHEBI:5584;hydron	H+	H+ transport in internal vesicles	'V-ATPase subunit H(PF03224.17, PF11698.11)'	0	vesicles
79963	PIRIN_79963	mRNA:PIIN_09149	PIRI_contig_0417;4,731-3,176	1556	388	3.A.2.2.4	Primary Active Transporters	P-P-bond-hydrolysis-driven transporters	The H+- or Na+-translocating F-type, V-type and A-type ATPase (F-ATPase) Superfamily	CHEBI:5584;hydron	H+	H+ transport in internal vesicles	'V-ATPase subunit C(PF03223.18)'	0	vesicles
72827	PIRIN_72827	mRNA:PIIN_02032	PIRI_contig_0030;32,124-32,856	733	210	1.A.51.1.6	Channels/Pores	α-Type Channels	The Voltage-gated Proton Channel (VPC) Family	CHEBI:5584;hydron	H+	﻿voltage-gated Hv H+ channels. pH homeostasis, plasma membrane. Forms a proton-selective channel through which protons may pass in accordance with their electrochemical gradient. It's proton transport activity has been demonstrated (Zhao and Tombola 2021). . In Suillus luteus a H+ extruder activity has been demosntrated.	'Ion transport protein(PF00520.34)'	3	plasma membrane
71651	PIRIN_71651	mRNA:PIIN_00881	PIRI_contig_0011;2,096-2,647	552	89	3.D.4.8.1	Primary Active Transporters	Oxidoreduction-driven transporters	The Proton-translocating Cytochrome Oxidase (COX) Superfamily	not found	H+	reduce O2 to water and concomitantly pump four protons across the membrane	'Cytochrome oxidase c subunit VIb(PF02297.20)'	0	mitochondria
72550	PIRIN_72550	mRNA:PIIN_01760	PIRI_contig_0024;101,831-102,398	568	154	3.D.4.8.1	Primary Active Transporters	Oxidoreduction-driven transporters	The Proton-translocating Cytochrome Oxidase (COX) Superfamily	not found	H+	reduce O2 to water and concomitantly pump four protons across the membrane	'Cytochrome c oxidase subunit Vb(PF01215.22)'	0	mitochondria
73544	PIRIN_73544	mRNA:PIIN_02743	PIRI_contig_0045;37,455-36,642	814	226	3.D.4.8.1	Primary Active Transporters	Oxidoreduction-driven transporters	The Proton-translocating Cytochrome Oxidase (COX) Superfamily	not found	H+	reduce O2 to water and concomitantly pump four protons across the membrane	'Cytochrome c oxidase assembly protein CtaG/Cox11(PF04442.17)'	1	mitochondria
75170	PIRIN_75170	mRNA:PIIN_04367	PIRI_contig_0087;51,306-50,832	475	140	3.D.4.8.1	Primary Active Transporters	Oxidoreduction-driven transporters	The Proton-translocating Cytochrome Oxidase (COX) Superfamily	not found	H+	reduce O2 to water and concomitantly pump four protons across the membrane	'Cytochrome c oxidase subunit Va(PF02284.19)'	0	mitochondria
79549	PIRIN_79549	mRNA:PIIN_08737	PIRI_contig_0361;2,654-2,063	592	127	3.D.4.8.1	Primary Active Transporters	Oxidoreduction-driven transporters	The Proton-translocating Cytochrome Oxidase (COX) Superfamily	not found	H+	reduce O2 to water and concomitantly pump four protons across the membrane	'Cytochrome c oxidase subunit VIa(PF02046.18)'	1	mitochondria
81086	PIRIN_81086	mRNA:PIIN_10262	PIRI_contig_0687;2,293-1,445	849	196	3.D.4.8.1	Primary Active Transporters	Oxidoreduction-driven transporters	The Proton-translocating Cytochrome Oxidase (COX) Superfamily	not found	H+	reduce O2 to water and concomitantly pump four protons across the membrane	'Cytochrome c oxidase subunit IV(PF02936.17)'	0	mitochondria
73183	PIRIN_73183	mRNA:PIIN_02386	PIRI_contig_0037;91,828-91,103	726	207	3.A.2.1.15	Primary Active Transporters	P-P-bond-hydrolysis-driven transporters	The H+- or Na+-translocating F-type, V-type and A-type ATPase (F-ATPase) Superfamily	not found	H+	pump 3-4 H+ out of mitochondria per ATP hydrolyzed.	'ATP synthase delta (OSCP) subunit(PF00213.21)'	0	mitochondria
73442	PIRIN_73442	mRNA:PIIN_02643	PIRI_contig_0043;32,350-34,163	1814	539	3.A.2.1.15	Primary Active Transporters	P-P-bond-hydrolysis-driven transporters	The H+- or Na+-translocating F-type, V-type and A-type ATPase (F-ATPase) Superfamily	not found	H+	pump 3-4 H+ out of mitochondria per ATP hydrolyzed.	'ATP synthase alpha/beta family, nucleotide-binding domain(PF00006.28)', 'ATP synthase alpha/beta family, beta-barrel domain(PF02874.26)'	0	mitochondria
81048	PIRIN_81048	mRNA:PIIN_10225	PIRI_contig_0672;1,153-271	883	257	3.A.3.3.7	Primary Active Transporters	P-P-bond-hydrolysis-driven transporters	The P-type ATPase (P-ATPase) Superfamily	not found	H+	SiPMA1. generates a proton gradient that drives the active transport of nutrients by H+-symport.	not_found	4	plasma membrane
73159	PIRIN_73159	mRNA:PIIN_02362	PIRI_contig_0037;29,969-28,377	1593	434	1.A.38.1.1	Channels/Pores	α-Type Channels	The Golgi pH Regulator (GPHR) Family	not found	H+	Golgi pH regulation. GPHR is a novel anion channel critical for acidification and functions of the Golgi apparatus. Voltage dependent anion channel required for acidification and functions of the Golgi apparatus that may function in counter-ion conductance	'Abscisic acid G-protein coupled receptor (PF12430.11)', 'The Golgi pH Regulator (GPHR) Family N-terminal(PF12537.11)'	7	Golgi
72394	PIRIN_72394	mRNA:PIIN_01611	PIRI_contig_0021;118,748-116,750	1999	647	1.A.33.1.3	Channels/Pores	α-Type Channels	The Cation Channel-forming Heat Shock Protein-70 (Hsp70) Family	CHEBI:24870;ion	Ion	may form cation-specific channels. Hsc70, has been incorporated into artificial lipid bilayers, and it proved to mediate stable transmembrane ion flow. Cation-selective flux occurred in well-defined, multilevel, discrete events suggesting the formation of a multi-conductance ion channel.	'Hsp70 protein(PF00012.23)', 'MreB/Mbl protein(PF06723.16)'	0	?
73331	PIRIN_73331	mRNA:PIIN_02535	PIRI_contig_0040;93,154-95,642	2489	654	1.A.33.1.2	Channels/Pores	α-Type Channels	The Cation Channel-forming Heat Shock Protein-70 (Hsp70) Family	CHEBI:24870;ion	ion	may form cation-specific channels. Hsc70, has been incorporated into artificial lipid bilayers, and it proved to mediate stable transmembrane ion flow. Cation-selective flux occurred in well-defined, multilevel, discrete events suggesting the formation of a multi-conductance ion channel.	'Hsp70 protein(PF00012.23)', 'MreB/Mbl protein(PF06723.16)'	0	?
73462	PIRIN_73462	mRNA:PIIN_02663	PIRI_contig_0043;68,526-71,056	2531	670	1.A.33.1.5	Channels/Pores	α-Type Channels	The Cation Channel-forming Heat Shock Protein-70 (Hsp70) Family	CHEBI:24870;ion	Ion	may form cation-specific channels. Hsc70, has been incorporated into artificial lipid bilayers, and it proved to mediate stable transmembrane ion flow. Cation-selective flux occurred in well-defined, multilevel, discrete events suggesting the formation of a multi-conductance ion channel.	'Hsp70 protein(PF00012.23)', 'MreB/Mbl protein(PF06723.16)'	1	?
74221	PIRIN_74221	mRNA:PIIN_03418	PIRI_contig_0061;14,000-16,312	2313	592	1.A.33.1.1	Channels/Pores	α-Type Channels	The Cation Channel-forming Heat Shock Protein-70 (Hsp70) Family	CHEBI:24870;ion	Ion	may form cation-specific channels. Hsc70, has been incorporated into artificial lipid bilayers, and it proved to mediate stable transmembrane ion flow. Cation-selective flux occurred in well-defined, multilevel, discrete events suggesting the formation of a multi-conductance ion channel.	'Hsp70 protein(PF00012.23)', 'MreB/Mbl protein(PF06723.16)'	0	?
76271	PIRIN_76271	mRNA:PIIN_05465	PIRI_contig_0128;38,516-41,040	2525	775	1.A.33.1.3	Channels/Pores	α-Type Channels	The Cation Channel-forming Heat Shock Protein-70 (Hsp70) Family	CHEBI:24870;ion	Ion	may form cation-specific channels. Hsc70, has been incorporated into artificial lipid bilayers, and it proved to mediate stable transmembrane ion flow. Cation-selective flux occurred in well-defined, multilevel, discrete events suggesting the formation of a multi-conductance ion channel.	'Hsp70 protein(PF00012.23)', 'MreB/Mbl protein(PF06723.16)'	0	?
76933	PIRIN_76933	mRNA:PIIN_06126	PIRI_contig_0157;27,304-29,569	2266	654	1.A.33.1.5	Channels/Pores	α-Type Channels	The Cation Channel-forming Heat Shock Protein-70 (Hsp70) Family	CHEBI:24870;ion	Ion	may form cation-specific channels. Hsc70, has been incorporated into artificial lipid bilayers, and it proved to mediate stable transmembrane ion flow. Cation-selective flux occurred in well-defined, multilevel, discrete events suggesting the formation of a multi-conductance ion channel.	'Hsp70 protein(PF00012.23)', 'MreB/Mbl protein(PF06723.16)'	0	?
71528	PIRIN_71528	mRNA:PIIN_00760	PIRI_contig_0009;95,907-94,541	1367	388	1.A.31.1.1	Channels/Pores	α-Type Channels	The Annexin (Annexin) Family	CHEBI:24870;ion	Ion	Annexin B10	'Annexin(PF00191.23)'	0	cytosol
71529	PIRIN_71529	mRNA:PIIN_00761	PIRI_contig_0009;97,967-96,583	1385	392	1.A.31.1.2	Channels/Pores	α-Type Channels	The Annexin (Annexin) Family	CHEBI:24870;ion	Ion	May associate with CD21. May regulate the release of Ca2+ from intracellular stores.. Ca2+, Endocytosis, regulation of some calcium channels	'Annexin(PF00191.23)'	0	cytosol
79059	PIRIN_79059	mRNA:PIIN_08251	PIRI_contig_0305;18,660-12,381	6280	1930	1.A.17.5.20	Channels/Pores	α-Type Channels	The Calcium-dependent Chloride Channel (Ca-ClC) Family	not found	Ion	Dimeric OSCA1.2 of 766 aas and 11 TMSs. It is a putative early stress-responsive osmolality-sensing ion channel protein. A model has been proposed by which it may mediate hyperosmolality-sensing and consequent gating of ion transport. Uncharacterized conserved protein	'Calcium-dependent channel, 7TM region, putative phosphate(PF02714.18)', 'Late exocytosis, associated with Golgi transport (PF13967.9)', 'Cytosolic domain of 10TM putative phosphate transporter(PF14703.9)'	10	plasma membrane
78142	PIRIN_78142	mRNA:PIIN_07335	PIRI_contig_0227;8,877-6,866	2012	583	1.A.1.2.28	Channels/Pores	α-Type Channels	The Voltage-gated Ion Channel (VIC) Superfamily	CHEBI:29103;potassium(1+)	K	SiSKC1. inward rectifier K+ channel. Potassium voltage-gated channel subfamily D member 1, Kv4.1 of 647 aas and 6 TMSs. Pore-forming α-subunit of a voltage-gated rapidly inactivating A-type potassium channel.	'Ion transport protein(PF00520.34)', 'Ion channel(PF07885.19)'	6	plasma membrane
79610	PIRIN_79610	mRNA:PIIN_08798	PIRI_contig_0368;13,958-10,970	2989	768	2.A.72.2.1	Electrochemical Potential-driven Transporters	Porters (uniporters, symporters, antiporters)	The K+ Uptake Permease (KUP) Family	CHEBI:8345;potassium(1+)	K	SiHAK1. K+ Uptake Permease (HAK)	'K+ potassium transporter(PF02705.19)'	11	plasma membrane
74258	PIRIN_74258	mRNA:PIIN_03455	PIRI_contig_0062;11,155-8,002	3154	906	1.A.1.7.9	Channels/Pores	α-Type Channels	The Voltage-gated Ion Channel (VIC) Superfamily	CHEBI:8345;potassium(1+)	K	SiTOK1. Outward-rectifier potassium channel TOK1 of 699 aas and 8 TMSs in a 6 + 2 TMS arrangement, Tandem pore domain K+ channel	'Ion channel(PF07885.19)'	9	plasma membrane
75358	PIRIN_75358	mRNA:PIIN_04553	PIRI_contig_0093;47,012-48,910	1899	514	1.A.88.1.5	Channels/Pores	α-Type Channels	The Fungal Potassium Channel (F-Kch) Family	CHEBI:8345;potassium(1+)	K	Vacuolar Kch homologue of 422 aas. Stoned B synaptic vesicle biogenesis protein	'Fungal potassium channel(PF16944.8)'	3	vacuole
77824	PIRIN_77824	mRNA:PIIN_07018	PIRI_contig_0206;4,120-346	3775	1104	3.A.1.208.23	Primary Active Transporters	P-P-bond-hydrolysis-driven transporters	The ATP-binding Cassette (ABC) Superfamily	not found	K	sulfonylurea receptor (SUR) is another atypical ABC protein that regulates activity of the potassium ATP channel (KATP). The human protein is part of an ATP-dependent potassium (K(ATP)) channel that couples the metabolic state of a cell with its electrical activity.	'ABC transporter(PF00005.30)', 'ABC transporter transmembrane region(PF00664.26)'	9	plasma membrane
75409	PIRIN_75409	mRNA:PIIN_04603	PIRI_contig_0095;27,238-24,198	3041	885	2.A.37.4.1	Electrochemical Potential-driven Transporters	Porters (uniporters, symporters, antiporters)	The Monovalent Cation:Proton Antiporter-2 (CPA2) Family	CHEBI:8345;potassium(1+)|CHEBI:5584;hydron	K, H+	SiKHA1. Potassium-proton antiport	'Sodium/hydrogen exchanger family(PF00999.24)'	12	ER, Golgi	3
75414	PIRIN_75414	mRNA:PIIN_04607	PIRI_contig_0095;32,257-35,561	3305	958	2.A.37.4.1	Electrochemical Potential-driven Transporters	Porters (uniporters, symporters, antiporters)	The Monovalent Cation:Proton Antiporter-2 (CPA2) Family	CHEBI:8345;potassium(1+)|CHEBI:5584;hydron	K, H+	SiKHA2. Potassium-proton antiport	'Sodium/hydrogen exchanger family(PF00999.24)'	12	ER, Golgi
72634	PIRIN_72634	mRNA:PIIN_01840	PIRI_contig_0026;45,233-41,382	3852	1110	3.A.3.9.2	Primary Active Transporters	P-P-bond-hydrolysis-driven transporters	The P-type ATPase (P-ATPase) Superfamily	CHEBI:8345;potassium(1+)	K, Na	SiENA5, K+, Na+ efflux system	'E1-E2 ATPase(PF00122.23)', 'Cation transporting ATPase, C-terminus(PF00689.24)', 'Cation transporter/ATPase, N-terminus(PF00690.29)', 'haloacid dehalogenase-like hydrolase(PF00702.29, PF08282.15)', 'Cation transport ATPase (P-type)(PF13246.9)'	8	plasma membrane
72635	PIRIN_72635	mRNA:PIIN_01841	PIRI_contig_0026;49,299-45,478	3822	1103	3.A.3.9.2	Primary Active Transporters	P-P-bond-hydrolysis-driven transporters	The P-type ATPase (P-ATPase) Superfamily	CHEBI:8345;potassium(1+)	K, Na	SiENA1, K+, Na+ efflux system	'E1-E2 ATPase(PF00122.23)', 'Cation transporting ATPase, C-terminus(PF00689.24)', 'Cation transporter/ATPase, N-terminus(PF00690.29)', 'haloacid dehalogenase-like hydrolase(PF00702.29, PF08282.15)', 'Cation transport ATPase (P-type)(PF13246.9)'	10	plasma membrane
70870	PIRIN_70870	mRNA:PIIN_00119	PIRI_contig_0001;252,478-249,151	3328	861	2.A.38.2.5	Electrochemical Potential-driven Transporters	Porters (uniporters, symporters, antiporters)	The K+ Transporter (Trk) Family	CHEBI:9175;sodium(1+)|CHEBI:8345;potassium(1+)	K, Na	SiTRK1.K+ uptake	'Cation transport protein(PF02386.19)'	7	plasma membrane
77504	PIRIN_77504	mRNA:PIIN_06700	PIRI_contig_0186;40,208-39,283	926	219	2.A.38.2.5	Electrochemical Potential-driven Transporters	Porters (uniporters, symporters, antiporters)	The K+ Transporter (Trk) Family	CHEBI:9175;sodium(1+)|CHEBI:8345;potassium(1+)	K, Na	SiTRK2 (partial). K+ uptake	'Cation transport protein(PF02386.19)'	1	plasma membrane
72429	PIRIN_72429	mRNA:PIIN_01646	PIRI_contig_0022;81,764-78,641	3124	809	2.A.36.4.1	Electrochemical Potential-driven Transporters	Porters (uniporters, symporters, antiporters)	The Monovalent Cation:Proton Antiporter-1 (CPA1) Family	CHEBI:9175;sodium(1+)|CHEBI:8345;potassium(1+)|CHEBI:5584;hydron	K, Na, H+	SiNHA1. Sodium export from cell. takes up external protons in exchange for internal sodium ions.	'Sodium/hydrogen exchanger family(PF00999.24)'	9	plasma membrane
72259	PIRIN_72259	mRNA:PIIN_01480	PIRI_contig_0019;80,193-76,290	3904	1203	2.A.19.7.1	Electrochemical Potential-driven Transporters	Porters (uniporters, symporters, antiporters)	The Ca2+:Cation Antiporter (CaCA) Family	CHEBI:9175;sodium(1+)|CHEBI:8345;potassium(1+)|CHEBI:5584;hydron	K, Na, H+	SiVNHX1. Na+ for hydrogen ions across the vacuolar membrane. Vnx1. Has a role in promoting intracellular monovalent cation sequestration via the exchange of monovalent cations and especially Na+ for hydrogen ions across the vacuolar membrane.	'Sodium/calcium exchanger protein(PF01699.27)', 'Inner membrane component domain(PF03733.16)'	15	vacuole
71530	PIRIN_71530	mRNA:PIIN_00762	PIRI_contig_0009;101,043-98,334	2710	695	3.A.1.203.15	Primary Active Transporters	P-P-bond-hydrolysis-driven transporters	The ATP-binding Cassette (ABC) Superfamily	CHEBI:15904;long-chain fatty acid	Lipids	transport of very long chain fatty acid (VLCFA)-CoA from the cytosol to the peroxisome lumen	'ABC transporter(PF00005.30)', 'ABC transporter transmembrane region 2(PF06472.18)'	0	peroxisome
75250	PIRIN_75250	mRNA:PIIN_04445	PIRI_contig_0090;23,514-25,037	1524	345	9.B.417.1.1	Incompletely Characterized Transport Systems	Putative transport proteins	The MCFD2/LMAN1 Complex Receptor (MLM-CR) Family	CHEBI:17089;glycoprotein|CHEBI:24393;glycolipid	Lipids	Acid-sensing cation channel. Cation channel with high affinity for sodium, which is gated by extracellular protons and inhibited by the diuretic amiloride. Also permeable for Li+ and K+.	'Legume-like lectin family(PF03388.16)'	2	plasma membrane
72962	PIRIN_72962	mRNA:PIIN_02165	PIRI_contig_0032;110,809-108,627	2183	631	3.A.1.208.12	Primary Active Transporters	P-P-bond-hydrolysis-driven transporters	The ATP-binding Cassette (ABC) Superfamily	CHEBI:3098;bile acid	Lipids	translocation of phosphatidylcholine to the vacuole lumen, the release of lumenal calcium stores, exhibits ATP-dependent bile acid transport.	'ABC transporter(PF00005.30)', 'ABC transporter transmembrane region(PF00664.26)'	4	vacuole
76887	PIRIN_76887	mRNA:PIIN_06080	PIRI_contig_0155;12,350-17,719	5370	1536	3.A.1.208.12	Primary Active Transporters	P-P-bond-hydrolysis-driven transporters	The ATP-binding Cassette (ABC) Superfamily	CHEBI:3098;bile acid	Lipids	translocation of phosphatidylcholine to the vacuole lumen, the release of lumenal calcium stores, exhibits ATP-dependent bile acid transport.	'ABC transporter(PF00005.30)', 'ABC transporter transmembrane region(PF00664.26)', 'RecF/RecN/SMC N terminal domain(PF02463.22)'	6	vacuole
80167	PIRIN_80167	mRNA:PIIN_09353	PIRI_contig_0449;133-3,707	3575	928	3.A.1.208.12	Primary Active Transporters	P-P-bond-hydrolysis-driven transporters	The ATP-binding Cassette (ABC) Superfamily	CHEBI:3098;bile acid	Lipids	translocation of phosphatidylcholine to the vacuole lumen, the release of lumenal calcium stores, exhibits ATP-dependent bile acid transport.	'ABC transporter(PF00005.30)', 'ABC transporter transmembrane region(PF00664.26)'	5	vacuole
80415	PIRIN_80415	mRNA:PIIN_09601	PIRI_contig_0492;3,255-10,119	6865	1744	3.A.1.208.12	Primary Active Transporters	P-P-bond-hydrolysis-driven transporters	The ATP-binding Cassette (ABC) Superfamily	CHEBI:3098;bile acid	Lipids	translocation of phosphatidylcholine to the vacuole lumen, the release of lumenal calcium stores, exhibits ATP-dependent bile acid transport.	'ABC transporter(PF00005.30)', 'ABC transporter transmembrane region(PF00664.26)'	14	vacuole
80695	PIRIN_80695	mRNA:PIIN_09879	PIRI_contig_0556;1,477-7,522	6046	1615	3.A.1.208.12	Primary Active Transporters	P-P-bond-hydrolysis-driven transporters	The ATP-binding Cassette (ABC) Superfamily	CHEBI:3098;bile acid	Lipids	translocation of phosphatidylcholine to the vacuole lumen, the release of lumenal calcium stores, exhibits ATP-dependent bile acid transport.	'ABC transporter(PF00005.30)', 'ABC transporter transmembrane region(PF00664.26)'	16	vacuole
82111	PIRIN_82111	mRNA:PIIN_11264	PIRI_contig_1464;925-115	811	208	3.A.1.208.12	Primary Active Transporters	P-P-bond-hydrolysis-driven transporters	The ATP-binding Cassette (ABC) Superfamily	CHEBI:3098;bile acid	Lipids	translocation of phosphatidylcholine to the vacuole lumen, the release of lumenal calcium stores, exhibits ATP-dependent bile acid transport.	'ABC transporter(PF00005.30)', 'RecF/RecN/SMC N terminal domain(PF02463.22)'	0	vacuole
82178	PIRIN_82178	mRNA:PIIN_11329	PIRI_contig_1532;1,119-25	1095	301	3.A.1.208.12	Primary Active Transporters	P-P-bond-hydrolysis-driven transporters	The ATP-binding Cassette (ABC) Superfamily	CHEBI:3098;bile acid	Lipids	translocation of phosphatidylcholine to the vacuole lumen, the release of lumenal calcium stores, exhibits ATP-dependent bile acid transport.	'ABC transporter(PF00005.30)', 'ABC transporter transmembrane region(PF00664.26)'	2	vacuole
82513	PIRIN_82513	mRNA:PIIN_11664	PIRI_contig_1878;981-48	934	261	3.A.1.208.12	Primary Active Transporters	P-P-bond-hydrolysis-driven transporters	The ATP-binding Cassette (ABC) Superfamily	CHEBI:3098;bile acid	Lipids	translocation of phosphatidylcholine to the vacuole lumen, the release of lumenal calcium stores, exhibits ATP-dependent bile acid transport.	'ABC transporter(PF00005.30)'	0	vacuole
75565	PIRIN_75565	mRNA:PIIN_04758	PIRI_contig_0101;19,117-17,821	1297	316	2.A.29.8.3	Electrochemical Potential-driven Transporters	Porters (uniporters, symporters, antiporters)	The Mitochondrial Carrier (MC) Family	CHEBI:3424;carnitinium|CHEBI:8946;S-adenosyl-L-methionine	Lipids	Carnitine, Acyl Carnitine transport mictochondria. Mediates the transport of acylcarnitines of different length across the mitochondrial inner membrane from the cytosol to the mitochondrial matrix for their oxidation by the mitochondrial fatty acid-oxidation pathway.	'Mitochondrial carrier protein(PF00153.30)'	0	mitochondria
78961	PIRIN_78961	mRNA:PIIN_08153	PIRI_contig_0295;7,073-8,545	1473	312	2.A.29.8.5	Electrochemical Potential-driven Transporters	Porters (uniporters, symporters, antiporters)	The Mitochondrial Carrier (MC) Family	CHEBI:3424;carnitinium|CHEBI:8946;S-adenosyl-L-methionine	Lipids	Carnitine, Acyl Carnitine transport mictochondria	'Mitochondrial carrier protein(PF00153.30)'	3	mitochondria
77207	PIRIN_77207	mRNA:PIIN_06400	PIRI_contig_0171;11,640-17,325	5686	1581	3.A.1.211.26	Primary Active Transporters	P-P-bond-hydrolysis-driven transporters	The ATP-binding Cassette (ABC) Superfamily	CHEBI:35748;fatty acid ester|CHEBI:17002;cholesteryl ester|CHEBI:9664;triglyceride	Lipids	Promotes cholesterol efflux from sperm which renders sperm capable of fertilization	'ABC transporter(PF00005.30)', 'ABC-2 family transporter protein(PF12698.10)', 'AAA domain, putative AbiEii toxin, Type IV TA system(PF13304.9)'	14	plasma membrane
75401	PIRIN_75401	mRNA:PIIN_04595	PIRI_contig_0095;10,302-9,451	852	183	9.A.24.1.1	Incompletely Characterized Transport Systems	Recognized transporters of unknown biochemical mechanism	The Mitochondrial Cholesterol/Porphyrin/5-aminolevulinic acid Uptake Translocator Protein (TSPO) Family	CHEBI:3659;cholesterol|CHEBI:8337;porphyrin	Lipids	putative peroxisomal membrane channels conducting different solutes including metabolites of the glyoxylate cycle. The separate localization of glyoxylate cycle enzymes in the peroxisomes and the cytosol of the yeast Saccharomyces cerevisiae indicated that the peroxisomal membrane must permit the flow of metabolites between the two compartments???? (Antonenkov et al. 2009). The transfer of these …	'TspO/MBR family(PF03073.18)'	5	mitochondria
75402	PIRIN_75402	mRNA:PIIN_04596	PIRI_contig_0095;11,264-10,517	748	183	9.A.24.1.1	Incompletely Characterized Transport Systems	Recognized transporters of unknown biochemical mechanism	The Mitochondrial Cholesterol/Porphyrin/5-aminolevulinic acid Uptake Translocator Protein (TSPO) Family	CHEBI:3659;cholesterol|CHEBI:8337;porphyrin	Lipids	putative peroxisomal membrane channels conducting different solutes including metabolites of the glyoxylate cycle. The separate localization of glyoxylate cycle enzymes in the peroxisomes and the cytosol of the yeast Saccharomyces cerevisiae indicated that the peroxisomal membrane must permit the flow of metabolites between the two compartments???? (Antonenkov et al. 2009). The transfer of these …	'TspO/MBR family(PF03073.18)'	5	mitochondria
75403	PIRIN_75403	mRNA:PIIN_04597	PIRI_contig_0095;12,369-11,623	747	183	9.A.24.1.1	Incompletely Characterized Transport Systems	Recognized transporters of unknown biochemical mechanism	The Mitochondrial Cholesterol/Porphyrin/5-aminolevulinic acid Uptake Translocator Protein (TSPO) Family	CHEBI:3659;cholesterol|CHEBI:8337;porphyrin	Lipids	putative peroxisomal membrane channels conducting different solutes including metabolites of the glyoxylate cycle. The separate localization of glyoxylate cycle enzymes in the peroxisomes and the cytosol of the yeast Saccharomyces cerevisiae indicated that the peroxisomal membrane must permit the flow of metabolites between the two compartments???? (Antonenkov et al. 2009). The transfer of these …	'TspO/MBR family(PF03073.18)'	5	mitochondria
76685	PIRIN_76685	mRNA:PIIN_11693	PIRI_contig_0146;19,564-16,908	2657	668	4.C.1.1.15	Group Translocators	Acyl CoA ligase-coupled transporters	The Fatty Acid Group Translocation (FAT) Family	CHEBI:4680;dodecanoic acid	Lipids	Is the main if not exclusive MCFA (medium-chain faty acids, octanoate, decanoate and laureate) acyl-CoA ligase. Required for efficient MCFA beta-oxidation inside peroxisomes. Facilitates the transport of MCFAs into peroxisomes by passive diffusion, by decreasing the intraorganellar MCFA concentration	'AMP-binding enzyme(PF00501.31)'	0	peroxisome
73122	PIRIN_73122	mRNA:PIIN_02325	PIRI_contig_0036;50,751-53,774	3024	931	9.A.79.1.1	Incompletely Characterized Transport Systems	Recognized transporters of unknown biochemical mechanism	The Autophagosomal Phospholipid Transmembrane Translocase (Atg9) Family	CHEBI:49183;phosphatidylcholine(1+)|CHEBI:8137;phosphatidyl-L-serine|CHEBI:16247;phospholipid|CHEBI:8133;1-phosphatidyl-1D-myo-inositol 3-phosphate|CHEBI:8134;phosphatidylinositol 4-phosphate	Lipids	Bacterial protein probably involved in transport of dissolved inorganic carbon (DIC) with upstream gene dabB (Tcr_0853); has been suggested to be a proton-DIC symporter.	'Autophagy protein ATG9(PF04109.19)'	6	vacuole
78008	PIRIN_78008	mRNA:PIIN_07202	PIRI_contig_0218;7,529-9,754	2226	584	4.C.1.1.7	Group Translocators	Acyl CoA ligase-coupled transporters	The Fatty Acid Group Translocation (FAT) Family	CHEBI:4984;fatty acid	Lipids	Produces CoA thioesters of a variety of hydroxy- and methoxy-substituted cinnamic acids, which are used to synthesize several phenylpropanoid-derived compounds, including anthocyanins, flavonoids, isoflavonoids, coumarins, lignin, suberin and wall-bound phenolics.	'AMP-binding enzyme(PF00501.31)', 'AMP-binding enzyme C-terminal domain(PF13193.9)'	0	cytosol
78161	PIRIN_78161	mRNA:PIIN_07354	PIRI_contig_0228;21,321-19,172	2150	589	4.C.1.1.7	Group Translocators	Acyl CoA ligase-coupled transporters	The Fatty Acid Group Translocation (FAT) Family	CHEBI:4984;fatty acid	Lipids	Produces CoA thioesters of a variety of hydroxy- and methoxy-substituted cinnamic acids, which are used to synthesize several phenylpropanoid-derived compounds, including anthocyanins, flavonoids, isoflavonoids, coumarins, lignin, suberin and wall-bound phenolics.	'AMP-binding enzyme(PF00501.31)', 'AMP-binding enzyme C-terminal domain(PF13193.9)'	0	cytosol
79351	PIRIN_79351	mRNA:PIIN_08542	PIRI_contig_0337;5,729-8,047	2319	582	4.C.1.1.7	Group Translocators	Acyl CoA ligase-coupled transporters	The Fatty Acid Group Translocation (FAT) Family	CHEBI:4984;fatty acid	Lipids	Produces CoA thioesters of a variety of hydroxy- and methoxy-substituted cinnamic acids, which are used to synthesize several phenylpropanoid-derived compounds, including anthocyanins, flavonoids, isoflavonoids, coumarins, lignin, suberin and wall-bound phenolics.	'AMP-binding enzyme(PF00501.31)', 'AMP-binding enzyme C-terminal domain(PF13193.9)'	0	cytosol
72483	PIRIN_72483	mRNA:PIIN_11838	PIRI_contig_0023;73,939-76,446	2508	561	4.C.1.1.4	Group Translocators	Acyl CoA ligase-coupled transporters	The Fatty Acid Group Translocation (FAT) Family	CHEBI:4984;fatty acid	Lipids	Catalyzes the esterification, concomitant with transport, of exogenous long-chain fatty acids into metabolically active CoA thioesters for subsequent degradation or incorporation into phospholipids.	'AMP-binding enzyme(PF00501.31)', 'AMP-binding enzyme C-terminal domain(PF13193.9)'	0	plasma membrane
74377	PIRIN_74377	mRNA:PIIN_03574	PIRI_contig_0064;73,189-75,639	2451	665	4.C.1.1.4	Group Translocators	Acyl CoA ligase-coupled transporters	The Fatty Acid Group Translocation (FAT) Family	CHEBI:4984;fatty acid	Lipids	Catalyzes the esterification, concomitant with transport, of exogenous long-chain fatty acids into metabolically active CoA thioesters for subsequent degradation or incorporation into phospholipids.	'AMP-binding enzyme(PF00501.31)', 'AMP-binding enzyme C-terminal domain(PF13193.9)', 'Acetyl-coenzyme A synthetase N-terminus(PF16177.8)'	0	plasma membrane
81321	PIRIN_81321	mRNA:PIIN_10495	PIRI_contig_0806;2,134-27	2108	564	4.C.1.1.4	Group Translocators	Acyl CoA ligase-coupled transporters	The Fatty Acid Group Translocation (FAT) Family	CHEBI:4984;fatty acid	Lipids	Catalyzes the esterification, concomitant with transport, of exogenous long-chain fatty acids into metabolically active CoA thioesters for subsequent degradation or incorporation into phospholipids.	'AMP-binding enzyme(PF00501.31)', 'AMP-binding enzyme C-terminal domain(PF13193.9)'	0	plasma membrane
73560	PIRIN_73560	mRNA:PIIN_02759	PIRI_contig_0045;68,271-70,436	2166	579	2.A.50.1.1	Electrochemical Potential-driven Transporters	Porters (uniporters, symporters, antiporters)	The Glycerol Uptake (GUP) or Membrane-bound Acyl Transferase (MBOAT) Family	CHEBI:5584;hydron|CHEBI:5448;glycerol	Lipids	﻿Membrane-bound O-acyltransferases involved in remodeling of the GPI anchor, wrong defined as glycerol, H+ uptake, GUP1 in Saccharomyces. involved in esfingolipids synthesis that bind and activate Ca2+ channels in response to salt stress?	'MBOAT, membrane-bound O-acyltransferase family(PF03062.22)'	11	plasma membrane
70796	PIRIN_70796	mRNA:PIIN_00045	PIRI_contig_0001;80,736-85,522	4787	1336	3.A.3.8.10	Primary Active Transporters	P-P-bond-hydrolysis-driven transporters	The P-type ATPase (P-ATPase) Superfamily	CHEBI:6486;lipid	Lipids	lipids transport across endosome membranes. Involved in stress tolerance and virulence. a pivotal role in the biogenesis of intracellular transport vesicles, polarized protein transport and protein maturation.	'E1-E2 ATPase(PF00122.23)', 'haloacid dehalogenase-like hydrolase(PF00702.29)', 'Cation transport ATPase (P-type)(PF13246.9)', 'Phospholipid-translocating ATPase N-terminal(PF16209.8)', 'Phospholipid-translocating P-type ATPase C-terminal(PF16212.8)'	9	endosomes
77620	PIRIN_77620	mRNA:PIIN_06815	PIRI_contig_0193;26,826-30,909	4084	1120	3.A.3.8.16	Primary Active Transporters	P-P-bond-hydrolysis-driven transporters	The P-type ATPase (P-ATPase) Superfamily	CHEBI:6486;lipid	Lipids	Contributes to transmembrane flipping of lipids. Requires an interaction with a protein of the ALIS family for activity. Specific for phosphatidylserine.	'E1-E2 ATPase(PF00122.23)', 'haloacid dehalogenase-like hydrolase(PF00702.29)', 'Cation transport ATPase (P-type)(PF13246.9)', 'Phospholipid-translocating ATPase N-terminal(PF16209.8)', 'Phospholipid-translocating P-type ATPase C-terminal(PF16212.8)'	10	endosomes
76410	PIRIN_76410	mRNA:PIIN_05604	PIRI_contig_0134;47,417-49,816	2400	721	1.A.17.1.18	Channels/Pores	α-Type Channels	The Calcium-dependent Chloride Channel (Ca-ClC) Family	CHEBI:6486;lipid	Lipids	Calcium-activated chloride channel. Permeation of potassium ions through the lipid scrambling path of nhTMEM16 has been documented (Cheng et al. 2022).	'Calcium-activated chloride channel(PF04547.15)'	5	plasma membrane
75769	PIRIN_75769	mRNA:PIIN_04961	PIRI_contig_0108;35,383-32,439	2945	769	3.A.1.203.3	Primary Active Transporters	P-P-bond-hydrolysis-driven transporters	The ATP-binding Cassette (ABC) Superfamily	CHEBI:6528;long-chain fatty acid	Lipids	transport of very long chain fatty acid (VLCFA)-CoA from the cytosol to the peroxisome lumen	'ABC transporter(PF00005.30)', 'ABC transporter transmembrane region 2(PF06472.18)'	0	peroxisome
72567	PIRIN_72567	mRNA:PIIN_01776	PIRI_contig_0025;14,057-15,301	1245	291	9.A.26.1.1	Incompletely Characterized Transport Systems	Recognized transporters of unknown biochemical mechanism	The Lipid-translocating Exporter (LTE) Family	CHEBI:77845;7-aminocholesterol	Lipids	7-amino cholesterol exporter. Its overexpression confers resistance to an ergosterol biosynthesis inhibitor.	'RTA1 like protein(PF04479.16)'	7	plasma membrane, RE	7
72568	PIRIN_72568	mRNA:PIIN_01777	PIRI_contig_0025;15,662-16,911	1250	292	9.A.26.1.1	Incompletely Characterized Transport Systems	Recognized transporters of unknown biochemical mechanism	The Lipid-translocating Exporter (LTE) Family	CHEBI:77845;7-aminocholesterol	Lipids	7-amino cholesterol exporter. Its overexpression confers resistance to an ergosterol biosynthesis inhibitor.	'RTA1 like protein(PF04479.16)'	7	plasma membrane, RE
72569	PIRIN_72569	mRNA:PIIN_01778	PIRI_contig_0025;18,968-20,202	1235	284	9.A.26.1.1	Incompletely Characterized Transport Systems	Recognized transporters of unknown biochemical mechanism	The Lipid-translocating Exporter (LTE) Family	CHEBI:77845;7-aminocholesterol	Lipids	7-amino cholesterol exporter. Its overexpression confers resistance to an ergosterol biosynthesis inhibitor.	'RTA1 like protein(PF04479.16)'	7	plasma membrane, RE
78118	PIRIN_78118	mRNA:PIIN_07312	PIRI_contig_0225;30,992-32,162	1171	294	9.A.26.1.1	Incompletely Characterized Transport Systems	Recognized transporters of unknown biochemical mechanism	The Lipid-translocating Exporter (LTE) Family	CHEBI:77845;7-aminocholesterol	Lipids	7-amino cholesterol exporter. Its overexpression confers resistance to an ergosterol biosynthesis inhibitor.	'RTA1 like protein(PF04479.16)'	7	plasma membrane, RE
79971	PIRIN_79971	mRNA:PIIN_09157	PIRI_contig_0418;11,166-12,509	1344	366	9.A.26.1.1	Incompletely Characterized Transport Systems	Recognized transporters of unknown biochemical mechanism	The Lipid-translocating Exporter (LTE) Family	CHEBI:77845;7-aminocholesterol	Lipids	7-amino cholesterol exporter. Its overexpression confers resistance to an ergosterol biosynthesis inhibitor.	'RTA1 like protein(PF04479.16)'	6	plasma membrane, RE
80260	PIRIN_80260	mRNA:PIIN_09445	PIRI_contig_0464;3,848-2,594	1255	316	9.A.26.1.1	Incompletely Characterized Transport Systems	Recognized transporters of unknown biochemical mechanism	The Lipid-translocating Exporter (LTE) Family	CHEBI:77845;7-aminocholesterol	Lipids	Involved in inducible protoporphyrin IX influx and heme efflux.	'RTA1 like protein(PF04479.16)'	7	plasma membrane, RE
80261	PIRIN_80261	mRNA:PIIN_09446	PIRI_contig_0464;5,945-4,709	1237	339	9.A.26.1.1	Incompletely Characterized Transport Systems	Recognized transporters of unknown biochemical mechanism	The Lipid-translocating Exporter (LTE) Family	CHEBI:77845;7-aminocholesterol	Lipids	7-amino cholesterol exporter. Its overexpression confers resistance to an ergosterol biosynthesis inhibitor.	'RTA1 like protein(PF04479.16)'	6	plasma membrane, RE
79067	PIRIN_79067	mRNA:PIIN_08259	PIRI_contig_0306;13,274-18,618	5345	1594	3.A.3.8.5	Primary Active Transporters	P-P-bond-hydrolysis-driven transporters	The P-type ATPase (P-ATPase) Superfamily	CHEBI:8128;1,2-diacyl-sn-glycero-3-phosphocholine(1+)|CHEBI:8137;phosphatidyl-L-serine	Lipids	transport of phospholipids. Required for protein transport from Golgi to vacuoles. Contributes to endocytosis, protein transport and all polarity.	'E1-E2 ATPase(PF00122.23)', 'haloacid dehalogenase-like hydrolase(PF00702.29)', 'Cation transport ATPase (P-type)(PF13246.9)', 'Phospholipid-translocating ATPase N-terminal(PF16209.8)', 'Phospholipid-translocating P-type ATPase C-terminal(PF16212.8)'	10	Golgi
79637	PIRIN_79637	mRNA:PIIN_08826	PIRI_contig_0372;3,443-5,539	2097	666	2.A.66.3.1	Electrochemical Potential-driven Transporters	Porters (uniporters, symporters, antiporters)	The Multidrug/Oligosaccharidyl-lipid/Polysaccharide (MOP) Flippase Superfamily	CHEBI:8150;phospholipid	Lipids	translocation of Man5GlcNAc2-PP-dolichol from the cytoplasmic side to the ER	'Rft protein(PF04506.16)'	8	ER
71249	PIRIN_71249	mRNA:PIIN_00491	PIRI_contig_0006;39,914-38,611	1304	321	9.A.26.1.4	Incompletely Characterized Transport Systems	Recognized transporters of unknown biochemical mechanism	The Lipid-translocating Exporter (LTE) Family	CHEBI:8150;phospholipid	Lipids	putative flippase that exports LCBs across the cytoplasmic membrane, Rsb1p. Involved in the establishment of the functional lipid asymmetry of the plasma membrane. Regulates intracellular levels of LCBs, sphingolipid precursors that are growth inhibitory at increased levels.	'RTA1 like protein(PF04479.16)'	7	plasma membrane
72575	PIRIN_72575	mRNA:PIIN_01783	PIRI_contig_0025;39,909-38,757	1153	287	9.A.26.1.4	Incompletely Characterized Transport Systems	Recognized transporters of unknown biochemical mechanism	The Lipid-translocating Exporter (LTE) Family	CHEBI:8150;phospholipid	Lipids	Involved in inducible protoporphyrin IX influx and heme efflux.	'RTA1 like protein(PF04479.16)'	7	plasma membrane, vacuole	5
74148	PIRIN_74148	mRNA:PIIN_03345	PIRI_contig_0059;40,016-38,897	1120	289	9.A.26.1.4	Incompletely Characterized Transport Systems	Recognized transporters of unknown biochemical mechanism	The Lipid-translocating Exporter (LTE) Family	CHEBI:8150;phospholipid	Lipids	putative flippase that exports LCBs across the cytoplasmic membrane, Rsb1p. Involved in the establishment of the functional lipid asymmetry of the plasma membrane. Regulates intracellular levels of LCBs, sphingolipid precursors that are growth inhibitory at increased levels.	'RTA1 like protein(PF04479.16)'	7	plasma membrane, vacuole
75930	PIRIN_75930	mRNA:PIIN_05124	PIRI_contig_0114;41,692-40,711	982	294	9.A.26.1.4	Incompletely Characterized Transport Systems	Recognized transporters of unknown biochemical mechanism	The Lipid-translocating Exporter (LTE) Family	CHEBI:8150;phospholipid	Lipids	putative flippase that exports LCBs across the cytoplasmic membrane, Rsb1p. Involved in the establishment of the functional lipid asymmetry of the plasma membrane. Regulates intracellular levels of LCBs, sphingolipid precursors that are growth inhibitory at increased levels.	'RTA1 like protein(PF04479.16)'	5	plasma membrane, vacuole
79038	PIRIN_79038	mRNA:PIIN_08230	PIRI_contig_0303;166-1,037	872	235	9.A.26.1.4	Incompletely Characterized Transport Systems	Recognized transporters of unknown biochemical mechanism	The Lipid-translocating Exporter (LTE) Family	CHEBI:8150;phospholipid	Lipids	putative flippase that exports LCBs across the cytoplasmic membrane, Rsb1p. Involved in the establishment of the functional lipid asymmetry of the plasma membrane. Regulates intracellular levels of LCBs, sphingolipid precursors that are growth inhibitory at increased levels.	'RTA1 like protein(PF04479.16)'	3	plasma membrane, vacuole
74778	PIRIN_74778	mRNA:PIIN_03976	PIRI_contig_0075;55,176-53,672	1505	347	9.A.36.1.2	Incompletely Characterized Transport Systems	Recognized transporters of unknown biochemical mechanism	The Ca2+-dependent Phospholipid Scramblase (Scramblase) Family	CHEBI:8150;phospholipid|CHEBI:16247;phospholipid	Lipids	phospholipid scramblase activity in mitochondria. Scramblase is an enzyme, present in the cell membrane, that can transport (scramble) the negatively charged phospholipids from the inner-leaflet to the outer-leaflet, and vice versa.???	'Scramblase (PF03803.18)'	0	mitochondria
72279	PIRIN_72279	mRNA:PIIN_01500	PIRI_contig_0019;117,425-118,995	1571	318	2.A.29.4.3	Electrochemical Potential-driven Transporters	Porters (uniporters, symporters, antiporters)	The Mitochondrial Carrier (MC) Family	CHEBI:8154;phosphonate(2-)|CHEBI:7793;phosphate(3-)|CHEBI:4984;fatty acid	Lipids	Transport of phosphate groups from the cytosol to the mitochondrial matrix	'Mitochondrial carrier protein(PF00153.30)'	1	mitochondria
73529	PIRIN_73529	mRNA:PIIN_02728	PIRI_contig_0045;5,879-10,753	4875	1435	3.A.3.8.4	Primary Active Transporters	P-P-bond-hydrolysis-driven transporters	The P-type ATPase (P-ATPase) Superfamily	CHEBI:9223;sphingomyelin d18:1|CHEBI:8128;1,2-diacyl-sn-glycero-3-phosphocholine(1+)|CHEBI:8137;phosphatidyl-L-serine|CHEBI:6606;monoacylglycerol phosphate|CHEBI:8150;phospholipid|CHEBI:24402;glycosphingolipid	Lipids	phospholipid uptake	'haloacid dehalogenase-like hydrolase(PF00702.29)', 'Cation transport ATPase (P-type)(PF13246.9)', 'Phospholipid-translocating ATPase N-terminal(PF16209.8)', 'Phospholipid-translocating P-type ATPase C-terminal(PF16212.8)'	10	plasma membrane
71395	PIRIN_71395	mRNA:PIIN_00630	PIRI_contig_0007;168,628-164,690	3939	1228	2.A.6.6.16	Electrochemical Potential-driven Transporters	Porters (uniporters, symporters, antiporters)	The Resistance-Nodulation-Cell Division (RND) Superfamily	CHEBI:9266;sterol	Lipids	Cholesterol transport protein (Niemann-Pick C disease protein). The cholesterol-sensing protein Scap induces cholesterol synthesis by transporting membrane-bound transcription factors called sterol regulatory element-binding proteins (SREBPs) from the theendoplasmic reticulum (ER) to the Golgi apparatus for proteolytic activation.	'Patched family(PF02460.21)', 'Sterol-sensing domain of SREBP cleavage-activation(PF12349.11)'	7	ER
71661	PIRIN_71661	mRNA:PIIN_00891	PIRI_contig_0011;21,924-19,576	2349	650	4.C.2.1.1	Group Translocators	Acyl CoA ligase-coupled transporters	The Carnitine O-Acyl Transferase (CarAT) Family	not found	Lipids	Catalyzes the reversible transfer of acyl groups from carnitine to coenzyme A (CoA) and regulates the acyl-CoA/CoA ratio. Also plays a crucial role in the transport of fatty acids for beta-oxidation	'Choline/Carnitine o-acyltransferase(PF00755.23)'	0	peroxisome
79097	PIRIN_79097	mRNA:PIIN_08289	PIRI_contig_0309;18,225-16,168	2058	533	4.C.2.1.2	Group Translocators	Acyl CoA ligase-coupled transporters	The Carnitine O-Acyl Transferase (CarAT) Family	not found	Lipids	Beta-oxidation of fatty acids. The highest activity concerns the C6 to C10 chain length substrate. Converts the end product of pristanic acid beta oxidation, 4,8-dimethylnonanoyl-CoA, to its corresponding carnitine ester.	'Choline/Carnitine o-acyltransferase(PF00755.23)'	0	peroxisome
82343	PIRIN_82343	mRNA:PIIN_11494	PIRI_contig_1701;497-1,061	565	158	4.C.2.1.1	Group Translocators	Acyl CoA ligase-coupled transporters	The Carnitine O-Acyl Transferase (CarAT) Family	not found	Lipids	Catalyzes the reversible transfer of acyl groups from carnitine to coenzyme A (CoA) and regulates the acyl-CoA/CoA ratio. Also plays a crucial role in the transport of fatty acids for beta-oxidation	'Choline/Carnitine o-acyltransferase(PF00755.23)'	0	peroxisome
78091	PIRIN_78091	mRNA:PIIN_07285	PIRI_contig_0223;19,638-24,123	4486	1399	2.A.6.6.3	Electrochemical Potential-driven Transporters	Porters (uniporters, symporters, antiporters)	The Resistance-Nodulation-Cell Division (RND) Superfamily	not found	Lipids	Yeast sterol transport system , sphingolipid trafficking	'AcrB/AcrD/AcrF family(PF00873.22)', 'Patched family(PF02460.21)', 'Sterol-sensing domain of SREBP cleavage-activation(PF12349.11)', 'Niemann-Pick C1 N terminus(PF16414.8)'	12	vacuole
80941	PIRIN_80941	mRNA:PIIN_10125	PIRI_contig_0629;4,033-4,365	333	78	3.A.1.208.22	Primary Active Transporters	P-P-bond-hydrolysis-driven transporters	The ATP-binding Cassette (ABC) Superfamily	CHEBI:10074;xenobiotic	Metabolites	ATP-dependent vacuolar transport of bilirubin and glutathione conjugates	not_found	0	vacuole
72815	PIRIN_72815	mRNA:PIIN_02020	PIRI_contig_0030;3,678-5,787	2110	562	2.A.1.2.77	Electrochemical Potential-driven Transporters	Porters (uniporters, symporters, antiporters)	The Major Facilitator Superfamily (MFS)	CHEBI:18401;phenylacetate|CHEBI:10426;beta-lactam	Metabolites	Catalyzes polyamine uptake at alkaline pH and excretion at acidic pH. Cell membrane polyamine/proton antiporter, involved in the detoxification of excess polyamines in the cytoplasm. Catalyzes polyamine uptake at alkaline pH and excretion at acidic pH. Recognizes spermidine, spermine and putrescine, the polyamine analogs methylglyoxal bis(guanylhydrazone) (MGBG) and paraquat, the antimalarial dru…	'Sugar (and other) transporter(PF00083.27)', 'Uncharacterised MFS-type transporter YbfB(PF06779.17)', 'Major Facilitator Superfamily(PF07690.19)'	12	plasma membrane
81246	PIRIN_81246	mRNA:PIIN_10420	PIRI_contig_0761;3,008-667	2342	531	2.A.1.2.77	Electrochemical Potential-driven Transporters	Porters (uniporters, symporters, antiporters)	The Major Facilitator Superfamily (MFS)	CHEBI:18401;phenylacetate|CHEBI:10426;beta-lactam	Metabolites	efflux transporter	'Fungal trichothecene efflux pump (TRI12)(PF06609.16)', 'Major Facilitator Superfamily(PF07690.19)'	12	plasma membrane
80615	PIRIN_80615	mRNA:PIIN_09798	PIRI_contig_0537;6,432-1,887	4546	1396	3.A.1.201.11	Primary Active Transporters	P-P-bond-hydrolysis-driven transporters	The ATP-binding Cassette (ABC) Superfamily	CHEBI:19203;1H-pyrrole	Metabolites	xenobiotics efflux	'ABC transporter(PF00005.30)', 'ABC transporter transmembrane region(PF00664.26)', 'RecF/RecN/SMC N terminal domain(PF02463.22)'	12	plasma membrane
71673	PIRIN_71673	mRNA:PIIN_00903	PIRI_contig_0011;50,890-52,798	1909	557	2.A.1.3.52	Electrochemical Potential-driven Transporters	Porters (uniporters, symporters, antiporters)	The Major Facilitator Superfamily (MFS)	CHEBI:23888;drug	Metabolites	Antibiotic resistance, Transport	'Major Facilitator Superfamily(PF07690.19)'	14	plasma membrane
79233	PIRIN_79233	mRNA:PIIN_08425	PIRI_contig_0322;20,057-20,797	741	216	2.A.1.3.52	Electrochemical Potential-driven Transporters	Porters (uniporters, symporters, antiporters)	The Major Facilitator Superfamily (MFS)	CHEBI:23888;drug	Metabolites	pumping aminotriazole (and possibly other toxic compounds) out of the cell	'Sugar (and other) transporter(PF00083.27)', 'Major Facilitator Superfamily(PF07690.19)'	3	plasma membrane
79442	PIRIN_79442	mRNA:PIIN_08632	PIRI_contig_0349;128-1,568	1441	448	2.A.1.3.52	Electrochemical Potential-driven Transporters	Porters (uniporters, symporters, antiporters)	The Major Facilitator Superfamily (MFS)	CHEBI:23888;drug	Metabolites	Antibiotic resistance, Transport	'Major Facilitator Superfamily(PF07690.19)'	12	plasma membrane
71589	PIRIN_71589	mRNA:PIIN_00819	PIRI_contig_0010;50,471-48,716	1756	462	2.A.1.13.27	Electrochemical Potential-driven Transporters	Porters (uniporters, symporters, antiporters)	The Major Facilitator Superfamily (MFS)	CHEBI:24279;glucosinolate|CHEBI:24927;isothiocyanate	Metabolites	vitamin B2 uptake	'Major Facilitator Superfamily(PF07690.19)'	11	plasma membrane
74011	PIRIN_74011	mRNA:PIIN_03207	PIRI_contig_0056;21,493-19,758	1736	478	2.A.1.13.27	Electrochemical Potential-driven Transporters	Porters (uniporters, symporters, antiporters)	The Major Facilitator Superfamily (MFS)	CHEBI:24279;glucosinolate|CHEBI:24927;isothiocyanate	Metabolites	vitamin B2 uptake	'Major Facilitator Superfamily(PF07690.19)'	12	plasma membrane
77379	PIRIN_77379	mRNA:PIIN_06574	PIRI_contig_0180;19,263-17,468	1796	445	2.A.1.13.27	Electrochemical Potential-driven Transporters	Porters (uniporters, symporters, antiporters)	The Major Facilitator Superfamily (MFS)	CHEBI:24279;glucosinolate|CHEBI:24927;isothiocyanate	Metabolites	vitamin B2 uptake	'Major Facilitator Superfamily(PF07690.19)'	12	plasma membrane
78247	PIRIN_78247	mRNA:PIIN_07439	PIRI_contig_0235;24,509-22,640	1870	438	2.A.1.13.27	Electrochemical Potential-driven Transporters	Porters (uniporters, symporters, antiporters)	The Major Facilitator Superfamily (MFS)	CHEBI:24279;glucosinolate|CHEBI:24927;isothiocyanate	Metabolites	MfsG of 447 aas and 12 TMSs. Exports fungicides such as glucosinolates and isothiocyanates. Exposure to glucosinolate-breakdown products induces expression of mfsG. MfsG functions in fungitoxic compound efflux. Monocarboxylate transporter	not_found	9	plasma membrane
78248	PIRIN_78248	mRNA:PIIN_07440	PIRI_contig_0235;26,902-25,028	1875	496	2.A.1.13.27	Electrochemical Potential-driven Transporters	Porters (uniporters, symporters, antiporters)	The Major Facilitator Superfamily (MFS)	CHEBI:24279;glucosinolate|CHEBI:24927;isothiocyanate	Metabolites	amino acid uptake system	'Major Facilitator Superfamily(PF07690.19)'	10	plasma membrane
78412	PIRIN_78412	mRNA:PIIN_07604	PIRI_contig_0248;7,131-6,226	906	253	2.A.1.13.27	Electrochemical Potential-driven Transporters	Porters (uniporters, symporters, antiporters)	The Major Facilitator Superfamily (MFS)	CHEBI:24279;glucosinolate|CHEBI:24927;isothiocyanate	Metabolites	Exports fungicides such as glucosinolates and isothiocyanates. Exposure to glucosinolate-breakdown products induces expression of mfsG. MfsG functions in fungitoxic compound efflux (Vela-Corcía et al. 2019).	'Major Facilitator Superfamily(PF07690.19)'	7	plasma membrane
78413	PIRIN_78413	mRNA:PIIN_07605	PIRI_contig_0248;7,767-7,324	444	132	2.A.1.13.27	Electrochemical Potential-driven Transporters	Porters (uniporters, symporters, antiporters)	The Major Facilitator Superfamily (MFS)	CHEBI:24279;glucosinolate|CHEBI:24927;isothiocyanate	Metabolites	vitamin B2 uptake	not_found	2	plasma membrane
78757	PIRIN_78757	mRNA:PIIN_07950	PIRI_contig_0276;7,899-6,133	1767	429	2.A.1.13.27	Electrochemical Potential-driven Transporters	Porters (uniporters, symporters, antiporters)	The Major Facilitator Superfamily (MFS)	CHEBI:24279;glucosinolate|CHEBI:24927;isothiocyanate	Metabolites	Exports fungicides such as glucosinolates and isothiocyanates. Exposure to glucosinolate-breakdown products induces expression of mfsG. MfsG functions in fungitoxic compound efflux (Vela-Corcía et al. 2019).	'Major Facilitator Superfamily(PF07690.19)'	12	plasma membrane
80580	PIRIN_80580	mRNA:PIIN_09765	PIRI_contig_0530;131-4,713	4583	1230	3.A.1.205.11	Primary Active Transporters	P-P-bond-hydrolysis-driven transporters	The ATP-binding Cassette (ABC) Superfamily	CHEBI:2446;actinomycin D|CHEBI:29552;cerulenin|CHEBI:48080;brefeldin A	Metabolites	Confers hyper-resistance to brefeldin A (BFA), an inhibitor of intracellular protein transport. Could serve as an efflux pump of various antibiotics.	'ABC transporter(PF00005.30)', 'ABC-2 type transporter(PF01061.27, PF19055.3)'	10	plasma membrane
74248	PIRIN_74248	mRNA:PIIN_03445	PIRI_contig_0061;78,797-82,492	3696	992	3.A.1.204.9	Primary Active Transporters	P-P-bond-hydrolysis-driven transporters	The ATP-binding Cassette (ABC) Superfamily	CHEBI:26130;biological pigment|CHEBI:23888;drug	Metabolites	transport ER	'ABC transporter(PF00005.30)', 'ABC-2 type transporter(PF01061.27)'	7	ER
75036	PIRIN_75036	mRNA:PIIN_04233	PIRI_contig_0083;18,813-14,792	4022	1079	3.A.1.204.9	Primary Active Transporters	P-P-bond-hydrolysis-driven transporters	The ATP-binding Cassette (ABC) Superfamily	CHEBI:26130;biological pigment|CHEBI:23888;drug	Metabolites	transport ER	'ABC transporter(PF00005.30)', 'ABC-2 type transporter(PF01061.27, PF19055.3)'	7	ER
76552	PIRIN_76552	mRNA:PIIN_05745	PIRI_contig_0140;41,979-39,182	2798	750	3.A.1.111.2	Primary Active Transporters	P-P-bond-hydrolysis-driven transporters	The ATP-binding Cassette (ABC) Superfamily	CHEBI:29633;Mycosubtilin	Metabolites	export toxic antibiotic	'ABC transporter(PF00005.30)'	0	plasma membrane
75657	PIRIN_75657	mRNA:PIIN_04851	PIRI_contig_0104;35,881-41,540	5660	1423	3.A.1.208.35	Primary Active Transporters	P-P-bond-hydrolysis-driven transporters	The ATP-binding Cassette (ABC) Superfamily	CHEBI:34631;chlorpyrifos|CHEBI:5870;imidacloprid	Metabolites	Mediates export of organic anions and drugs from the cytoplasm	'ABC transporter(PF00005.30)', 'ABC transporter transmembrane region(PF00664.26)'	17	plasma membrane
71059	PIRIN_71059	mRNA:PIIN_00305	PIRI_contig_0003;217,030-214,202	2829	622	2.A.1.3.73	Electrochemical Potential-driven Transporters	Porters (uniporters, symporters, antiporters)	The Major Facilitator Superfamily (MFS)	CHEBI:3556;Cercosporin|CHEBI:24127;fungicide|CHEBI:25442;mycotoxin	Metabolites	? CCA77220.1//probable DHA14-like major facilitator; ABC transporter ???	'Fungal trichothecene efflux pump (TRI12)(PF06609.16)', 'Major Facilitator Superfamily(PF07690.19)'	13	nucleus
74459	PIRIN_74459	mRNA:PIIN_03658	PIRI_contig_0066;73,708-75,926	2219	636	2.A.1.3.73	Electrochemical Potential-driven Transporters	Porters (uniporters, symporters, antiporters)	The Major Facilitator Superfamily (MFS)	CHEBI:3556;Cercosporin|CHEBI:24127;fungicide|CHEBI:25442;mycotoxin	Metabolites	Multidrug resistance MFS exporter. Exports natural mycotoxins and a variety of fungicides in Mycosphaerella graminicola (Roohparvar et al. 2007). MDR exporter.	'Fungal trichothecene efflux pump (TRI12)(PF06609.16)', 'Major Facilitator Superfamily(PF07690.19)'	13	plasma membrane
75137	PIRIN_75137	mRNA:PIIN_04334	PIRI_contig_0086;44,774-42,795	1980	535	2.A.1.3.73	Electrochemical Potential-driven Transporters	Porters (uniporters, symporters, antiporters)	The Major Facilitator Superfamily (MFS)	CHEBI:3556;Cercosporin|CHEBI:24127;fungicide|CHEBI:25442;mycotoxin	Metabolites	? CCA77220.1//probable DHA14-like major facilitator; ABC transporter ???	'Major Facilitator Superfamily(PF07690.19)'	14	plasma membrane
75144	PIRIN_75144	mRNA:PIIN_04341	PIRI_contig_0086;60,116-58,269	1848	567	2.A.1.3.73	Electrochemical Potential-driven Transporters	Porters (uniporters, symporters, antiporters)	The Major Facilitator Superfamily (MFS)	CHEBI:3556;Cercosporin|CHEBI:24127;fungicide|CHEBI:25442;mycotoxin	Metabolites	? CCA77220.1//probable DHA14-like major facilitator; ABC transporter ???	'Fungal trichothecene efflux pump (TRI12)(PF06609.16)', 'Major Facilitator Superfamily(PF07690.19)'	12	plasma membrane
75146	PIRIN_75146	mRNA:PIIN_04343	PIRI_contig_0086;62,831-65,014	2184	601	2.A.1.3.73	Electrochemical Potential-driven Transporters	Porters (uniporters, symporters, antiporters)	The Major Facilitator Superfamily (MFS)	CHEBI:3556;Cercosporin|CHEBI:24127;fungicide|CHEBI:25442;mycotoxin	Metabolites	? CCA77220.1//probable DHA14-like major facilitator; ABC transporter ???	'Fungal trichothecene efflux pump (TRI12)(PF06609.16)', 'Major Facilitator Superfamily(PF07690.19)'	13	plasma membrane
76830	PIRIN_76830	mRNA:PIIN_06024	PIRI_contig_0152;20,602-21,605	1004	271	2.A.1.3.73	Electrochemical Potential-driven Transporters	Porters (uniporters, symporters, antiporters)	The Major Facilitator Superfamily (MFS)	CHEBI:3556;Cercosporin|CHEBI:24127;fungicide|CHEBI:25442;mycotoxin	Metabolites	Multidrug resistance Mfs1 protein of 583 aas and 14 TMSs. Exports natural mycotoxins and a variety of fungicides in Mycosphaerella graminicola. Predicted transporter (major facilitator superfamily)	'Major Facilitator Superfamily(PF07690.19)'	2	plasma membrane
76834	PIRIN_76834	mRNA:PIIN_06028	PIRI_contig_0152;27,186-29,443	2258	593	2.A.1.3.73	Electrochemical Potential-driven Transporters	Porters (uniporters, symporters, antiporters)	The Major Facilitator Superfamily (MFS)	CHEBI:3556;Cercosporin|CHEBI:24127;fungicide|CHEBI:25442;mycotoxin	Metabolites	CCA72092.1//probable aflatoxin efflux pump AFLT	'Fungal trichothecene efflux pump (TRI12)(PF06609.16)', 'Major Facilitator Superfamily(PF07690.19)'	14	plasma membrane
76836	PIRIN_76836	mRNA:PIIN_06030	PIRI_contig_0152;33,010-35,270	2261	571	2.A.1.3.73	Electrochemical Potential-driven Transporters	Porters (uniporters, symporters, antiporters)	The Major Facilitator Superfamily (MFS)	CHEBI:3556;Cercosporin|CHEBI:24127;fungicide|CHEBI:25442;mycotoxin	Metabolites	CCA72092.1//probable aflatoxin efflux pump AFLT	'Major Facilitator Superfamily(PF07690.19)'	14	plasma membrane
78459	PIRIN_78459	mRNA:PIIN_07652	PIRI_contig_0252;3,569-1,308	2262	581	2.A.1.3.73	Electrochemical Potential-driven Transporters	Porters (uniporters, symporters, antiporters)	The Major Facilitator Superfamily (MFS)	CHEBI:3556;Cercosporin|CHEBI:24127;fungicide|CHEBI:25442;mycotoxin	Metabolites	? CCA77220.1//probable DHA14-like major facilitator; ABC transporter ???	'Fungal trichothecene efflux pump (TRI12)(PF06609.16)', 'Major Facilitator Superfamily(PF07690.19)'	14	plasma membrane
78462	PIRIN_78462	mRNA:PIIN_07655	PIRI_contig_0252;9,742-13,430	3689	697	2.A.1.3.73	Electrochemical Potential-driven Transporters	Porters (uniporters, symporters, antiporters)	The Major Facilitator Superfamily (MFS)	CHEBI:3556;Cercosporin|CHEBI:24127;fungicide|CHEBI:25442;mycotoxin	Metabolites	? CCA77220.1//probable DHA14-like major facilitator; ABC transporter ???	'Fungal trichothecene efflux pump (TRI12)(PF06609.16)', 'Major Facilitator Superfamily(PF07690.19)'	17	plasma membrane
79092	PIRIN_79092	mRNA:PIIN_08284	PIRI_contig_0309;5,702-6,810	1109	266	2.A.1.3.73	Electrochemical Potential-driven Transporters	Porters (uniporters, symporters, antiporters)	The Major Facilitator Superfamily (MFS)	CHEBI:3556;Cercosporin|CHEBI:24127;fungicide|CHEBI:25442;mycotoxin	Metabolites	Multidrug resistance Mfs1 protein of 583 aas and 14 TMSs. Exports natural mycotoxins and a variety of fungicides in Mycosphaerella graminicola (Roohparvar et al. 2007).	not_found	6	plasma membrane
79093	PIRIN_79093	mRNA:PIIN_08285	PIRI_contig_0309;7,373-9,466	2094	570	2.A.1.3.73	Electrochemical Potential-driven Transporters	Porters (uniporters, symporters, antiporters)	The Major Facilitator Superfamily (MFS)	CHEBI:3556;Cercosporin|CHEBI:24127;fungicide|CHEBI:25442;mycotoxin	Metabolites	? CCA77220.1//probable DHA14-like major facilitator; ABC transporter ???	'Sugar (and other) transporter(PF00083.27)', 'Major Facilitator Superfamily(PF07690.19)'	14	plasma membrane
80676	PIRIN_80676	mRNA:PIIN_09860	PIRI_contig_0551;5,553-3,336	2218	655	2.A.1.3.73	Electrochemical Potential-driven Transporters	Porters (uniporters, symporters, antiporters)	The Major Facilitator Superfamily (MFS)	CHEBI:3556;Cercosporin|CHEBI:24127;fungicide|CHEBI:25442;mycotoxin	Metabolites	? CCA77220.1//probable DHA14-like major facilitator; ABC transporter ???	'Sugar (and other) transporter(PF00083.27)', 'Major Facilitator Superfamily(PF07690.19)'	13	plasma membrane
80885	PIRIN_80885	mRNA:PIIN_10069	PIRI_contig_0610;5,263-3,202	2062	584	2.A.1.3.73	Electrochemical Potential-driven Transporters	Porters (uniporters, symporters, antiporters)	The Major Facilitator Superfamily (MFS)	CHEBI:3556;Cercosporin|CHEBI:24127;fungicide|CHEBI:25442;mycotoxin	Metabolites	? CCA77220.1//probable DHA14-like major facilitator; ABC transporter ???	'Major Facilitator Superfamily(PF07690.19)'	14	plasma membrane
82044	PIRIN_82044	mRNA:PIIN_11202	PIRI_contig_1398;204-1,045	842	196	2.A.1.3.73	Electrochemical Potential-driven Transporters	Porters (uniporters, symporters, antiporters)	The Major Facilitator Superfamily (MFS)	CHEBI:3556;Cercosporin|CHEBI:24127;fungicide|CHEBI:25442;mycotoxin	Metabolites	? CCA77220.1//probable DHA14-like major facilitator; ABC transporter ???	'Sugar (and other) transporter(PF00083.27)', 'Major Facilitator Superfamily(PF07690.19)'	4	plasma membrane
76831	PIRIN_76831	mRNA:PIIN_06025	PIRI_contig_0152;22,618-23,719	1102	300	2.A.1.3.73	Electrochemical Potential-driven Transporters	Porters (uniporters, symporters, antiporters)	The Major Facilitator Superfamily (MFS)	CHEBI:3556;Cercosporin|CHEBI:24127;fungicide|CHEBI:25442;mycotoxin	Metabolites	vacuolar amino acid uptake system	'Major Facilitator Superfamily(PF07690.19)'	7	vacuole
76835	PIRIN_76835	mRNA:PIIN_06029	PIRI_contig_0152;30,249-32,472	2224	581	2.A.1.3.73	Electrochemical Potential-driven Transporters	Porters (uniporters, symporters, antiporters)	The Major Facilitator Superfamily (MFS)	CHEBI:3556;Cercosporin|CHEBI:24127;fungicide|CHEBI:25442;mycotoxin	Metabolites	vacuolar amino acid uptake system	'Fungal trichothecene efflux pump (TRI12)(PF06609.16)', 'Major Facilitator Superfamily(PF07690.19)'	14	vacuole
80390	PIRIN_80390	mRNA:PIIN_09575	PIRI_contig_0487;11,008-9,959	1050	279	2.A.1.3.73	Electrochemical Potential-driven Transporters	Porters (uniporters, symporters, antiporters)	The Major Facilitator Superfamily (MFS)	CHEBI:3556;Cercosporin|CHEBI:24127;fungicide|CHEBI:25442;mycotoxin	Metabolites	vacuolar aa uptake system	not_found	5	vacuole
72305	PIRIN_72305	mRNA:PIIN_01525	PIRI_contig_0020;53,799-50,161	3639	956	3.A.1.208.3	Primary Active Transporters	P-P-bond-hydrolysis-driven transporters	The ATP-binding Cassette (ABC) Superfamily	CHEBI:4883;ethidium bromide|CHEBI:52053;eosin YS dye|CHEBI:52101;lissamine rhodamine|CHEBI:9948;verapamil|CHEBI:9474;tetracycline|CHEBI:25675;oligomycin	Metabolites	pleiotropic drug pump at the plasma membrane to clear toxic substances from the cytosol. Organic anion transporter involved in the detoxification of a wide range of toxic environmental organic anions that contain carboxyl groups	'ABC transporter(PF00005.30)', 'ABC transporter transmembrane region(PF00664.26)'	4	plasma membrane
78275	PIRIN_78275	mRNA:PIIN_07467	PIRI_contig_0237;30,813-27,327	3487	871	3.A.1.208.3	Primary Active Transporters	P-P-bond-hydrolysis-driven transporters	The ATP-binding Cassette (ABC) Superfamily	CHEBI:4883;ethidium bromide|CHEBI:52053;eosin YS dye|CHEBI:52101;lissamine rhodamine|CHEBI:9948;verapamil|CHEBI:9474;tetracycline|CHEBI:25675;oligomycin	Metabolites	pleiotropic drug pump at the plasma membrane to clear toxic substances from the cytosol. Organic anion transporter involved in the detoxification of a wide range of toxic environmental organic anions that contain carboxyl groups	'ABC transporter(PF00005.30)', 'ABC transporter transmembrane region(PF00664.26)'	5	plasma membrane
80371	PIRIN_80371	mRNA:PIIN_09556	PIRI_contig_0484;6,168-614	5555	1272	3.A.1.208.3	Primary Active Transporters	P-P-bond-hydrolysis-driven transporters	The ATP-binding Cassette (ABC) Superfamily	CHEBI:4883;ethidium bromide|CHEBI:52053;eosin YS dye|CHEBI:52101;lissamine rhodamine|CHEBI:9948;verapamil|CHEBI:9474;tetracycline|CHEBI:25675;oligomycin	Metabolites	pleiotropic drug pump at the plasma membrane to clear toxic substances from the cytosol. Organic anion transporter involved in the detoxification of a wide range of toxic environmental organic anions that contain carboxyl groups	'ABC transporter(PF00005.30)', 'ABC transporter transmembrane region(PF00664.26)'	9	plasma membrane
78337	PIRIN_78337	mRNA:PIIN_07528	PIRI_contig_0242;3,337-2,551	787	231	3.A.1.201.18	Primary Active Transporters	P-P-bond-hydrolysis-driven transporters	The ATP-binding Cassette (ABC) Superfamily	CHEBI:52646;leptomycin B	Metabolites	phospholipid efflux translocator	not_found	0	plasma membrane
81213	PIRIN_81213	mRNA:PIIN_10387	PIRI_contig_0744;2,334-35	2300	706	3.A.1.208.5	Primary Active Transporters	P-P-bond-hydrolysis-driven transporters	The ATP-binding Cassette (ABC) Superfamily	CHEBI:58716;red chlorophyll catabolite(2-)|CHEBI:5437;glutathione|CHEBI:24335;glutathione conjugate|CHEBI:16469;17beta-estradiol|CHEBI:34718;1-chloro-2,4-dinitrobenzene|CHEBI:23888;drug	Metabolites	Mediates the transport of S-conjugates into the vacuole	'ABC transporter(PF00005.30)', 'ABC transporter transmembrane region(PF00664.26)'	3	vacuole
82039	PIRIN_82039	mRNA:PIIN_11197	PIRI_contig_1393;1,144-15	1130	317	3.A.1.208.5	Primary Active Transporters	P-P-bond-hydrolysis-driven transporters	The ATP-binding Cassette (ABC) Superfamily	CHEBI:58716;red chlorophyll catabolite(2-)|CHEBI:5437;glutathione|CHEBI:24335;glutathione conjugate|CHEBI:16469;17beta-estradiol|CHEBI:34718;1-chloro-2,4-dinitrobenzene|CHEBI:23888;drug	Metabolites	Mediates the transport of S-conjugates into the vacuole	'ABC transporter transmembrane region(PF00664.26)'	3	vacuole
78424	PIRIN_78424	mRNA:PIIN_07616	PIRI_contig_0248;24,936-26,704	1769	489	2.A.1.2.86	Electrochemical Potential-driven Transporters	Porters (uniporters, symporters, antiporters)	The Major Facilitator Superfamily (MFS)	CHEBI:6036;isopenicillin N	Metabolites	efflux transporter	'Major Facilitator Superfamily(PF07690.19)'	10	peroxisome
76839	PIRIN_76839	mRNA:PIIN_06033	PIRI_contig_0152;40,065-42,163	2099	578	2.A.1.2.86	Electrochemical Potential-driven Transporters	Porters (uniporters, symporters, antiporters)	The Major Facilitator Superfamily (MFS)	CHEBI:6036;isopenicillin N	Metabolites	metabolite efflux system	'Sugar (and other) transporter(PF00083.27)', 'Major Facilitator Superfamily(PF07690.19)'	10	plasma membrane
80384	PIRIN_80384	mRNA:PIIN_09569	PIRI_contig_0486;11,055-9,969	1087	250	2.A.1.2.86	Electrochemical Potential-driven Transporters	Porters (uniporters, symporters, antiporters)	The Major Facilitator Superfamily (MFS)	CHEBI:6036;isopenicillin N	Metabolites	multidrug efflux transporter	'Major Facilitator Superfamily(PF07690.19)'	6	plasma membrane
81892	PIRIN_81892	mRNA:PIIN_11053	PIRI_contig_1254;1,070-73	998	297	2.A.1.2.86	Electrochemical Potential-driven Transporters	Porters (uniporters, symporters, antiporters)	The Major Facilitator Superfamily (MFS)	CHEBI:6036;isopenicillin N	Metabolites	efflux transporter	'Sugar (and other) transporter(PF00083.27)', 'Major Facilitator Superfamily(PF07690.19)'	3	plasma membrane
78145	PIRIN_78145	mRNA:PIIN_07338	PIRI_contig_0227;14,489-18,649	4161	1324	3.A.1.201.16	Primary Active Transporters	P-P-bond-hydrolysis-driven transporters	The ATP-binding Cassette (ABC) Superfamily	CHEBI:6955;mitoxantrone	Metabolites	Translocates drugs and phospholipids across the membrane.	'ABC transporter(PF00005.30)', 'ABC transporter transmembrane region(PF00664.26)', 'RecF/RecN/SMC N terminal domain(PF02463.22)'	11	plasma membrane
71412	PIRIN_71412	mRNA:PIIN_00647	PIRI_contig_0008;23,396-18,846	4551	742	2.A.1.3.79	Electrochemical Potential-driven Transporters	Porters (uniporters, symporters, antiporters)	The Major Facilitator Superfamily (MFS)	CHEBI:73175;2,3,5-triiodobenzoic acid|CHEBI:27333;xenobiotic	Metabolites	? CCA77220.1//probable DHA14-like major facilitator; ABC transporter ???	'Sugar (and other) transporter(PF00083.27)', 'Fungal trichothecene efflux pump (TRI12)(PF06609.16)', 'Major Facilitator Superfamily(PF07690.19)'	11	plasma membrane
75936	PIRIN_75936	mRNA:PIIN_05130	PIRI_contig_0115;2,822-267	2556	602	2.A.1.3.79	Electrochemical Potential-driven Transporters	Porters (uniporters, symporters, antiporters)	The Major Facilitator Superfamily (MFS)	CHEBI:73175;2,3,5-triiodobenzoic acid|CHEBI:27333;xenobiotic	Metabolites	? CCA77220.1//probable DHA14-like major facilitator; ABC transporter ???	'Sugar (and other) transporter(PF00083.27)', 'Fungal trichothecene efflux pump (TRI12)(PF06609.16)', 'Major Facilitator Superfamily(PF07690.19)'	13	plasma membrane
71056	PIRIN_71056	mRNA:PIIN_00302	PIRI_contig_0003;210,062-208,195	1868	459	2.A.1.2.73	Electrochemical Potential-driven Transporters	Porters (uniporters, symporters, antiporters)	The Major Facilitator Superfamily (MFS)	CHEBI:9474;tetracycline	Metabolites	bacterial active tetracycline efflux	'Sugar (and other) transporter(PF00083.27)', 'Major Facilitator Superfamily(PF07690.19)'	9	nucleus
80614	PIRIN_80614	mRNA:PIIN_09797	PIRI_contig_0537;20-1,538	1519	402	2.A.1.3.65	Electrochemical Potential-driven Transporters	Porters (uniporters, symporters, antiporters)	The Major Facilitator Superfamily (MFS)	CHEBI:9688;trichodermin	Metabolites	? CCA77220.1//probable DHA14-like major facilitator; ABC transporter ???	'Fungal trichothecene efflux pump (TRI12)(PF06609.16)', 'Major Facilitator Superfamily(PF07690.19)'	10	plasma membrane
74060	PIRIN_74060	mRNA:PIIN_03256	PIRI_contig_0057;35,442-37,820	2379	645	2.A.1.3.65	Electrochemical Potential-driven Transporters	Porters (uniporters, symporters, antiporters)	The Major Facilitator Superfamily (MFS)	CHEBI:9688;trichodermin	Metabolites	Catalyzes export of fungicides causing tolerance. Trichothecenes are the sesquiterpenes secreted by Trichoderma spp. residing in the rhizosphere. These compounds have been reported to act as plant growth promoters and bio-control agents (Chaudhary et al. 2016).	'Sugar (and other) transporter(PF00083.27)', 'Major Facilitator Superfamily(PF07690.19)'	14	vacuole
75431	PIRIN_75431	mRNA:PIIN_04623	PIRI_contig_0096;4,981-3,900	1082	327	2.A.1.3.65	Electrochemical Potential-driven Transporters	Porters (uniporters, symporters, antiporters)	The Major Facilitator Superfamily (MFS)	CHEBI:9688;trichodermin	Metabolites	vacuolar aa uptake system	'Major Facilitator Superfamily(PF07690.19)'	8	vacuole
77105	PIRIN_77105	mRNA:PIIN_06297	PIRI_contig_0165;30,479-28,103	2377	624	2.A.1.3.65	Electrochemical Potential-driven Transporters	Porters (uniporters, symporters, antiporters)	The Major Facilitator Superfamily (MFS)	CHEBI:9688;trichodermin	Metabolites	vacuolar amino acid importer	'Major Facilitator Superfamily(PF07690.19)'	14	vacuole
73177	PIRIN_73177	mRNA:PIIN_02380	PIRI_contig_0037;75,505-77,701	2197	549	3.A.1.212.3	Primary Active Transporters	P-P-bond-hydrolysis-driven transporters	The ATP-binding Cassette (ABC) Superfamily	not found	Metabolites	exports peptides of 6-21 amino acyl residues from the mitochondrial matrix	'ABC transporter(PF00005.30)', 'ABC transporter transmembrane region(PF00664.26)', 'RecF/RecN/SMC N terminal domain(PF02463.22)'	3	mitochondria
77374	PIRIN_77374	mRNA:PIIN_06569	PIRI_contig_0180;862-5,614	4753	1515	3.A.1.201.1	Primary Active Transporters	P-P-bond-hydrolysis-driven transporters	The ATP-binding Cassette (ABC) Superfamily	not found	Metabolites	Broad specificity multidrug resistance (MDR1; MDR-1; Pgp; P-gp; ABCB1; P-glycoprotein) efflux pump. It exports organic cations and amphiphilic compounds of unrelated chemical structure. Multidrug/pheromone exporter, ABC superfamily	'ABC transporter(PF00005.30)', 'ABC transporter transmembrane region(PF00664.26)', 'RecF/RecN/SMC N terminal domain(PF02463.22)'	11	plasma membrane
79280	PIRIN_79280	mRNA:PIIN_08471	PIRI_contig_0328;18,648-16,353	2296	560	2.A.1.2.78	Electrochemical Potential-driven Transporters	Porters (uniporters, symporters, antiporters)	The Major Facilitator Superfamily (MFS)	not found	Metabolites	efflux transporter	'Major Facilitator Superfamily(PF07690.19)'	10	plasma membrane
80685	PIRIN_80685	mRNA:PIIN_09869	PIRI_contig_0554;765-19	747	187	2.A.1.3.83	Electrochemical Potential-driven Transporters	Porters (uniporters, symporters, antiporters)	The Major Facilitator Superfamily (MFS)	not found	Metabolites	CCA72092.1//probable aflatoxin efflux pump AFLT	'Major Facilitator Superfamily(PF07690.19)'	5	plasma membrane
80022	PIRIN_80022	mRNA:PIIN_09208	PIRI_contig_0425;2,069-16	2054	607	3.A.1.208.43	Primary Active Transporters	P-P-bond-hydrolysis-driven transporters	The ATP-binding Cassette (ABC) Superfamily	CHEBI:2844;arsenate(3-)	Metal anions	Mediates the transport of S-conjugates into the vacuole	'ABC transporter transmembrane region(PF00664.26)'	7	vacuole
81383	PIRIN_81383	mRNA:PIIN_11897	PIRI_contig_0847;2,121-27	2095	601	3.A.1.208.43	Primary Active Transporters	P-P-bond-hydrolysis-driven transporters	The ATP-binding Cassette (ABC) Superfamily	CHEBI:2844;arsenate(3-)	Metal anions	translocation of phosphatidylcholine to the vacuole lumen, the release of lumenal calcium stores, exhibits ATP-dependent bile acid transport.	'ABC transporter transmembrane region(PF00664.26)'	5	vacuole
72528	PIRIN_72528	mRNA:PIIN_01740	PIRI_contig_0024;51,378-53,021	1644	475	2.A.51.1.9	Electrochemical Potential-driven Transporters	Porters (uniporters, symporters, antiporters)	The Chromate Ion Transporter (CHR) Family	CHEBI:29393;chromate(2-)	Metal anions	exporting chromate ions from the cell's cytoplasm	'Chromate transporter(PF02417.18)'	10	plasma membrane
77917	PIRIN_77917	mRNA:PIIN_07110	PIRI_contig_0211;29,617-28,061	1557	467	2.A.51.1.3	Electrochemical Potential-driven Transporters	Porters (uniporters, symporters, antiporters)	The Chromate Ion Transporter (CHR) Family	CHEBI:29393;chromate(2-)	Metal anions	exporting chromate ions from the cell's cytoplasm	'Chromate transporter(PF02417.18)'	11	plasma membrane
77613	PIRIN_77613	mRNA:PIIN_06807	PIRI_contig_0193;9,346-11,159	1814	414	2.A.59.1.7	Electrochemical Potential-driven Transporters	Porters (uniporters, symporters, antiporters)	The Arsenical Resistance-3 (ACR3) Family	CHEBI:5584;hydron|CHEBI:2846;arsenite(3-)	Metal anions	arsenite extrusion pump	'Sodium Bile acid symporter family(PF01758.19)'	10	plasma membrane
78739	PIRIN_78739	mRNA:PIIN_07932	PIRI_contig_0274;20,020-18,129	1892	567	2.A.4.4.3	Electrochemical Potential-driven Transporters	Porters (uniporters, symporters, antiporters)	The Cation Diffusion Facilitator (CDF) Family	CHEBI:10113;zinc(2+)	Metal cations	Golgi/secretory granule Zn2+ uptake (into Golgi or granules) permease, ZnT5 or ZTL1 (ZnT5 forms heterooligomers with ZnT6). Putative Zn2+ transporter MSC2 (cation diffusion facilitator superfamily)	'Cation efflux family(PF01545.24)'	6	Golgi
80201	PIRIN_80201	mRNA:PIIN_09386	PIRI_contig_0454;9,393-8,213	1181	356	2.A.5.6.1	Electrochemical Potential-driven Transporters	Porters (uniporters, symporters, antiporters)	The Zinc (Zn2+)-Iron (Fe2+) Permease (ZIP) Family	CHEBI:10113;zinc(2+)	Metal cations	Zinc ion uptake	'ZIP Zinc transporter(PF02535.25)'	7	plasma membrane
80389	PIRIN_80389	mRNA:PIIN_09574	PIRI_contig_0487;8,409-9,853	1445	413	9.B.10.1.1	Incompletely Characterized Transport Systems	Putative transport proteins	The Putative Tripartite Zn2+ Transporter (TZT) Family	CHEBI:10113;zinc(2+)	Metal cations	Bacterial putative zinc uptake regulation protein. DNA-binding transcription factor activity. Why is nnotated as transporter???	'CobW/HypB/UreG, nucleotide-binding domain(PF02492.22)', 'Cobalamin synthesis protein cobW C-terminal domain(PF07683.17)'	0	?
71441	PIRIN_71441	mRNA:PIIN_00676	PIRI_contig_0008;87,585-84,802	2784	788	2.A.1.2.96	Electrochemical Potential-driven Transporters	Porters (uniporters, symporters, antiporters)	The Major Facilitator Superfamily (MFS)	CHEBI:10113;zinc(2+)|CHEBI:29105;zinc(2+)	Metal cations	ZIF2 (Zinc-Induced Facilitator 2) of 484 aas and 12 TMSs localises primarily at the tonoplast of root cortical cells and is a functional transporter able to mediate Zn efflux from the cytoplasm. Permease of the major facilitator superfamily	'Major Facilitator Superfamily(PF07690.19)'	10	plasma membrane
71869	PIRIN_71869	mRNA:PIIN_01095	PIRI_contig_0013;126,227-128,026	1800	441	2.A.1.2.96	Electrochemical Potential-driven Transporters	Porters (uniporters, symporters, antiporters)	The Major Facilitator Superfamily (MFS)	CHEBI:10113;zinc(2+)|CHEBI:29105;zinc(2+)	Metal cations	ZIF2 (Zinc-Induced Facilitator 2) of 484 aas and 12 TMSs localises primarily at the tonoplast of root cortical cells and is a functional transporter able to mediate Zn efflux from the cytoplasm. Permease of the major facilitator superfamily	'Major Facilitator Superfamily(PF07690.19)'	6	vacuole
77250	PIRIN_77250	mRNA:PIIN_06445	PIRI_contig_0173;28,362-27,349	1014	283	3.A.1.23.2	Primary Active Transporters	P-P-bond-hydrolysis-driven transporters	The ATP-binding Cassette (ABC) Superfamily	CHEBI:23337;cobalt(2+)	Metal cations	Probably part of an bacterial ABC transporter complex. Responsible for energy coupling to the transport system	'ABC transporter(PF00005.30)', 'AAA domain, putative AbiEii toxin, Type IV TA system(PF13304.9)'	0	plasma membrane
74882	PIRIN_74882	mRNA:PIIN_04079	PIRI_contig_0078;39,747-41,418	1672	417	2.A.4.5.2	Electrochemical Potential-driven Transporters	Porters (uniporters, symporters, antiporters)	The Cation Diffusion Facilitator (CDF) Family	CHEBI:23337;cobalt(2+)|CHEBI:10113;zinc(2+)	Metal cations	CDF2 transporter for Zn2+ and Co2+ but not Cd2+ or Mn2+ of 417 aas and 5 TMSs (Sácký et al. 2016).¡	'Cation efflux family(PF01545.24)', 'Dimerisation domain of Zinc Transporter(PF16916.8)'	4	plasma membrane
79213	PIRIN_79213	mRNA:PIIN_08405	PIRI_contig_0320;15,522-11,971	3552	1071	3.A.3.5.6	Primary Active Transporters	P-P-bond-hydrolysis-driven transporters	The P-type ATPase (P-ATPase) Superfamily	CHEBI:23380;copper(2+)|CHEBI:49551;copper(1+)	Metal cations	efflux from the cytosol into the secretory pathway (ER).	'E1-E2 ATPase(PF00122.23)', 'Heavy-metal-associated domain(PF00403.29)', 'haloacid dehalogenase-like hydrolase(PF00702.29)'	8	ER
75301	PIRIN_75301	mRNA:PIIN_04496	PIRI_contig_0091;61,068-59,649	1420	402	2.A.4.7.2	Electrochemical Potential-driven Transporters	Porters (uniporters, symporters, antiporters)	The Cation Diffusion Facilitator (CDF) Family	CHEBI:25213;metal cation	Metal cations	Metal tolerance protein C1 (AtMTPc1) (AtMTP6). Mitochondrial Fe2+ transporter MMT1 and related transporters (cation diffusion facilitator superfamily). Involved in sequestration of excess metal in the cytoplasm into vacuoles to maintain metal homeostasis.	'Cation efflux family(PF01545.24)'	4	vacuole, mitochondria	1
75239	PIRIN_75239	mRNA:PIIN_04434	PIRI_contig_0090;3,809-2,939	871	197	9.B.82.1.1	Incompletely Characterized Transport Systems	Putative transport proteins	The Endoplasmic Reticulum Retrieval Protein1 (Putative Heavy Metal Transporter) (Rer1) Family	CHEBI:25213;metal cation	Metal cations	Involved in the retrieval of endoplasmic reticulum membrane proteins from the early Golgi compartment.	'Rer1 family(PF03248.16)'	3	ER
74973	PIRIN_74973	mRNA:PIIN_04170	PIRI_contig_0081;23,826-21,211	2616	749	1.A.35.2.3	Channels/Pores	α-Type Channels	The CorA Metal Ion Transporter (MIT) Family	CHEBI:25213;metal cation	Metal cations	Aluminum resistance protein (ALR1, LLR1; MNR1 (Mg2+ homeostasis transporter, catalyze uptake of Mg2+ and a variety of heavy metals	'CorA-like Mg2+ transporter protein(PF01544.21)'	1	plasma membrane
71220	PIRIN_71220	mRNA:PIIN_00463	PIRI_contig_0005;179,746-185,252	5507	1432	3.A.1.208.11	Primary Active Transporters	P-P-bond-hydrolysis-driven transporters	The ATP-binding Cassette (ABC) Superfamily	CHEBI:25213;metal cation|CHEBI:71259;selenodiglutathione(2-)|CHEBI:2846;arsenite(3-)|CHEBI:5437;glutathione|CHEBI:83947;diazaborine derivative|CHEBI:23888;drug	Metal cations	ATP-dependent vacuolar transport of bilirubin and glutathione conjugates	'ABC transporter(PF00005.30)', 'ABC transporter transmembrane region(PF00664.26)'	15	vacuole
79762	PIRIN_79762	mRNA:PIIN_08951	PIRI_contig_0389;14,045-12,317	1729	374	2.A.52.1.1	Electrochemical Potential-driven Transporters	Porters (uniporters, symporters, antiporters)	The Ni2+-Co2+ Transporter (NiCoT) Family	CHEBI:25517;nickel(2+)	Metal cations	Ni2+ and/or Co2+ in a proton motive force-dependent process. Nickel uptake needed for urease biosynthesis.	'High-affinity nickel-transport protein(PF03824.19)'	5	plasma membrane
72755	PIRIN_72755	mRNA:PIIN_01962	PIRI_contig_0028;106,779-105,497	1283	395	2.A.5.1.16	Electrochemical Potential-driven Transporters	Porters (uniporters, symporters, antiporters)	The Zinc (Zn2+)-Iron (Fe2+) Permease (ZIP) Family	CHEBI:27365;zinc ion	Metal cations	High affinity Zn uptake	'ZIP Zinc transporter(PF02535.25)'	7	plasma membrane
73316	PIRIN_73316	mRNA:PIIN_02520	PIRI_contig_0040;64,289-61,184	3106	925	3.A.3.10.8	Primary Active Transporters	P-P-bond-hydrolysis-driven transporters	The P-type ATPase (P-ATPase) Superfamily	CHEBI:29035;manganese(2+)	Metal cations	export of manganese ions from the cytoplasm into the vacuole	'E1-E2 ATPase(PF00122.23)', 'Cation transporting ATPase, C-terminus(PF00689.24)', 'haloacid dehalogenase-like hydrolase(PF00702.29)'	8	vacuole
73317	PIRIN_73317	mRNA:PIIN_02521	PIRI_contig_0040;69,248-64,851	4398	1253	3.A.3.10.8	Primary Active Transporters	P-P-bond-hydrolysis-driven transporters	The P-type ATPase (P-ATPase) Superfamily	CHEBI:29035;manganese(2+)	Metal cations	P5B-ATPase, was originally designated the functionally uncharacterized P-type ATPase 14 (FUPA14). It likely to catalyze export of manganese ions from the cytoplasm into the vacuole. Nucleolar GTPase/ATPase p130	'P5-type ATPase cation transporter(PF12409.11)'	0	vacuole
75265	PIRIN_75265	mRNA:PIIN_04460	PIRI_contig_0090;46,895-44,641	2255	575	2.A.66.1.38	Electrochemical Potential-driven Transporters	Porters (uniporters, symporters, antiporters)	The Multidrug/Oligosaccharidyl-lipid/Polysaccharide (MOP) Flippase Superfamily	CHEBI:29036;copper(2+)|CHEBI:30145;lithium atom|CHEBI:2616;aluminium atom|CHEBI:28112;nickel atom|CHEBI:23888;drug	Metal cations	Multidrug and toxin extrusion protein	'MatE(PF01554.21)', 'Lipid II flippase MurJ(PF03023.17)', 'Polysaccharide biosynthesis C-terminal domain(PF14667.9)'	9	plasma membrane
73364	PIRIN_73364	mRNA:PIIN_02567	PIRI_contig_0041;53,229-55,193	1965	575	2.A.31.3.2	Electrochemical Potential-driven Transporters	Porters (uniporters, symporters, antiporters)	The Anion Exchanger (AE) Family	CHEBI:3152;boron atom	Metal cations	boric acid/borate export across the plasma membrane,	'HCO3- transporter family(PF00955.24)'	9	plasma membrane
71824	PIRIN_71824	mRNA:PIIN_01050	PIRI_contig_0013;29,765-30,971	1207	368	2.A.5.1.1	Electrochemical Potential-driven Transporters	Porters (uniporters, symporters, antiporters)	The Zinc (Zn2+)-Iron (Fe2+) Permease (ZIP) Family	CHEBI:3290;cadmium(2+)|CHEBI:10113;zinc(2+)	Metal cations	High affinity Zn uptake	'ZIP Zinc transporter(PF02535.25)'	8	plasma membrane
72045	PIRIN_72045	mRNA:PIIN_01269	PIRI_contig_0016;40,999-39,522	1478	443	2.A.4.2.8	Electrochemical Potential-driven Transporters	Porters (uniporters, symporters, antiporters)	The Cation Diffusion Facilitator (CDF) Family	CHEBI:3290;cadmium(2+)|CHEBI:23337;cobalt(2+)|CHEBI:10113;zinc(2+)	Metal cations	Vacuolar CDF1 transporter. Transports Zn2+, Co2+ and Cd2+ but not Mn2+. Zn2+ transporter ZNT1 and related Cd2+/Zn2+ transporters (cation diffusion facilitator superfamily)	'Cation efflux family(PF01545.24)'	2	vacuole
78554	PIRIN_78554	mRNA:PIIN_07747	PIRI_contig_0259;15,004-16,766	1763	436	2.A.4.2.8	Electrochemical Potential-driven Transporters	Porters (uniporters, symporters, antiporters)	The Cation Diffusion Facilitator (CDF) Family	CHEBI:3290;cadmium(2+)|CHEBI:23337;cobalt(2+)|CHEBI:10113;zinc(2+)	Metal cations	uptake of zinc and cadmium ions into vacuoles	'Cation efflux family(PF01545.24)'	6	vacuole
77955	PIRIN_77955	mRNA:PIIN_07148	PIRI_contig_0214;13,541-18,929	5389	1353	3.A.1.205.28	Primary Active Transporters	P-P-bond-hydrolysis-driven transporters	The ATP-binding Cassette (ABC) Superfamily	CHEBI:3290;cadmium(2+)|CHEBI:49807;lead(2+)|CHEBI:22152;2-cis-abscisic acid	Metal cations	Confers hyper-resistance to brefeldin A (BFA), an inhibitor of intracellular protein transport. Could serve as an efflux pump of various antibiotics.	'ABC transporter(PF00005.30)', 'ABC-2 type transporter(PF01061.27, PF19055.3)'	12	plasma membrane
71341	PIRIN_71341	mRNA:PIIN_00579	PIRI_contig_0007;44,556-45,223	668	189	3.A.1.6.2	Primary Active Transporters	P-P-bond-hydrolysis-driven transporters	The ATP-binding Cassette (ABC) Superfamily	CHEBI:46502;tungstate	Metal cations	Part of an ABC transporter complex involved in tungstate uptake. Probably responsible for the translocation of the substrate across the membrane.	'ABC transporter(PF00005.30)'	0	plasma membrane
73921	PIRIN_73921	mRNA:PIIN_03118	PIRI_contig_0054;12,270-11,779	492	90	3.A.3.5.18	Primary Active Transporters	P-P-bond-hydrolysis-driven transporters	The P-type ATPase (P-ATPase) Superfamily	CHEBI:49551;copper(1+)	Metal cations	Involved in copper export, plasma membrane	'Heavy-metal-associated domain(PF00403.29)'	0	plasma membrane
77198	PIRIN_77198	mRNA:PIIN_06392	PIRI_contig_0170;26,157-29,219	3063	925	3.A.3.5.9	Primary Active Transporters	P-P-bond-hydrolysis-driven transporters	The P-type ATPase (P-ATPase) Superfamily	CHEBI:49551;copper(1+)	Metal cations	export Cu+ though plasma membrane	'E1-E2 ATPase(PF00122.23)', 'Heavy-metal-associated domain(PF00403.29)', 'haloacid dehalogenase-like hydrolase(PF00702.29)'	8	plasma membrane
76565	PIRIN_76565	mRNA:PIIN_05758	PIRI_contig_0141;13,971-13,241	731	204	1.A.56.3.2	Channels/Pores	α-Type Channels	The Copper Transporter (Ctr) Family	CHEBI:49551;copper(1+)	Metal cations	Cu transporter in cell membrane	'Ctr copper transporter family(PF04145.18)'	2	plasma membrane
80206	PIRIN_80206	mRNA:PIIN_09391	PIRI_contig_0455;5,638-6,302	665	153	1.A.56.1.16	Channels/Pores	α-Type Channels	The Copper Transporter (Ctr) Family	CHEBI:49551;copper(1+)	Metal cations	Ctr4/5. Required for high affinity copper (probably reduced Cu +) transport into the cell. Cu homeostasis. Copper (Cu+) transporters of the Ctr (also called the CopT) family are sequence diverse eukaryotic proteins that function by a channel mechanism.	'Ctr copper transporter family(PF04145.18)'	2	plasma membrane
72206	PIRIN_72206	mRNA:PIIN_01427	PIRI_contig_0018;117,778-117,052	727	193	1.A.56.1.10	Channels/Pores	α-Type Channels	The Copper Transporter (Ctr) Family	CHEBI:49551;copper(1+)	Metal cations	Ctr2. vacuolar Cu transporter	'Ctr copper transporter family(PF04145.18)'	3	vacuole
72651	PIRIN_72651	mRNA:PIIN_01857	PIRI_contig_0026;83,433-85,220	1788	533	3.A.4.1.2	Primary Active Transporters	P-P-bond-hydrolysis-driven transporters	The Arsenite-Antimonite (ArsAB) Efflux Family	CHEBI:75861;arsenopyrite	Metal cations	Arsenical resistance efflux pump (ATP-dependent)	'Arsenical pump membrane protein(PF02040.18)'	10	plasma membrane
75951	PIRIN_75951	mRNA:PIIN_05146	PIRI_contig_0115;42,345-46,752	4408	1196	3.A.3.10.3	Primary Active Transporters	P-P-bond-hydrolysis-driven transporters	The P-type ATPase (P-ATPase) Superfamily	not found	Metal cations	cation transporting ATPase	'E1-E2 ATPase(PF00122.23)', 'haloacid dehalogenase-like hydrolase(PF00702.29)', 'Cation transport ATPase (P-type)(PF13246.9)'	6	ER
74650	PIRIN_74650	mRNA:PIIN_03848	PIRI_contig_0072;4,998-3,487	1512	470	2.A.1.2.58	Electrochemical Potential-driven Transporters	Porters (uniporters, symporters, antiporters)	The Major Facilitator Superfamily (MFS)	not found	Metal cations	ZIF2 (Zinc-Induced Facilitator 2) of 484 aas and 12 TMSs localises primarily at the tonoplast of root cortical cells and is a functional transporter able to mediate Zn efflux from the cytoplasm. Permease of the major facilitator superfamily	'Sugar (and other) transporter(PF00083.27)', 'Major Facilitator Superfamily(PF07690.19)'	8	plasma membrane
80557	PIRIN_80557	mRNA:PIIN_09742	PIRI_contig_0524;2,589-5,571	2983	820	2.A.29.18.6	Electrochemical Potential-driven Transporters	Porters (uniporters, symporters, antiporters)	The Mitochondrial Carrier (MC) Family	CHEBI:18420;magnesium(2+)	Mg	Inner membrane mitochondrial magnesium exporter???. Maybe a solute carrier family 25 (mitochondrial iron transporter), member 37, putative iron transporter, Mitoferrin-1? Inner membrane mitochondrial magnesium exporter??? Mitochondrial carrier protein MRS3/4	'Mitochondrial carrier protein(PF00153.30)'	3	mitochondria
71534	PIRIN_71534	mRNA:PIIN_00766	PIRI_contig_0009;109,078-110,307	1230	323	1.A.76.1.14	Channels/Pores	α-Type Channels	The Magnesium Transporter1 (MagT1) Family	CHEBI:6635;magnesium(2+)	Mg	Prokaryotic protein that acts as an immunity protein for halocin-C8. Able to block the halocin-C8 activity by sequestering the activity of halocin-C8 through specific and direct binding. Halocin-C8:	'OST3 / OST6 family, transporter family(PF04756.16)'	4	ER
74085	PIRIN_74085	mRNA:PIIN_03282	PIRI_contig_0058;12-575	564	130	1.A.35.5.5	Channels/Pores	α-Type Channels	The CorA Metal Ion Transporter (MIT) Family	CHEBI:6635;magnesium(2+)	Mg	Mrs2, Mg2+ channel, mitochondria. High-conductance magnesium-selective channel that mediates the influx of magnesium into the mitochondrial matrix	'CorA-like Mg2+ transporter protein(PF01544.21)'	2	mitochondria
76604	PIRIN_76604	mRNA:PIIN_05797	PIRI_contig_0143;1,171-33	1139	287	1.A.35.5.5	Channels/Pores	α-Type Channels	The CorA Metal Ion Transporter (MIT) Family	CHEBI:6635;magnesium(2+)	Mg	Mrs2, Mg2+ channel, mitochondria. High-conductance magnesium-selective channel that mediates the influx of magnesium into the mitochondrial matrix	not_found	0	mitochondria
72060	PIRIN_72060	mRNA:PIIN_01284	PIRI_contig_0016;67,095-69,407	2313	739	1.A.35.2.1	Channels/Pores	α-Type Channels	The CorA Metal Ion Transporter (MIT) Family	CHEBI:6635;magnesium(2+)	Mg	Aluminum resistance protein (ALR1, LLR1; MNR1 (Mg2+ homeostasis transporter, catalyze uptake of Mg2+ and a variety of heavy metals. Fibroblast growth factor	'CorA-like Mg2+ transporter protein(PF01544.21)'	2	plasma membrane
72573	PIRIN_72573	mRNA:PIIN_11767	PIRI_contig_0025;36,583-33,839	2745	640	1.A.35.3.8	Channels/Pores	α-Type Channels	The CorA Metal Ion Transporter (MIT) Family	CHEBI:6635;magnesium(2+)	Mg	Magnesium transport protein, CorA. Mg2+ transporter protein, CorA-like, published by Prasad et al, 2021. ﻿CCA67920.1, PiMgT1	'CorA-like Mg2+ transporter protein(PF01544.21)'	2	plasma membrane
71359	PIRIN_71359	mRNA:PIIN_00596	PIRI_contig_0007;79,609-81,481	1873	558	1.A.26.2.2	Channels/Pores	α-Type Channels	The Mg2+ Transporter-E (MgtE) Family	CHEBI:6635;magnesium(2+)	Mg	Lipid and glycosyl phosphatidylinositol intermediate transporter, Arv1. Mediator of sterol homeostasis involved in sterol uptake, trafficking and distribution into membranes. Regulates also the sphingolipid metabolism.	'Divalent cation transporter(PF01769.19)'	6	plasma membrane
72581	PIRIN_72581	mRNA:PIIN_01789	PIRI_contig_0025;50,142-52,551	2410	645	1.A.35.3.2	Channels/Pores	α-Type Channels	The CorA Metal Ion Transporter (MIT) Family	CHEBI:6635;magnesium(2+)|CHEBI:23337;cobalt(2+)	Mg	Magnesium transport protein, CorA. Mg2+ transporter protein, CorA-like, published by Prasad et al, 2021. ﻿CCA67920.1, PiMgT1	'CorA-like Mg2+ transporter protein(PF01544.21)'	2	plasma membrane
73244	PIRIN_73244	mRNA:PIIN_02448	PIRI_contig_0039;30,539-28,621	1919	467	1.A.112.1.6	Channels/Pores	α-Type Channels	The Cyclin M Mg2+ Exporter (CNNM) Family	CHEBI:34552;barium(2+)|CHEBI:34982;strontium(2+)|CHEBI:6635;magnesium(2+)|CHEBI:23337;cobalt(2+)|CHEBI:23380;copper(2+)|CHEBI:34754;iron(2+)|CHEBI:29035;manganese(2+)	Mg, Metal cations	Divalent metal cation transporter. Mediates transport of divalent metal cations in an order of Mg2+ > Co2+ > Mn2+ > Sr2+ > Ba2+ > Cu2+ > Fe2+ . Shares weak sequence similarity with the cyclin family, hence its name. However, it has no cyclin-like function in vivo.	'Cyclin M transmembrane N-terminal domain(PF01595.23)'	5	plasma membrane
72947	PIRIN_72947	mRNA:PIIN_02150	PIRI_contig_0032;77,595-75,092	2504	735	3.A.16.1.5	Primary Active Transporters	P-P-bond-hydrolysis-driven transporters	The Endoplasmic Reticular Retrotranslocon (ER-RT) Family	CHEBI:14911;protein	Misfolded proteins	polypeptide movement through the ER membrane	'ATPase family associated with various cellular activities (AAA)(PF00004.32)', 'Holliday junction DNA helicase RuvB P-loop domain(PF05496.15)', 'AAA domain (Cdc48 subfamily)(PF07724.17)', 'AAA+ lid domain(PF17862.4)'	0	ER
74087	PIRIN_74087	mRNA:PIIN_03284	PIRI_contig_0058;5,313-3,338	1976	523	3.A.16.1.5	Primary Active Transporters	P-P-bond-hydrolysis-driven transporters	The Endoplasmic Reticular Retrotranslocon (ER-RT) Family	CHEBI:14911;protein	Misfolded proteins	polypeptide movement through the ER membrane	'ATPase family associated with various cellular activities (AAA)(PF00004.32)', 'AAA domain (Cdc48 subfamily)(PF07724.17)', 'AAA domain (dynein-related subfamily)(PF07728.17)', 'Proteasomal ATPase OB C-terminal domain(PF16450.8)', 'AAA+ lid domain(PF17862.4)'	0	ER
74256	PIRIN_74256	mRNA:PIIN_03453	PIRI_contig_0062;6,553-5,483	1071	272	3.A.16.1.4	Primary Active Transporters	P-P-bond-hydrolysis-driven transporters	The Endoplasmic Reticular Retrotranslocon (ER-RT) Family	CHEBI:16541;protein polypeptide chain	Misfolded proteins	polypeptide movement through the ER membrane	'Der1-like family(PF04511.18)'	2	ER
75385	PIRIN_75385	mRNA:PIIN_04579	PIRI_contig_0094;39,883-38,927	957	217	3.A.16.1.4	Primary Active Transporters	P-P-bond-hydrolysis-driven transporters	The Endoplasmic Reticular Retrotranslocon (ER-RT) Family	CHEBI:16541;protein polypeptide chain	Misfolded proteins	polypeptide movement through the ER membrane	'Der1-like family(PF04511.18)'	5	ER
70997	PIRIN_70997	mRNA:PIIN_00244	PIRI_contig_0003;83,210-81,351	1860	473	3.A.16.1.2	Primary Active Transporters	P-P-bond-hydrolysis-driven transporters	The Endoplasmic Reticular Retrotranslocon (ER-RT) Family	CHEBI:36080;protein	Misfolded proteins	polypeptide movement through the ER membrane	'ATPase family associated with various cellular activities (AAA)(PF00004.32)'	0	ER
73926	PIRIN_73926	mRNA:PIIN_03123	PIRI_contig_0054;18,742-16,676	2067	445	3.A.16.1.1	Primary Active Transporters	P-P-bond-hydrolysis-driven transporters	The Endoplasmic Reticular Retrotranslocon (ER-RT) Family	CHEBI:36080;protein	Misfolded proteins	polypeptide movement through the ER membrane	'ATPase family associated with various cellular activities (AAA)(PF00004.32)', 'Protein of unknown function (DUF815)(PF05673.16)', 'AAA domain (Cdc48 subfamily)(PF07724.17)', 'AAA domain (dynein-related subfamily)(PF07728.17)', 'AAA ATPase domain(PF13191.9)', 'Proteasomal ATPase OB C-terminal domain(PF16450.8)'	0	ER
74854	PIRIN_74854	mRNA:PIIN_04051	PIRI_contig_0077;64,269-61,244	3026	813	3.A.16.1.1	Primary Active Transporters	P-P-bond-hydrolysis-driven transporters	The Endoplasmic Reticular Retrotranslocon (ER-RT) Family	CHEBI:36080;protein	Misfolded proteins	polypeptide movement through the ER membrane	'ATPase family associated with various cellular activities (AAA)(PF00004.32)', 'Cell division protein 48 (CDC48), N-terminal domain(PF02359.21)', 'Cell division protein 48 (CDC48), domain 2(PF02933.20)', 'Holliday junction DNA helicase RuvB P-loop domain(PF05496.15)', 'AAA domain (Cdc48 subfamily)(PF07724.17)', 'AAA domain (dynein-related subfamily)(PF07728.17)', 'Vps4 C terminal oligomerisation …	0	ER
75557	PIRIN_75557	mRNA:PIIN_04750	PIRI_contig_0100;53,957-56,498	2542	709	3.A.16.1.1	Primary Active Transporters	P-P-bond-hydrolysis-driven transporters	The Endoplasmic Reticular Retrotranslocon (ER-RT) Family	CHEBI:36080;protein	Misfolded proteins	polypeptide movement through the ER membrane	'ATPase family associated with various cellular activities (AAA)(PF00004.32)', 'AAA domain (dynein-related subfamily)(PF07728.17)', 'AAA ATPase domain(PF13191.9)', 'AAA domain(PF13671.9)', 'AAA+ lid domain(PF17862.4)'	0	ER
75659	PIRIN_75659	mRNA:PIIN_04853	PIRI_contig_0104;48,789-46,300	2490	700	3.A.16.1.2	Primary Active Transporters	P-P-bond-hydrolysis-driven transporters	The Endoplasmic Reticular Retrotranslocon (ER-RT) Family	CHEBI:36080;protein	Misfolded proteins	polypeptide movement through the ER membrane	'NPL4 family, putative zinc binding region(PF05020.18)', 'NPL4 family(PF05021.18)', 'Nuclear pore localisation protein NPL4(PF11543.11)'	0	ER
77264	PIRIN_77264	mRNA:PIIN_06459	PIRI_contig_0174;14,042-15,659	1618	458	3.A.16.1.3	Primary Active Transporters	P-P-bond-hydrolysis-driven transporters	The Endoplasmic Reticular Retrotranslocon (ER-RT) Family	CHEBI:36080;protein	Misfolded proteins	polypeptide movement through the ER membrane	'ATPase family associated with various cellular activities (AAA)(PF00004.32)', 'Proteasomal ATPase OB C-terminal domain(PF16450.8)', 'AAA+ lid domain(PF17862.4)'	0	ER
77932	PIRIN_77932	mRNA:PIIN_07125	PIRI_contig_0212;32,692-30,805	1888	525	3.A.16.1.1	Primary Active Transporters	P-P-bond-hydrolysis-driven transporters	The Endoplasmic Reticular Retrotranslocon (ER-RT) Family	CHEBI:36080;protein	Misfolded proteins	polypeptide movement through the ER membrane	'Ubiquitin fusion degradation protein UFD1(PF03152.17)'	0	ER
80014	PIRIN_80014	mRNA:PIIN_09200	PIRI_contig_0424;2,827-4,182	1356	418	3.A.16.1.2	Primary Active Transporters	P-P-bond-hydrolysis-driven transporters	The Endoplasmic Reticular Retrotranslocon (ER-RT) Family	CHEBI:36080;protein	Misfolded proteins	polypeptide movement through the ER membrane	'ATPase family associated with various cellular activities (AAA)(PF00004.32)', 'AAA domain (Cdc48 subfamily)(PF07724.17)', 'Proteasomal ATPase OB C-terminal domain(PF16450.8)', 'AAA+ lid domain(PF17862.4)'	0	ER
79211	PIRIN_79211	mRNA:PIIN_08403	PIRI_contig_0320;11,144-9,617	1528	389	3.A.29.1.5	Primary Active Transporters	P-P-bond-hydrolysis-driven transporters	The Mitochondrial Inner Membrane i-AAA Protease Complex (MIMP) Familly	not found	Misfolded proteins	polypeptide movement through the ER membrane	'ATPase family associated with various cellular activities (AAA)(PF00004.32)', 'Holliday junction DNA helicase RuvB P-loop domain(PF05496.15)', 'AAA domain (Cdc48 subfamily)(PF07724.17)', 'AAA domain (dynein-related subfamily)(PF07728.17)', 'Proteasomal ATPase OB C-terminal domain(PF16450.8)', 'AAA+ lid domain(PF17862.4)'	0	mitochondria
75508	PIRIN_75508	mRNA:PIIN_04701	PIRI_contig_0099;7,326-6,525	802	220	2.A.96.1.11	Electrochemical Potential-driven Transporters	Porters (uniporters, symporters, antiporters)	The Acetate Uptake Transporter (AceTr) Family	CHEBI:13704;acetate	N	ammonia export and acetate uptake	'GPR1/FUN34/yaaH family(PF01184.22)'	6	plasma membrane
73191	PIRIN_73191	mRNA:PIIN_02394	PIRI_contig_0038;8,469-6,473	1997	520	2.A.1.14.4	Electrochemical Potential-driven Transporters	Porters (uniporters, symporters, antiporters)	The Major Facilitator Superfamily (MFS)	CHEBI:17536;allantoate|CHEBI:4634;dipeptide|CHEBI:15859;N-carbamoyl-L-aspartic acid|CHEBI:2594;allantoin	N	Allantoate uptake Dal5	'Major Facilitator Superfamily(PF07690.19)'	12	plasma membrane
73982	PIRIN_73982	mRNA:PIIN_03178	PIRI_contig_0055;45,120-42,641	2480	527	2.A.1.14.4	Electrochemical Potential-driven Transporters	Porters (uniporters, symporters, antiporters)	The Major Facilitator Superfamily (MFS)	CHEBI:17536;allantoate|CHEBI:4634;dipeptide|CHEBI:15859;N-carbamoyl-L-aspartic acid|CHEBI:2594;allantoin	N	Allantoate uptake Dal5	'Uncharacterised MFS-type transporter YbfB(PF06779.17)', 'Major Facilitator Superfamily(PF07690.19)'	10	plasma membrane
79249	PIRIN_79249	mRNA:PIIN_11877	PIRI_contig_0325;305-36	270	89	2.A.1.14.4	Electrochemical Potential-driven Transporters	Porters (uniporters, symporters, antiporters)	The Major Facilitator Superfamily (MFS)	CHEBI:17536;allantoate|CHEBI:4634;dipeptide|CHEBI:15859;N-carbamoyl-L-aspartic acid|CHEBI:2594;allantoin	N	Allantoate uptake Dal5	not_found	1	plasma membrane
70908	PIRIN_70908	mRNA:PIIN_11702	PIRI_contig_0002;81,112-83,569	2458	544	2.A.3.4.3	Electrochemical Potential-driven Transporters	Porters (uniporters, symporters, antiporters)	The Amino Acid-Polyamine-Organocation (APC) Family	CHEBI:1786;gamma-aminobutyric acid|CHEBI:8650;putrescine	N	high-affinity GABA transport	'Amino acid permease(PF00324.24, PF13520.9)'	11	plasma membrane
80362	PIRIN_80362	mRNA:PIIN_09547	PIRI_contig_0482;7,528-9,063	1536	368	2.A.29.8.16	Electrochemical Potential-driven Transporters	Porters (uniporters, symporters, antiporters)	The Mitochondrial Carrier (MC) Family	CHEBI:21301;L-glutamate(1-)	N	Carnitine, Acyl Carnitine transport mictochondria	'Mitochondrial carrier protein(PF00153.30)'	2	mitochondria
71425	PIRIN_71425	mRNA:PIIN_00660	PIRI_contig_0008;55,912-53,151	2762	554	2.A.3.10.13	Electrochemical Potential-driven Transporters	Porters (uniporters, symporters, antiporters)	The Amino Acid-Polyamine-Organocation (APC) Family	CHEBI:22660;aspartic acid|CHEBI:18237;glutamic acid	N	Can transport glutamate, aspartate, glutamine, asparagine, serine, alanine and glycine.	'Amino acid permease(PF00324.24, PF13520.9)'	13	plasma membrane
74410	PIRIN_74410	mRNA:PIIN_03607	PIRI_contig_0065;46,095-43,221	2875	567	2.A.3.10.13	Electrochemical Potential-driven Transporters	Porters (uniporters, symporters, antiporters)	The Amino Acid-Polyamine-Organocation (APC) Family	CHEBI:22660;aspartic acid|CHEBI:18237;glutamic acid	N	Can transport glutamate, aspartate, glutamine, asparagine, serine, alanine and glycine.	'Amino acid permease(PF00324.24, PF13520.9)'	12	plasma membrane
74411	PIRIN_74411	mRNA:PIIN_03608	PIRI_contig_0065;49,521-46,731	2791	603	2.A.3.10.13	Electrochemical Potential-driven Transporters	Porters (uniporters, symporters, antiporters)	The Amino Acid-Polyamine-Organocation (APC) Family	CHEBI:22660;aspartic acid|CHEBI:18237;glutamic acid	N	Can transport glutamate, aspartate, glutamine, asparagine, serine, alanine and glycine.	'Amino acid permease(PF00324.24, PF13520.9)'	12	plasma membrane
74412	PIRIN_74412	mRNA:PIIN_03609	PIRI_contig_0065;52,887-49,922	2966	625	2.A.3.10.13	Electrochemical Potential-driven Transporters	Porters (uniporters, symporters, antiporters)	The Amino Acid-Polyamine-Organocation (APC) Family	CHEBI:22660;aspartic acid|CHEBI:18237;glutamic acid	N	Can transport glutamate, aspartate, glutamine, asparagine, serine, alanine and glycine.	'Amino acid permease(PF00324.24, PF13520.9)', 'Spore germination protein(PF03845.16)'	12	plasma membrane
72612	PIRIN_72612	mRNA:PIIN_01819	PIRI_contig_0026;708-13	696	151	2.A.1.48.1	Electrochemical Potential-driven Transporters	Porters (uniporters, symporters, antiporters)	The Major Facilitator Superfamily (MFS)	CHEBI:25094;lysine|CHEBI:2643;arginine|CHEBI:5733;histidine	N	vacuolar amino acid importer	'Sugar (and other) transporter(PF00083.27)', 'Major Facilitator Superfamily(PF07690.19)'	3	vacuole
73818	PIRIN_73818	mRNA:PIIN_03015	PIRI_contig_0051;47,047-44,798	2250	646	2.A.1.53.5	Electrochemical Potential-driven Transporters	Porters (uniporters, symporters, antiporters)	The Major Facilitator Superfamily (MFS)	CHEBI:2642;alpha-amino acid	N	lysosome transporter???	'Major Facilitator Superfamily(PF07690.19)'	11	lysosomes
73928	PIRIN_73928	mRNA:PIIN_03125	PIRI_contig_0054;23,403-20,995	2409	579	2.A.3.8.2	Electrochemical Potential-driven Transporters	Porters (uniporters, symporters, antiporters)	The Amino Acid-Polyamine-Organocation (APC) Family	CHEBI:2642;alpha-amino acid	N	Amino acids uptake	'Amino acid permease(PF00324.24, PF13520.9)'	12	plasma membrane
74139	PIRIN_74139	mRNA:PIIN_03336	PIRI_contig_0059;20,578-18,618	1961	544	2.A.3.10.17	Electrochemical Potential-driven Transporters	Porters (uniporters, symporters, antiporters)	The Amino Acid-Polyamine-Organocation (APC) Family	CHEBI:2642;alpha-amino acid	N	General amino-acid permease GAP1	'Amino acid permease(PF00324.24, PF13520.9)'	12	plasma membrane
75350	PIRIN_75350	mRNA:PIIN_04545	PIRI_contig_0093;32,754-30,346	2409	555	2.A.3.10.17	Electrochemical Potential-driven Transporters	Porters (uniporters, symporters, antiporters)	The Amino Acid-Polyamine-Organocation (APC) Family	CHEBI:2642;alpha-amino acid	N	General amino-acid permease GAP1	'Amino acid permease(PF00324.24, PF13520.9)'	12	plasma membrane
78002	PIRIN_78002	mRNA:PIIN_07196	PIRI_contig_0217;30,124-27,809	2316	547	2.A.3.4.7	Electrochemical Potential-driven Transporters	Porters (uniporters, symporters, antiporters)	The Amino Acid-Polyamine-Organocation (APC) Family	CHEBI:2642;alpha-amino acid	N	Required for high-affinity, high-specificity GABA transport. Also transports putrescine.	'Amino acid permease(PF00324.24, PF13520.9)'	12	plasma membrane
72203	PIRIN_72203	mRNA:PIIN_01424	PIRI_contig_0018;113,216-111,187	2030	562	2.A.18.6.20	Electrochemical Potential-driven Transporters	Porters (uniporters, symporters, antiporters)	The Amino Acid/Auxin Permease (AAAP) Family	CHEBI:2642;alpha-amino acid	N	Sodium-coupled neutral amino acid transporter	'Transmembrane amino acid transporter protein(PF01490.21)'	11	vacuole
72513	PIRIN_72513	mRNA:PIIN_01726	PIRI_contig_0024;16,935-14,222	2714	776	2.A.18.7.3	Electrochemical Potential-driven Transporters	Porters (uniporters, symporters, antiporters)	The Amino Acid/Auxin Permease (AAAP) Family	CHEBI:2642;alpha-amino acid	N	vacuolar amino acid exporter	'Transmembrane amino acid transporter protein(PF01490.21)'	9	vacuole
75992	PIRIN_75992	mRNA:PIIN_05189	PIRI_contig_0117;8,930-7,270	1661	457	2.A.18.6.6	Electrochemical Potential-driven Transporters	Porters (uniporters, symporters, antiporters)	The Amino Acid/Auxin Permease (AAAP) Family	CHEBI:2642;alpha-amino acid	N	Involved in amino acid efflux from the vacuole to the cytoplasm. Capable of transporting aspartate and glutamate.	'Transmembrane amino acid transporter protein(PF01490.21)'	11	vacuole
74210	PIRIN_74210	mRNA:PIIN_03407	PIRI_contig_0060;83,008-84,027	1020	218	2.A.1.48.4	Electrochemical Potential-driven Transporters	Porters (uniporters, symporters, antiporters)	The Major Facilitator Superfamily (MFS)	CHEBI:2642;alpha-amino acid	N	vacuolar aa uptake system	'Major Facilitator Superfamily(PF07690.19)'	5	vacuole
74211	PIRIN_74211	mRNA:PIIN_03408	PIRI_contig_0060;84,581-84,091	491	103	2.A.1.48.3	Electrochemical Potential-driven Transporters	Porters (uniporters, symporters, antiporters)	The Major Facilitator Superfamily (MFS)	CHEBI:2642;alpha-amino acid	N	vacuolar aa uptake system	'Sugar (and other) transporter(PF00083.27)', 'Major Facilitator Superfamily(PF07690.19)'	3	vacuole
74212	PIRIN_74212	mRNA:PIIN_03409	PIRI_contig_0060;87,454-85,126	2329	546	2.A.1.48.3	Electrochemical Potential-driven Transporters	Porters (uniporters, symporters, antiporters)	The Major Facilitator Superfamily (MFS)	CHEBI:2642;alpha-amino acid	N	vacuolar aa uptake system	'Sugar (and other) transporter(PF00083.27)', 'Fungal trichothecene efflux pump (TRI12)(PF06609.16)', 'Major Facilitator Superfamily(PF07690.19)'	14	vacuole
74213	PIRIN_74213	mRNA:PIIN_03410	PIRI_contig_0060;90,118-87,885	2234	512	2.A.1.48.3	Electrochemical Potential-driven Transporters	Porters (uniporters, symporters, antiporters)	The Major Facilitator Superfamily (MFS)	CHEBI:2642;alpha-amino acid	N	vacuolar aa uptake system	'Sugar (and other) transporter(PF00083.27)', 'Fungal trichothecene efflux pump (TRI12)(PF06609.16)', 'Major Facilitator Superfamily(PF07690.19)'	13	vacuole
74836	PIRIN_74836	mRNA:PIIN_04034	PIRI_contig_0077;27,874-25,479	2396	599	2.A.1.48.3	Electrochemical Potential-driven Transporters	Porters (uniporters, symporters, antiporters)	The Major Facilitator Superfamily (MFS)	CHEBI:2642;alpha-amino acid	N	vacuolar aa uptake system	'Major Facilitator Superfamily(PF07690.19)'	13	vacuole
82094	PIRIN_82094	mRNA:PIIN_11247	PIRI_contig_1447;1,169-19	1151	288	2.A.1.48.4	Electrochemical Potential-driven Transporters	Porters (uniporters, symporters, antiporters)	The Major Facilitator Superfamily (MFS)	CHEBI:2642;alpha-amino acid	N	vacuolar aa uptake system	'Sugar (and other) transporter(PF00083.27)', 'Fungal trichothecene efflux pump (TRI12)(PF06609.16)', 'Major Facilitator Superfamily(PF07690.19)'	6	vacuole
75381	PIRIN_75381	mRNA:PIIN_04575	PIRI_contig_0094;29,621-30,642	1022	302	2.A.43.3.1	Electrochemical Potential-driven Transporters	Porters (uniporters, symporters, antiporters)	The Lysosomal Cystine Transporter (LCT) Family	CHEBI:4052;cystine	N	Required for normal utilization of mannose-dolichol phosphate (Dol-P-Man)	'PQ loop repeat (PF04193.17)'	5	endosomes
78296	PIRIN_78296	mRNA:PIIN_07488	PIRI_contig_0239;12,700-10,593	2108	554	2.A.3.1.2	Electrochemical Potential-driven Transporters	Porters (uniporters, symporters, antiporters)	The Amino Acid-Polyamine-Organocation (APC) Family	CHEBI:5584;hydron|CHEBI:25094;lysine	N	Lysine-specific permease. Permease that is involved in the transport across the cytoplasmic membrane of lysine.	'Amino acid permease(PF00324.24, PF13520.9)'	10	plasma membrane
75494	PIRIN_75494	mRNA:PIIN_04687	PIRI_contig_0098;36,734-38,115	1382	290	2.A.29.8.9	Electrochemical Potential-driven Transporters	Porters (uniporters, symporters, antiporters)	The Mitochondrial Carrier (MC) Family	CHEBI:5749;L-homoarginine|CHEBI:7784;ornithine|CHEBI:2643;arginine|CHEBI:86468;dimethylarginine|CHEBI:5733;histidine	N	Carnitine, Acyl Carnitine transport mictochondria	'Mitochondrial carrier protein(PF00153.30)'	2	mitochondria
80942	PIRIN_80942	mRNA:PIIN_10126	PIRI_contig_0629;4,700-5,951	1252	323	2.A.1.13.26	Electrochemical Potential-driven Transporters	Porters (uniporters, symporters, antiporters)	The Major Facilitator Superfamily (MFS)	CHEBI:60311;thyroid hormone	N	amino acid uptake system	'Major Facilitator Superfamily(PF07690.19)'	7	plasma membrane
81106	PIRIN_81106	mRNA:PIIN_10282	PIRI_contig_0696;4,480-186	4295	1166	2.A.1.13.26	Electrochemical Potential-driven Transporters	Porters (uniporters, symporters, antiporters)	The Major Facilitator Superfamily (MFS)	CHEBI:60311;thyroid hormone	N	The low affinity aromatic amino acid (Tyr, Trp, Phe) transporter, TAT1. Thyroid hormones (TH) transporter, MCT10 of 505 aas and 12 TMSs. Monocarboxylate transporter	'WD domain, G-beta repeat(PF00400.35)', 'NACHT domain(PF05729.15)', 'Major Facilitator Superfamily(PF07690.19)'	7	plasma membrane
78274	PIRIN_78274	mRNA:PIIN_07466	PIRI_contig_0237;24,723-26,775	2053	612	2.A.3.10.23	Electrochemical Potential-driven Transporters	Porters (uniporters, symporters, antiporters)	The Amino Acid-Polyamine-Organocation (APC) Family	CHEBI:6829;methionine|CHEBI:2643;arginine	N	arginine and lysine uptake	'Amino acid permease(PF00324.24, PF13520.9)'	12	plasma membrane
73482	PIRIN_73482	mRNA:PIIN_02682	PIRI_contig_0044;16,249-15,247	1003	233	2.A.96.1.7	Electrochemical Potential-driven Transporters	Porters (uniporters, symporters, antiporters)	The Acetate Uptake Transporter (AceTr) Family	CHEBI:7434;ammonia	N	ammonia export and acetate uptake	'GPR1/FUN34/yaaH family(PF01184.22)'	6	plasma membrane
75176	PIRIN_75176	mRNA:PIIN_04373	PIRI_contig_0087;61,350-63,103	1754	497	1.A.11.3.1	Channels/Pores	α-Type Channels	The Ammonium Transporter Channel (Amt) Family	CHEBI:7434;ammonia	N	Mep1 ammonium uptake	'Ammonium Transporter Family(PF00909.24)'	10	plasma membrane
72831	PIRIN_72831	mRNA:PIIN_02036	PIRI_contig_0030;40,353-38,764	1590	472	1.A.11.3.3	Channels/Pores	α-Type Channels	The Ammonium Transporter Channel (Amt) Family	CHEBI:7434;ammonia|CHEBI:6864;methylamine	N	ammonium uptake (Amt1)	'Ammonium Transporter Family(PF00909.24)'	11	plasma membrane
73068	PIRIN_73068	mRNA:PIIN_02271	PIRI_contig_0035;23,578-20,335	3244	998	2.A.67.1.1	Electrochemical Potential-driven Transporters	Porters (uniporters, symporters, antiporters)	The Oligopeptide Transporter (OPT) Family	CHEBI:7755;oligopeptide	N	oligopeptides transport, gluthathione transport	'OPT oligopeptide transporter protein(PF03169.18)'	14	ER
78538	PIRIN_78538	mRNA:PIIN_07731	PIRI_contig_0258;13,471-10,472	3000	832	2.A.67.1.1	Electrochemical Potential-driven Transporters	Porters (uniporters, symporters, antiporters)	The Oligopeptide Transporter (OPT) Family	CHEBI:7755;oligopeptide	N	oligopeptides transport, gluthathione transport	'OPT oligopeptide transporter protein(PF03169.18)'	13	ER
77677	PIRIN_77677	mRNA:PIIN_06871	PIRI_contig_0196;27,199-29,431	2233	637	2.A.67.2.6	Electrochemical Potential-driven Transporters	Porters (uniporters, symporters, antiporters)	The Oligopeptide Transporter (OPT) Family	CHEBI:7755;oligopeptide	N	oligopeptides transporter	'OPT oligopeptide transporter protein(PF03169.18)'	12	plasma membrane
77685	PIRIN_77685	mRNA:PIIN_06879	PIRI_contig_0197;9,239-6,780	2460	737	2.A.67.2.6	Electrochemical Potential-driven Transporters	Porters (uniporters, symporters, antiporters)	The Oligopeptide Transporter (OPT) Family	CHEBI:7755;oligopeptide	N	oligopeptides transporter	'OPT oligopeptide transporter protein(PF03169.18)'	15	plasma membrane
78483	PIRIN_78483	mRNA:PIIN_07677	PIRI_contig_0254;784-83	702	157	2.A.67.4.3	Electrochemical Potential-driven Transporters	Porters (uniporters, symporters, antiporters)	The Oligopeptide Transporter (OPT) Family	CHEBI:7755;oligopeptide	N	OPT family member	'OPT oligopeptide transporter protein(PF03169.18)'	2	plasma membrane
81306	PIRIN_81306	mRNA:PIIN_10480	PIRI_contig_0798;2,927-671	2257	619	2.A.67.2.6	Electrochemical Potential-driven Transporters	Porters (uniporters, symporters, antiporters)	The Oligopeptide Transporter (OPT) Family	CHEBI:7755;oligopeptide	N	oligopeptides transporter	'OPT oligopeptide transporter protein(PF03169.18)'	13	plasma membrane
73069	PIRIN_73069	mRNA:PIIN_02272	PIRI_contig_0035;27,602-24,056	3547	786	2.A.67.1.2	Electrochemical Potential-driven Transporters	Porters (uniporters, symporters, antiporters)	The Oligopeptide Transporter (OPT) Family	CHEBI:9500;tetrapeptide	N	sexual differentiation peptide transporter?	'OPT oligopeptide transporter protein(PF03169.18)'	15	ER
73785	PIRIN_73785	mRNA:PIIN_02982	PIRI_contig_0050;71,673-73,680	2008	602	2.A.17.2.4	Electrochemical Potential-driven Transporters	Porters (uniporters, symporters, antiporters)	The Proton-dependent Oligopeptide Transporter (POT/PTR) Family	CHEBI:9742;tripeptide|CHEBI:4634;dipeptide	N	peptide uptake	'POT family(PF00854.24)'	9	plasma membrane
74652	PIRIN_74652	mRNA:PIIN_03850	PIRI_contig_0072;7,545-10,533	2989	669	2.A.21.6.6	Electrochemical Potential-driven Transporters	Porters (uniporters, symporters, antiporters)	The Solute:Sodium Symporter (SSS) Family	CHEBI:9888;urea	N	urea uptake (DUR3)	'Sodium:solute symporter family(PF00474.20)'	13	plasma membrane
76907	PIRIN_76907	mRNA:PIIN_06100	PIRI_contig_0156;10,482-11,677	1196	311	2.A.29.8.12	Electrochemical Potential-driven Transporters	Porters (uniporters, symporters, antiporters)	The Mitochondrial Carrier (MC) Family	not found	N	Carnitine, Acyl Carnitine transport mictochondria. Mediates the transport of acylcarnitines of different length across the mitochondrial inner membrane from the cytosol to the mitochondrial matrix for their oxidation by the mitochondrial fatty acid-oxidation pathway.	'Mitochondrial carrier protein(PF00153.30)'	1	mitochondria
78533	PIRIN_78533	mRNA:PIIN_07727	PIRI_contig_0258;1,592-130	1463	294	2.A.29.8.12	Electrochemical Potential-driven Transporters	Porters (uniporters, symporters, antiporters)	The Mitochondrial Carrier (MC) Family	not found	N	ATP:ADP antiporter activity?	'Mitochondrial carrier protein(PF00153.30)'	0	mitochondria
71780	PIRIN_71780	mRNA:PIIN_01003	PIRI_contig_0012;97,517-99,762	2246	592	2.A.40.7.1	Electrochemical Potential-driven Transporters	Porters (uniporters, symporters, antiporters)	The Nucleobase/Ascorbate Transporter (NAT) or Nucleobase:Cation Symporter-2 (NCS2) Family	CHEBI:2470;adenine|CHEBI:5563;guanine|CHEBI:5841;hypoxanthine	N, Nucleobases	molibdate transporter	'Permease family(PF00860.23)'	11	plasma membrane
71790	PIRIN_71790	mRNA:PIIN_01015	PIRI_contig_0012;126,740-128,866	2127	605	2.A.41.2.7	Electrochemical Potential-driven Transporters	Porters (uniporters, symporters, antiporters)	The Concentrative Nucleoside Transporter (CNT) Family	CHEBI:5584;hydron|CHEBI:7647;nucleoside	N, Nucleobases	Nucleosides transport, H+	'Na+ dependent nucleoside transporter N-terminus(PF01773.23)', 'Na+ dependent nucleoside transporter C-terminus(PF07662.16)'	12	plasma membrane
73823	PIRIN_73823	mRNA:PIIN_03020	PIRI_contig_0051;57,971-55,629	2343	562	2.A.40.4.4	Electrochemical Potential-driven Transporters	Porters (uniporters, symporters, antiporters)	The Nucleobase/Ascorbate Transporter (NAT) or Nucleobase:Cation Symporter-2 (NCS2) Family	CHEBI:9885;7,9-dihydro-1H-purine-2,6,8(3H)-trione|CHEBI:10059;9H-xanthine	N, Nucleobases	purines, allantoin transporters	'Permease family(PF00860.23)'	12	plasma membrane, vacuole
74916	PIRIN_74916	mRNA:PIIN_04113	PIRI_contig_0079;48,680-46,440	2241	557	2.A.1.25.4	Electrochemical Potential-driven Transporters	Porters (uniporters, symporters, antiporters)	The Major Facilitator Superfamily (MFS)	CHEBI:7990;peptide|CHEBI:2408;acetyl-CoA	N, Organic acids	Acetyl-coenzyme A transporter	'Acetyl-coenzyme A transporter 1(PF13000.10)'	10	mitochondria
72818	PIRIN_72818	mRNA:PIIN_02023	PIRI_contig_0030;12,667-16,276	3610	953	2.A.67.1.5	Electrochemical Potential-driven Transporters	Porters (uniporters, symporters, antiporters)	The Oligopeptide Transporter (OPT) Family	CHEBI:5437;glutathione|CHEBI:9742;tripeptide	N, S	High-affinity glutathione transporter which plays a role in scavenging glutathione from the extracellular environment for the maintenance of sulfur homeostasis.	'OPT oligopeptide transporter protein(PF03169.18)'	12	ER
76116	PIRIN_76116	mRNA:PIIN_05313	PIRI_contig_0121;42,277-37,904	4374	1203	3.B.1.1.6	Primary Active Transporters	Decarboxylation-driven transporters	The Na+-transporting Carboxylic Acid Decarboxylase (NaT-DC) Family	CHEBI:9175;sodium(1+)	Na	Na+-oxalacetate descarboxylase, catalyze decarboxylation of a substrate carboxylic acid (oxaloacetate, methylmalonyl-CoA, glutaconyl-CoA and malonate) and use the energy released to drive extrusion of one or two sodium ions (Na+) from the cytoplasm of the cell. Only in bacteria!!!	'Biotin carboxylase, N-terminal domain(PF00289.25)', 'Biotin-requiring enzyme(PF00364.25)', 'HMGL-like(PF00682.22)', 'ATP-grasp domain(PF02222.25, PF02655.17)', 'Conserved carboxylase domain(PF02436.21)', 'Biotin carboxylase C-terminal domain(PF02785.22)', 'Carbamoyl-phosphate synthase L chain, ATP binding domain(PF02786.20)', 'D-ala D-ala ligase C-terminus(PF07478.16)', 'Biotin-lipoyl like(PF135…	0	?
75374	PIRIN_75374	mRNA:PIIN_04568	PIRI_contig_0094;15,972-13,845	2128	564	3.B.1.1.2	Primary Active Transporters	Decarboxylation-driven transporters	The Na+-transporting Carboxylic Acid Decarboxylase (NaT-DC) Family	CHEBI:9175;sodium(1+)	Na	converts the chemical energy of a decarboxylation reaction into an electrochemical gradient of Na+ ions across the cytoplasmic membrane. Does it work in mitochondria???	'Carboxyl transferase domain(PF01039.25)'	0	mitochondria
72636	PIRIN_72636	mRNA:PIIN_01842	PIRI_contig_0026;51,060-49,774	1287	428	2.A.37.2.7	Electrochemical Potential-driven Transporters	Porters (uniporters, symporters, antiporters)	The Monovalent Cation:Proton Antiporter-2 (CPA2) Family	CHEBI:9175;sodium(1+)|CHEBI:5584;hydron	Na, H+	SiVNX1. Na+/H+ antiporter that transports sodium from the cytoplasm into the thylakoid lumen in exchange for protons. Contributes to sodium homeostasis and tolerance.	'Sodium/hydrogen exchanger family(PF00999.24)'	11	mitochondria
74006	PIRIN_74006	mRNA:PIIN_03202	PIRI_contig_0056;5,562-3,276	2287	651	2.A.36.1.12	Electrochemical Potential-driven Transporters	Porters (uniporters, symporters, antiporters)	The Monovalent Cation:Proton Antiporter-1 (CPA1) Family	CHEBI:9175;sodium(1+)|CHEBI:5584;hydron	Na, H+	SiNHX1. exchange of protons for cations such as Na+ or K+ in vacuole	'Sodium/hydrogen exchanger family(PF00999.24)'	10	vacuole
77027	PIRIN_77027	mRNA:PIIN_06219	PIRI_contig_0161;41,873-45,004	3132	794	2.A.38.2.5	Electrochemical Potential-driven Transporters	Porters (uniporters, symporters, antiporters)	The K+ Transporter (Trk) Family	CHEBI:9175;sodium(1+)|CHEBI:8345;potassium(1+)	Na, H+	SiTRK2 (partial). K+ and Na+ channel protein Trk1 (inward rectifying current; Na+/K+ transporter	'Cation transport protein(PF02386.19)'	6	plasma membrane
78545	PIRIN_78545	mRNA:PIIN_07738	PIRI_contig_0259;1,154-1	1154	302	8.A.104.1.1	Accessory Factors Involved in Transport	Auxiliary transport proteins	The 5'-AMP-activated protein kinase (AMPK) Family	not found	None	Mg homeostasis (bacterial MgtE)	'Protein kinase domain(PF00069.28)', 'Protein tyrosine and serine/threonine kinase(PF07714.20)', 'Kinase-like(PF14531.9)'	0	?
80543	PIRIN_80543	mRNA:PIIN_09728	PIRI_contig_0520;8,369-9,722	1354	336	8.A.104.1.1	Accessory Factors Involved in Transport	Auxiliary transport proteins	The 5'-AMP-activated protein kinase (AMPK) Family	not found	None	Mg homeostasis (bacterial MgtE)	'Protein kinase domain(PF00069.28)', 'Phosphotransferase enzyme family(PF01636.26)', 'Protein tyrosine and serine/threonine kinase(PF07714.20)'	0	?
80757	PIRIN_80757	mRNA:PIIN_09941	PIRI_contig_0572;6,190-4,789	1402	401	8.A.104.1.10	Accessory Factors Involved in Transport	Auxiliary transport proteins	The 5'-AMP-activated protein kinase (AMPK) Family	not found	None	Mg homeostasis (bacterial MgtE)	'Protein kinase domain(PF00069.28)', 'Protein tyrosine and serine/threonine kinase(PF07714.20)'	0	?
80761	PIRIN_80761	mRNA:PIIN_09945	PIRI_contig_0574;328-1,684	1357	354	8.A.104.1.1	Accessory Factors Involved in Transport	Auxiliary transport proteins	The 5'-AMP-activated protein kinase (AMPK) Family	not found	None	Mg homeostasis (bacterial MgtE)	'Protein kinase domain(PF00069.28)', 'Protein tyrosine and serine/threonine kinase(PF07714.20)'	0	?
78642	PIRIN_78642	mRNA:PIIN_07834	PIRI_contig_0266;9,492-10,552	1061	234	8.A.28.1.2	Accessory Factors Involved in Transport	Auxiliary transport proteins	The Ankyrin (Ankyrin) Family	not found	None	Plays an essential role in the localization and membrane stabilization of ion transporters and ion channels . Plays a role in endocytosis and intracellular protein transport. It plays roles in maintaining tissue cytoarchitecture, cell shape and biomechanical properties by promoting key protein:protein interactions required for membrane anchoring and organization of the spectrin-actin skeleton,	'Ankyrin repeat(PF00023.33, PF13606.9)', 'Ankyrin repeats (3 copies)(PF12796.10)', 'Ankyrin repeats (many copies)(PF13637.9, PF13857.9)'	0	?
77983	PIRIN_77983	mRNA:PIIN_07177	PIRI_contig_0216;23,093-19,957	3137	936	8.A.6.1.1	Accessory Factors Involved in Transport	Auxiliary transport proteins	The Auxiliary Nutrient Transporter (ANT) Family	not found	None	Required for the glucose and other nutrients uptake at low temperature.	'Kiaa1109 N-terminal region(PF20413.1)'	0	?
78458	PIRIN_78458	mRNA:PIIN_07651	PIRI_contig_0252;817-4	814	127	8.A.82.1.1	Accessory Factors Involved in Transport	Auxiliary transport proteins	The Calmodulin Calcium Binding Protein (Calmodulin) Family	not found	None	Catalyzes phospholipid flipping	'EF hand(PF00036.35)', 'EF-hand domain(PF13405.9, PF14658.9)', 'EF-hand domain pair(PF13499.9, PF13833.9)'	0	?
79792	PIRIN_79792	mRNA:PIIN_08981	PIRI_contig_0393;8,663-7,423	1241	381	8.A.21.1.3	Accessory Factors Involved in Transport	Auxiliary transport proteins	The Stomatin/Podocin/Band 7/Nephrosis.2/SPFH (Stomatin) Family	not found	None	mechanosensor, osmoregulation, ER? Subunit of an amiloride-sensitive cation channel (degenerin channel complex) permeable for sodium, potassium, lithium and N-methylglucamine, and required for mechanosensory transduction (touch sensitivity)	'SPFH domain / Band 7 family(PF01145.28)'	0	?
71360	PIRIN_71360	mRNA:PIIN_00597	PIRI_contig_0007;83,034-81,581	1454	352	8.A.5.1.3	Accessory Factors Involved in Transport	Auxiliary transport proteins	The Voltage-gated K+ Channel β-subunit (Kvβ) Family	not found	None	Voltage-gated potassium channel subunit beta-1. Cytoplasmic potassium channel subunit that modulates the characteristics of the channel-forming alpha-subunits. Modulates action potentials via its effect on the pore-forming alpha subunits (Probable).	'Aldo/keto reductase family(PF00248.24)'	0	?
71427	PIRIN_71427	mRNA:PIIN_00662	PIRI_contig_0008;60,427-59,017	1411	322	8.A.5.1.6	Accessory Factors Involved in Transport	Auxiliary transport proteins	The Voltage-gated K+ Channel β-subunit (Kvβ) Family	not found	None	Voltage-gated potassium channel subunit beta-1. Cytoplasmic potassium channel subunit that modulates the characteristics of the channel-forming alpha-subunits. Modulates action potentials via its effect on the pore-forming alpha subunits (Probable).	'Aldo/keto reductase family(PF00248.24)'	0	?
74202	PIRIN_74202	mRNA:PIIN_03399	PIRI_contig_0060;70,733-72,128	1396	326	8.A.5.1.6	Accessory Factors Involved in Transport	Auxiliary transport proteins	The Voltage-gated K+ Channel β-subunit (Kvβ) Family	not found	None	Voltage-gated potassium channel subunit beta-1. Cytoplasmic potassium channel subunit that modulates the characteristics of the channel-forming alpha-subunits. Modulates action potentials via its effect on the pore-forming alpha subunits (Probable).	'Aldo/keto reductase family(PF00248.24)'	0	?
74448	PIRIN_74448	mRNA:PIIN_03647	PIRI_contig_0066;46,984-48,328	1345	318	8.A.5.1.4	Accessory Factors Involved in Transport	Auxiliary transport proteins	The Voltage-gated K+ Channel β-subunit (Kvβ) Family	not found	None	Mediates closure of delayed rectifier potassium channels by physically obstructing the pore via its N-terminal domain	'Aldo/keto reductase family(PF00248.24)'	0	?
74716	PIRIN_74716	mRNA:PIIN_03914	PIRI_contig_0073;68,769-70,323	1555	343	8.A.5.1.4	Accessory Factors Involved in Transport	Auxiliary transport proteins	The Voltage-gated K+ Channel β-subunit (Kvβ) Family	not found	None	Voltage-gated potassium channel subunit beta-1. Cytoplasmic potassium channel subunit that modulates the characteristics of the channel-forming alpha-subunits. Modulates action potentials via its effect on the pore-forming alpha subunits (Probable).	'Aldo/keto reductase family(PF00248.24)'	0	?
74717	PIRIN_74717	mRNA:PIIN_03915	PIRI_contig_0073;70,831-72,308	1478	340	8.A.5.1.4	Accessory Factors Involved in Transport	Auxiliary transport proteins	The Voltage-gated K+ Channel β-subunit (Kvβ) Family	not found	None	Mediates closure of delayed rectifier potassium channels by physically obstructing the pore via its N-terminal domain	'Aldo/keto reductase family(PF00248.24)'	0	?
74718	PIRIN_74718	mRNA:PIIN_03916	PIRI_contig_0073;74,145-72,591	1555	340	8.A.5.1.4	Accessory Factors Involved in Transport	Auxiliary transport proteins	The Voltage-gated K+ Channel β-subunit (Kvβ) Family	not found	None	Voltage-gated potassium channel subunit beta-1. Cytoplasmic potassium channel subunit that modulates the characteristics of the channel-forming alpha-subunits. Modulates action potentials via its effect on the pore-forming alpha subunits (Probable).	'Aldo/keto reductase family(PF00248.24)'	0	?
75322	PIRIN_75322	mRNA:PIIN_04517	PIRI_contig_0092;42,925-41,585	1341	347	8.A.5.1.6	Accessory Factors Involved in Transport	Auxiliary transport proteins	The Voltage-gated K+ Channel β-subunit (Kvβ) Family	not found	None	Voltage-gated potassium channel subunit beta-1. Cytoplasmic potassium channel subunit that modulates the characteristics of the channel-forming alpha-subunits. Modulates action potentials via its effect on the pore-forming alpha subunits (Probable).	'Aldo/keto reductase family(PF00248.24)'	0	?
76412	PIRIN_76412	mRNA:PIIN_11867	PIRI_contig_0135;1,285-452	834	198	8.A.5.1.4	Accessory Factors Involved in Transport	Auxiliary transport proteins	The Voltage-gated K+ Channel β-subunit (Kvβ) Family	not found	None	Voltage-gated potassium channel subunit beta-1. Cytoplasmic potassium channel subunit that modulates the characteristics of the channel-forming alpha-subunits. Modulates action potentials via its effect on the pore-forming alpha subunits (Probable).	'Aldo/keto reductase family(PF00248.24)'	0	?
76413	PIRIN_76413	mRNA:PIIN_05606	PIRI_contig_0135;3,218-1,822	1397	284	8.A.5.1.3	Accessory Factors Involved in Transport	Auxiliary transport proteins	The Voltage-gated K+ Channel β-subunit (Kvβ) Family	not found	None	Voltage-gated potassium channel subunit beta-1. Cytoplasmic potassium channel subunit that modulates the characteristics of the channel-forming alpha-subunits. Modulates action potentials via its effect on the pore-forming alpha subunits (Probable).	'Aldo/keto reductase family(PF00248.24)'	0	?
76414	PIRIN_76414	mRNA:PIIN_05607	PIRI_contig_0135;5,167-3,675	1493	337	8.A.5.1.4	Accessory Factors Involved in Transport	Auxiliary transport proteins	The Voltage-gated K+ Channel β-subunit (Kvβ) Family	not found	None	Voltage-gated potassium channel subunit beta-1. Cytoplasmic potassium channel subunit that modulates the characteristics of the channel-forming alpha-subunits. Modulates action potentials via its effect on the pore-forming alpha subunits (Probable).	'Aldo/keto reductase family(PF00248.24)'	0	?
77437	PIRIN_77437	mRNA:PIIN_06632	PIRI_contig_0183;19,135-17,898	1238	350	8.A.5.1.3	Accessory Factors Involved in Transport	Auxiliary transport proteins	The Voltage-gated K+ Channel β-subunit (Kvβ) Family	not found	None	Voltage-gated potassium channel subunit beta-1. Cytoplasmic potassium channel subunit that modulates the characteristics of the channel-forming alpha-subunits. Modulates action potentials via its effect on the pore-forming alpha subunits (Probable).	'Aldo/keto reductase family(PF00248.24)'	0	?
78062	PIRIN_78062	mRNA:PIIN_07256	PIRI_contig_0221;25,740-24,397	1344	349	8.A.5.1.6	Accessory Factors Involved in Transport	Auxiliary transport proteins	The Voltage-gated K+ Channel β-subunit (Kvβ) Family	not found	None	Voltage-gated potassium channel subunit beta-1. Cytoplasmic potassium channel subunit that modulates the characteristics of the channel-forming alpha-subunits. Modulates action potentials via its effect on the pore-forming alpha subunits (Probable).	'Aldo/keto reductase family(PF00248.24)'	0	?
79957	PIRIN_79957	mRNA:PIIN_09143	PIRI_contig_0416;1,006-2,119	1114	308	8.A.5.1.4	Accessory Factors Involved in Transport	Auxiliary transport proteins	The Voltage-gated K+ Channel β-subunit (Kvβ) Family	not found	None	General stress protein 69, GSP69. There is no evidence that this protein functions to regulate a transport system in bacteria.	'Aldo/keto reductase family(PF00248.24)'	0	?
81491	PIRIN_81491	mRNA:PIIN_10659	PIRI_contig_0920;1,281-1,849	569	154	8.A.5.1.6	Accessory Factors Involved in Transport	Auxiliary transport proteins	The Voltage-gated K+ Channel β-subunit (Kvβ) Family	not found	None	Voltage-gated potassium channel subunit beta-1. Cytoplasmic potassium channel subunit that modulates the characteristics of the channel-forming alpha-subunits. Modulates action potentials via its effect on the pore-forming alpha subunits (Probable).	'Aldo/keto reductase family(PF00248.24)'	0	?
82308	PIRIN_82308	mRNA:PIIN_11459	PIRI_contig_1664;9-828	820	207	8.A.5.1.4	Accessory Factors Involved in Transport	Auxiliary transport proteins	The Voltage-gated K+ Channel β-subunit (Kvβ) Family	not found	None	Voltage-gated potassium channel subunit beta-1. Cytoplasmic potassium channel subunit that modulates the characteristics of the channel-forming alpha-subunits. Modulates action potentials via its effect on the pore-forming alpha subunits (Probable).	'Aldo/keto reductase family(PF00248.24)'	0	?
76838	PIRIN_76838	mRNA:PIIN_06032	PIRI_contig_0152;39,273-37,833	1441	401	8.A.27.1.2	Accessory Factors Involved in Transport	Auxiliary transport proteins	The CDC50 P-type ATPase Lipid Flippase Subunit (CDC50) Family	not found	None	subunit of lipid P-ATPase,late endosome membrane	'LEM3 (ligand-effect modulator 3) family / CDC50 family(PF03381.18)'	2	endosomes
75637	PIRIN_75637	mRNA:PIIN_04831	PIRI_contig_0103;45,979-47,215	1237	345	8.A.104.1.4	Accessory Factors Involved in Transport	Auxiliary transport proteins	The 5'-AMP-activated protein kinase (AMPK) Family	not found	None	mating-type factor pheromone receptor activity	'Protein kinase domain(PF00069.28)', 'Protein tyrosine and serine/threonine kinase(PF07714.20)'	0	plasma membrane
74110	PIRIN_74110	mRNA:PIIN_03307	PIRI_contig_0058;53,146-54,214	1069	271	8.A.34.2.1	Accessory Factors Involved in Transport	Auxiliary transport proteins	The Endophilin (Endophilin) Family	not found	None	Component of a cytoskeletal structure that is required for the formation of endocytic vesicles at the plasma membrane level.	'BAR domain(PF03114.21)'	0	plasma membrane
79285	PIRIN_79285	mRNA:PIIN_08476	PIRI_contig_0329;11,151-12,397	1247	266	8.A.34.2.1	Accessory Factors Involved in Transport	Auxiliary transport proteins	The Endophilin (Endophilin) Family	not found	None	Component of a cytoskeletal structure that is required for the formation of endocytic vesicles at the plasma membrane level.	'BAR domain(PF03114.21)', 'Arfaptin-like domain(PF06456.16)'	0	plasma membrane
72920	PIRIN_72920	mRNA:PIIN_02124	PIRI_contig_0032;19,166-17,503	1664	538	8.A.41.1.2	Accessory Factors Involved in Transport	Auxiliary transport proteins	The Stretch-activated Calcium Channel Auxiliary Protein, Mid1 (Mid1) Family	not found	None	Mid1 auxiliary protein with Cch1, Calcium channel, putativ	'Stretch-activated Ca2+-permeable channel component(PF12929.10)'	0	plasma membrane
75266	PIRIN_75266	mRNA:PIIN_04461	PIRI_contig_0090;51,038-47,134	3905	1125	8.A.13.1.1	Accessory Factors Involved in Transport	Auxiliary transport proteins	The Tetratricopeptide Repeat (Tpr1) Family	not found	None	Tpr1 tetratricopeptide repeat protein. Involved in promoting potassium ion uptake.	'Tetratricopeptide repeat(PF00515.31, PF14559.9)'	0	plasma membrane
74559	PIRIN_74559	mRNA:PIIN_11781	PIRI_contig_0070;2,193-18	2176	527	3.D.10.1.7	Primary Active Transporters	Oxidoreduction-driven transporters	The Prokaryotic Succinate Dehydrogenase (SDH) Family	not found	None	Succinate dehydrogenase complex, or succinate:ubiquinone oxidoreductase (SQR) or mitochondrial respiratory complex II of four subunits, SdhA, B, C and D. Does not transport protons across the membrane, but all 4 subunits are homologous to the prokaryotic Sdh subunits that do transport protons.	'FAD binding domain(PF00890.27)'	0	mitochondria
78094	PIRIN_78094	mRNA:PIIN_07288	PIRI_contig_0223;29,053-30,894	1842	409	9.A.15.3.1	Incompletely Characterized Transport Systems	Recognized transporters of unknown biochemical mechanism	The Autophagy-related Phagophore-formation Transporter (APT) Family	not found	None	mating-type factor pheromone receptor activity	'Protein kinase domain(PF00069.28)', 'Protein tyrosine and serine/threonine kinase(PF07714.20)', 'Fungal protein kinase(PF17667.4)'	0	?
72809	PIRIN_72809	mRNA:PIIN_02015	PIRI_contig_0029;105,287-104,254	1034	277	8.B.9.1.5	Accessory Factors Involved in Transport	Ribosomally synthesized protein/peptide toxins/agonists that target channels and carriers	The Triflin Toxin (Triflin or CRISP) Family	not found	None	high potassium-induced depolarization. May target voltage-gated calcium channels.	'Cysteine-rich secretory protein family(PF00188.29)'	0	?
71184	PIRIN_71184	mRNA:PIIN_00428	PIRI_contig_0005;99,707-97,714	1994	533	2.A.39.3.10	Electrochemical Potential-driven Transporters	Porters (uniporters, symporters, antiporters)	The Nucleobase:Cation Symporter-1 (NCS1) Family	CHEBI:9882;uracil	Nucleobase	Allantoin transport. Dal4	'Permease for cytosine/purines, uracil, thiamine, allantoin(PF02133.18)'	12	plasma membrane
74303	PIRIN_74303	mRNA:PIIN_03500	PIRI_contig_0063;13,934-12,236	1699	501	2.A.57.1.8	Electrochemical Potential-driven Transporters	Porters (uniporters, symporters, antiporters)	The Equilibrative Nucleoside Transporter (ENT) Family	CHEBI:7647;nucleoside	Nucleobases	influx and efflux of nucleosides across the membrane	'Nucleoside transporter(PF01733.21)'	11	plasma membrane
73914	PIRIN_73914	mRNA:PIIN_03111	PIRI_contig_0053;87,585-87,999	415	84	2.A.29.10.6	Electrochemical Potential-driven Transporters	Porters (uniporters, symporters, antiporters)	The Mitochondrial Carrier (MC) Family	CHEBI:8675;pyrimidine	Nucleobases	exchange of cytoplasmic glutamate with mitochondrial aspartate	'Mitochondrial carrier protein(PF00153.30)'	0	mitochondria
77459	PIRIN_77459	mRNA:PIIN_06654	PIRI_contig_0184;31,329-29,165	2165	561	2.A.39.3.7	Electrochemical Potential-driven Transporters	Porters (uniporters, symporters, antiporters)	The Nucleobase:Cation Symporter-1 (NCS1) Family	CHEBI:9882;uracil	Nucleobases	Allantoin transport. Dal4	'Permease for cytosine/purines, uracil, thiamine, allantoin(PF02133.18)'	12	plasma membrane
73839	PIRIN_73839	mRNA:PIIN_03036	PIRI_contig_0051;92,143-90,740	1404	315	2.A.29.1.7	Electrochemical Potential-driven Transporters	Porters (uniporters, symporters, antiporters)	The Mitochondrial Carrier (MC) Family	CHEBI:2342;ADP|CHEBI:2359;ATP	Nucleotide-P	ATP, ADP mitochondrial transporter. ADP:ATP antiporter that mediates import of ADP into the mitochondrial matrix for ATP synthesis, and export of ATP out to fuel the cell	'Mitochondrial carrier protein(PF00153.30)'	3	mitochondria
76267	PIRIN_76267	mRNA:PIIN_05461	PIRI_contig_0128;29,119-31,522	2404	491	2.A.29.17.1	Electrochemical Potential-driven Transporters	Porters (uniporters, symporters, antiporters)	The Mitochondrial Carrier (MC) Family	CHEBI:2356;adenosine 5'-monophosphate|CHEBI:2342;ADP|CHEBI:2359;ATP	Nucleotide-P	ATP, ADP, AMP transport in peroxisome. uniport of ATP and adenine nucleotide hetero-exchange transport between the cytosol and the peroxisomal lumen. This transport is accompanied by a proton transport from the peroxisomal lumen to the cytosol. Transport of ATP into the peroxisome is required for beta-oxidation of medium-chain fatty acids. Required for growth on medium-chain fatty acids, pH gradi…	'Mitochondrial carrier protein(PF00153.30)', 'BTB/POZ domain(PF00651.34)'	3	mitochondria
77597	PIRIN_77597	mRNA:PIIN_06791	PIRI_contig_0192;12,424-11,009	1416	375	2.A.29.17.1	Electrochemical Potential-driven Transporters	Porters (uniporters, symporters, antiporters)	The Mitochondrial Carrier (MC) Family	CHEBI:2356;adenosine 5'-monophosphate|CHEBI:2342;ADP|CHEBI:2359;ATP	Nucleotide-P	ATP, ADP, AMP transport in peroxisome. uniport of ATP and adenine nucleotide hetero-exchange transport between the cytosol and the peroxisomal lumen. This transport is accompanied by a proton transport from the peroxisomal lumen to the cytosol. Transport of ATP into the peroxisome is required for beta-oxidation of medium-chain fatty acids. Required for growth on medium-chain fatty acids, pH gradi…	'Mitochondrial carrier protein(PF00153.30)'	5	mitochondria
72467	PIRIN_72467	mRNA:PIIN_01684	PIRI_contig_0023;43,665-44,817	1153	328	2.A.29.21.1	Electrochemical Potential-driven Transporters	Porters (uniporters, symporters, antiporters)	The Mitochondrial Carrier (MC) Family	CHEBI:5212;GDP|CHEBI:5848;IDP|CHEBI:5851;ITP|CHEBI:5234;GTP	Nucleotide-P	GTP uptake and GDP exit from mitochondria	'Mitochondrial carrier protein(PF00153.30)'	0	mitochondria
79541	PIRIN_79541	mRNA:PIIN_08729	PIRI_contig_0360;4,438-5,617	1180	322	2.A.29.10.5	Electrochemical Potential-driven Transporters	Porters (uniporters, symporters, antiporters)	The Mitochondrial Carrier (MC) Family	CHEBI:5228;guanosine 5'-monophosphate|CHEBI:2356;adenosine 5'-monophosphate|CHEBI:7422;NAD(+)	Nucleotide-P	ATP carrier	'Mitochondrial carrier protein(PF00153.30)'	2	mitochondria
72902	PIRIN_72902	mRNA:PIIN_02107	PIRI_contig_0031;87,609-86,325	1285	355	2.A.29.10.4	Electrochemical Potential-driven Transporters	Porters (uniporters, symporters, antiporters)	The Mitochondrial Carrier (MC) Family	CHEBI:61417;TDP(3-)|CHEBI:9533;thiamine(1+) monophosphate|CHEBI:3285;CTP|CHEBI:10530;dTTP|CHEBI:9850;UTP|CHEBI:8675;pyrimidine	Nucleotide-P	Pyrimidines, TTP, UTP, CTP, TMP, TDP uptake	'Mitochondrial carrier protein(PF00153.30)'	0	mitochondria
74372	PIRIN_74372	mRNA:PIIN_03569	PIRI_contig_0064;62,041-63,506	1466	408	2.A.7.16.2	Electrochemical Potential-driven Transporters	Porters (uniporters, symporters, antiporters)	The Drug/Metabolite Transporter (DMT) Superfamily	CHEBI:64608;GDP-fucose	Nucleotide-P	GDP-fucose import from the cytoplasm into the Golgi	'Triose-phosphate Transporter family(PF03151.19)'	7	Golgi
75336	PIRIN_75336	mRNA:PIIN_04531	PIRI_contig_0093;5,937-8,194	2258	581	2.A.29.23.2	Electrochemical Potential-driven Transporters	Porters (uniporters, symporters, antiporters)	The Mitochondrial Carrier (MC) Family	CHEBI:6635;magnesium(2+)|CHEBI:7793;phosphate(3-)|CHEBI:2342;ADP|CHEBI:2359;ATP	Nucleotide-P	Ca2+-dependent mitochondrial carrier	'Mitochondrial carrier protein(PF00153.30)'	3	mitochondria
71798	PIRIN_71798	mRNA:PIIN_01023	PIRI_contig_0012;145,209-147,714	2506	654	2.A.29.23.9	Electrochemical Potential-driven Transporters	Porters (uniporters, symporters, antiporters)	The Mitochondrial Carrier (MC) Family	CHEBI:7793;phosphate(3-)|CHEBI:9335;sulfate|CHEBI:2486;5'-adenylyl sulfate|CHEBI:1353;3'-phospho-5'-adenylyl sulfate	Nucleotide-P	AMP, ADP, ATP transport	'Mitochondrial carrier protein(PF00153.30)', 'Aldolase/RraA(PF03737.18)'	0	mitochondria
75503	PIRIN_75503	mRNA:PIIN_04696	PIRI_contig_0098;60,823-58,593	2231	600	2.A.7.10.2	Electrochemical Potential-driven Transporters	Porters (uniporters, symporters, antiporters)	The Drug/Metabolite Transporter (DMT) Superfamily	CHEBI:16082;UDP-alpha-D-xylose|CHEBI:9823;UDP-N-acetyl-alpha-D-glucosamine	Nucleotide-sugar	transport of UDP-xylose (UDP-Xyl) and UDP-N-acetylglucosamine (UDP-GlcNAc) from cytosol into Golgi.	'UAA transporter family(PF08449.14)'	8	Golgi
73539	PIRIN_73539	mRNA:PIIN_02738	PIRI_contig_0045;28,256-26,586	1671	506	2.A.7.12.6	Electrochemical Potential-driven Transporters	Porters (uniporters, symporters, antiporters)	The Drug/Metabolite Transporter (DMT) Superfamily	CHEBI:18307;UDP-D-galactose	Nucleotide-sugar	UDP galactose transport into Golgi	'Nucleotide-sugar transporter(PF04142.18)', 'UAA transporter family(PF08449.14)'	5	Golgi
71319	PIRIN_71319	mRNA:PIIN_00557	PIRI_contig_0007;2,877-1,305	1573	423	2.A.7.12.13	Electrochemical Potential-driven Transporters	Porters (uniporters, symporters, antiporters)	The Drug/Metabolite Transporter (DMT) Superfamily	CHEBI:25609;nucleotide-sugar	Nucleotide-sugar	Nucleotide-sugar transport	'EamA-like transporter family(PF00892.23)', 'Nucleotide-sugar transporter(PF04142.18)', 'UAA transporter family(PF08449.14)'	8	mitochondria
77269	PIRIN_77269	mRNA:PIIN_06464	PIRI_contig_0174;22,122-20,710	1413	391	2.A.7.11.6	Electrochemical Potential-driven Transporters	Porters (uniporters, symporters, antiporters)	The Drug/Metabolite Transporter (DMT) Superfamily	CHEBI:67119;UDP-alpha-D-galactose	Nucleotide-sugar	UDP-GALACTOSE TRANSPORTER 1 into Golgi	'EamA-like transporter family(PF00892.23)', 'UAA transporter family(PF08449.14)'	8	Golgi
76117	PIRIN_76117	mRNA:PIIN_05314	PIRI_contig_0121;44,007-42,479	1529	387	2.A.7.13.6	Electrochemical Potential-driven Transporters	Porters (uniporters, symporters, antiporters)	The Drug/Metabolite Transporter (DMT) Superfamily	CHEBI:84880;GDP-D-mannose	Nucleotide-sugar	import of GDP-mannose from the cytoplasm into the Golgi lumen	not_found	8	Golgi
71608	PIRIN_71608	mRNA:PIIN_00838	PIRI_contig_0010;86,035-87,318	1284	372	2.A.7.10.3	Electrochemical Potential-driven Transporters	Porters (uniporters, symporters, antiporters)	The Drug/Metabolite Transporter (DMT) Superfamily	CHEBI:9823;UDP-N-acetyl-alpha-D-glucosamine	Nucleotide-sugar	UDP-N-acetylglucosamine (UDP-GlcNAc) from cytosol into Golgi.	'UAA transporter family(PF08449.14)', 'Purine nucleobase transmembrane transport(PF16913.8)'	7	Golgi
75818	PIRIN_75818	mRNA:PIIN_05011	PIRI_contig_0110;21,805-24,100	2296	632	3.A.7.7.1	Primary Active Transporters	P-P-bond-hydrolysis-driven transporters	The Type IV (Conjugal DNA-Protein Transfer or VirB) Secretory Pathway (IVSP) Family	CHEBI:4291;deoxyribonucleic acid	Nucleotides	bacterial DNA transfer protein complex of plasmid. Type IV secretory pathway.	'DNA topoisomerase(PF01131.23)', 'Toprim domain(PF01751.25)'	0	plasma membrane
72587	PIRIN_72587	mRNA:PIIN_01795	PIRI_contig_0025;64,338-64,931	594	115	2.A.105.1.2	Electrochemical Potential-driven Transporters	Porters (uniporters, symporters, antiporters)	The Mitochondrial Pyruvate Carrier (MPC) Family	CHEBI:15361;pyruvate	Organic acids	Mediates the uptake of pyruvate into mitochondria	'Mitochondrial pyruvate carriers(PF03650.16)'	2	mitochondria
74580	PIRIN_74580	mRNA:PIIN_03778	PIRI_contig_0070;42,402-44,126	1725	428	2.A.16.2.1	Electrochemical Potential-driven Transporters	Porters (uniporters, symporters, antiporters)	The Telurite-resistance/Dicarboxylate Transporter (TDT) Family	CHEBI:15595;malate(2-)	Organic acids	malate H+ symporter, Mae1 malate:proton symport protein. May also transport other dicarboxylates such as oxaloacetate, malonate, succinate and fumarate (Camarasa et al. 2001). May also transport thio-malate (Osawa and Matsumoto 2006).	'DEAD/DEAH box helicase(PF00270.32)', 'Helicase conserved C-terminal domain(PF00271.34)', 'RecQ zinc-binding(PF16124.8)'	0	ER
77131	PIRIN_77131	mRNA:PIIN_06323	PIRI_contig_0166;36,293-34,123	2171	627	2.A.16.2.1	Electrochemical Potential-driven Transporters	Porters (uniporters, symporters, antiporters)	The Telurite-resistance/Dicarboxylate Transporter (TDT) Family	CHEBI:15595;malate(2-)	Organic acids	malate H+ symporter, Mae1 malate:proton symport protein. May also transport other dicarboxylates such as oxaloacetate, malonate, succinate and fumarate (Camarasa et al. 2001). May also transport thio-malate (Osawa and Matsumoto 2006).	'DEAD/DEAH box helicase(PF00270.32)', 'Helicase conserved C-terminal domain(PF00271.34)', 'Type III restriction enzyme, res subunit(PF04851.18)'	0	ER
73978	PIRIN_73978	mRNA:PIIN_03174	PIRI_contig_0055;36,395-35,098	1298	347	1.A.16.2.1	Channels/Pores	α-Type Channels	The Formate-Nitrite Transporter (FNT) Family	CHEBI:15740;formate	Organic acids	formate/nitrite uptake	'Formate/nitrite transporter(PF01226.20)'	6	plasma membrane
80970	PIRIN_80970	mRNA:PIIN_10154	PIRI_contig_0640;4,095-2,685	1411	310	2.A.29.2.3	Electrochemical Potential-driven Transporters	Porters (uniporters, symporters, antiporters)	The Mitochondrial Carrier (MC) Family	CHEBI:16452;oxaloacetate(2-)|CHEBI:15595;malate(2-)|CHEBI:30031;succinate(2-)|CHEBI:7793;phosphate(3-)|CHEBI:9335;sulfate|CHEBI:9344;sulfurous acid	Organic acids	Dicarboxylate:Pi antiporter	'Mitochondrial carrier protein(PF00153.30)'	0	mitochondria
77345	PIRIN_77345	mRNA:PIIN_06540	PIRI_contig_0178;19,056-17,681	1376	322	2.A.29.15.1	Electrochemical Potential-driven Transporters	Porters (uniporters, symporters, antiporters)	The Mitochondrial Carrier (MC) Family	CHEBI:16452;oxaloacetate(2-)|CHEBI:9335;sulfate|CHEBI:9569;thiosulfate(2-)|CHEBI:38083;malonate ester	Organic acids	Oxaloacetate, Malonate, Sulfate, Thiosulfate transport	'Mitochondrial carrier protein(PF00153.30)'	0	mitochondria
77347	PIRIN_77347	mRNA:PIIN_06542	PIRI_contig_0178;25,953-26,839	887	228	2.A.29.15.1	Electrochemical Potential-driven Transporters	Porters (uniporters, symporters, antiporters)	The Mitochondrial Carrier (MC) Family	CHEBI:16452;oxaloacetate(2-)|CHEBI:9335;sulfate|CHEBI:9569;thiosulfate(2-)|CHEBI:38083;malonate ester	Organic acids	Oxaloacetate, Malonate, Sulfate, Thiosulfate transport	'Mitochondrial carrier protein(PF00153.30)'	2	mitochondria
79443	PIRIN_79443	mRNA:PIIN_08633	PIRI_contig_0349;2,037-4,077	2041	556	2.A.1.1.119	Electrochemical Potential-driven Transporters	Porters (uniporters, symporters, antiporters)	The Major Facilitator Superfamily (MFS)	CHEBI:24175;galacturonate	Organic acids	quinate transport	'Sugar (and other) transporter(PF00083.27)', 'Major Facilitator Superfamily(PF07690.19)'	11	plasma membrane
71420	PIRIN_71420	mRNA:PIIN_00655	PIRI_contig_0008:36280-38065	1785	486	2.A.1.75.2	Electrochemical Potential-driven Transporters	Porters (uniporters, symporters, antiporters)	The Major Facilitator Superfamily (MFS)	CHEBI:25384;monocarboxylic acid	Organic acids	MFS putative monocarboxylic acid transporter, UMF23B	MCH1, Major Facilitator Superfamily (PF07690.19), Nodulin-like (PF06813.16)	10	?
75254	PIRIN_75254	mRNA:PIIN_04449	PIRI_contig_0090;31,541-30,146	1396	317	2.A.29.13.1	Electrochemical Potential-driven Transporters	Porters (uniporters, symporters, antiporters)	The Mitochondrial Carrier (MC) Family	CHEBI:30031;succinate(2-)|CHEBI:42511;fumarate(2-)	Organic acids	Transports cytoplasmic succinate into the mitochondrial matrix in exchange for fumarate	'Mitochondrial carrier protein(PF00153.30)'	0	mitochondria
79489	PIRIN_79489	mRNA:PIIN_08679	PIRI_contig_0354;786-2,932	2147	647	3.D.10.1.1	Primary Active Transporters	Oxidoreduction-driven transporters	The Prokaryotic Succinate Dehydrogenase (SDH) Family	CHEBI:30031;succinate(2-)|CHEBI:42511;fumarate(2-)|CHEBI:6749;menaquinone	Organic acids	The light-harvesting complex (LHC) functions as a light receptor, it captures and delivers excitation energy to photosystems with which it is closely associated.????	'Cytochrome b5-like Heme/Steroid binding domain(PF00173.31)', 'FAD binding domain(PF00890.27, PF01494.22)', 'FAD dependent oxidoreductase(PF01266.27, PF12831.10)', 'Pyridine nucleotide-disulphide oxidoreductase(PF07992.17)', 'NAD(P)-binding Rossmann-like domain(PF13450.9)'	0	mitochondria
72655	PIRIN_72655	mRNA:PIIN_01861	PIRI_contig_0026;94,580-92,927	1654	500	2.A.1.14.3	Electrochemical Potential-driven Transporters	Porters (uniporters, symporters, antiporters)	The Major Facilitator Superfamily (MFS)	CHEBI:35396;tartrate	Organic acids	Putative tartrate transporter	'Major Facilitator Superfamily(PF07690.19)'	10	plasma membrane
77232	PIRIN_77232	mRNA:PIIN_06425	PIRI_contig_0172;31,934-33,056	1123	308	2.A.29.12.4	Electrochemical Potential-driven Transporters	Porters (uniporters, symporters, antiporters)	The Mitochondrial Carrier (MC) Family	CHEBI:3771;coenzyme A	Organic acids	accumulation of coenzyme A in the mitochondrial matrix.	'Mitochondrial carrier protein(PF00153.30)'	1	mitochondria
72076	PIRIN_72076	mRNA:PIIN_01298	PIRI_contig_0016;96,731-94,532	2200	517	2.A.1.12.3	Electrochemical Potential-driven Transporters	Porters (uniporters, symporters, antiporters)	The Major Facilitator Superfamily (MFS)	CHEBI:50744;citrate salt|CHEBI:16810;2-oxoglutarate(2-)|CHEBI:15595;malate(2-)|CHEBI:30031;succinate(2-)|CHEBI:29806;fumarate(2-)|CHEBI:24996;lactate	Organic acids	Essential to lactate transport.	'Sugar (and other) transporter(PF00083.27)', 'Major Facilitator Superfamily(PF07690.19)'	8	plasma membrane
71391	PIRIN_71391	mRNA:PIIN_00627	PIRI_contig_0007;154,499-156,784	2286	419	1.A.46.2.1	Channels/Pores	α-Type Channels	The Anion Channel-forming Bestrophin (Bestrophin) Family	CHEBI:50744;citrate salt|CHEBI:17272;propionate|CHEBI:16150;benzoate|CHEBI:53423;polysorbate 40	Organic acids	Plasma membrane Ca2+-activated anion-selective channel, Best1	'Bestrophin, RFP-TM, chloride channel(PF01062.24)'	2	plasma membrane
75295	PIRIN_75295	mRNA:PIIN_04490	PIRI_contig_0091;47,359-49,335	1977	563	1.A.46.2.1	Channels/Pores	α-Type Channels	The Anion Channel-forming Bestrophin (Bestrophin) Family	CHEBI:50744;citrate salt|CHEBI:17272;propionate|CHEBI:16150;benzoate|CHEBI:53423;polysorbate 40	Organic acids	Plasma membrane Ca2+-activated anion-selective channel, Best1 (AN2251) of 499 aas and 4 TMSs. Transports citrate, propionate, benzoate, and sorbate	'Bestrophin, RFP-TM, chloride channel(PF01062.24)'	3	plasma membrane
75297	PIRIN_75297	mRNA:PIIN_04492	PIRI_contig_0091;52,871-50,604	2268	608	1.A.46.2.1	Channels/Pores	α-Type Channels	The Anion Channel-forming Bestrophin (Bestrophin) Family	CHEBI:50744;citrate salt|CHEBI:17272;propionate|CHEBI:16150;benzoate|CHEBI:53423;polysorbate 40	Organic acids	Plasma membrane Ca2+-activated anion-selective channel, Best1 (AN2251) of 499 aas and 4 TMSs. Transports citrate, propionate, benzoate, and sorbate	'Bestrophin, RFP-TM, chloride channel(PF01062.24)'	3	plasma membrane
76093	PIRIN_76093	mRNA:PIIN_05290	PIRI_contig_0120;48,608-46,708	1901	486	1.A.46.2.1	Channels/Pores	α-Type Channels	The Anion Channel-forming Bestrophin (Bestrophin) Family	CHEBI:50744;citrate salt|CHEBI:17272;propionate|CHEBI:16150;benzoate|CHEBI:53423;polysorbate 40	Organic acids	Plasma membrane Ca2+-activated anion-selective channel, Best1 (AN2251) of 499 aas and 4 TMSs. Transports citrate, propionate, benzoate, and sorbate	'Bestrophin, RFP-TM, chloride channel(PF01062.24)'	4	plasma membrane
80137	PIRIN_80137	mRNA:PIIN_09323	PIRI_contig_0443;12,357-10,835	1523	306	2.A.29.2.5	Electrochemical Potential-driven Transporters	Porters (uniporters, symporters, antiporters)	The Mitochondrial Carrier (MC) Family	CHEBI:50744;citrate salt|CHEBI:2175;pimelate(1-)|CHEBI:16452;oxaloacetate(2-)|CHEBI:16810;2-oxoglutarate(2-)|CHEBI:15595;malate(2-)|CHEBI:1247;2-oxoadipic acid	Organic acids	2-oxoadipate, 2-oxoglutarate, Pimelate, 2-oxopimleate, Oxaloacetate, Citrate, malate	'Mitochondrial carrier protein(PF00153.30)'	0	mitochondria
76599	PIRIN_76599	mRNA:PIIN_05792	PIRI_contig_0142;37,032-38,309	1278	293	2.A.29.7.3	Electrochemical Potential-driven Transporters	Porters (uniporters, symporters, antiporters)	The Mitochondrial Carrier (MC) Family	CHEBI:50744;citrate salt|CHEBI:27092;tricarboxylic acid trianion|CHEBI:16087;isocitrate(3-)	Organic acids	Citrate, Isocitrate, Tricarboxylates acroos mitochondria	'Mitochondrial carrier protein(PF00153.30)'	2	mitochondria
74474	PIRIN_74474	mRNA:PIIN_03673	PIRI_contig_0067;18,844-20,210	1367	300	2.A.29.29.1	Electrochemical Potential-driven Transporters	Porters (uniporters, symporters, antiporters)	The Mitochondrial Carrier (MC) Family	CHEBI:50744;citrate salt|CHEBI:30031;succinate(2-)|CHEBI:42511;fumarate(2-)|CHEBI:30915;2-oxoglutaric acid	Organic acids	Citrate, Oxoglutarate, Succinate, Fumarate mitochondrial transport	'Mitochondrial carrier protein(PF00153.30)'	0	mitochondria
76961	PIRIN_76961	mRNA:PIIN_06154	PIRI_contig_0158;37,693-35,488	2206	514	2.A.1.9.7	Electrochemical Potential-driven Transporters	Porters (uniporters, symporters, antiporters)	The Major Facilitator Superfamily (MFS)	CHEBI:10646;choline alfoscerate|CHEBI:36315;glycerophosphoinositol	Organic-P	High-affinity transporter for external inorganic phosphate (Pi). Probably involved in Pi uptake, translocation and internal transport throughout the plant.	'Sugar (and other) transporter(PF00083.27)', 'Major Facilitator Superfamily(PF07690.19)'	10	plasma membrane
73064	PIRIN_73064	mRNA:PIIN_02267	PIRI_contig_0035;11,904-11,196	709	184	1.A.22.1.4	Channels/Pores	α-Type Channels	The Large Conductance Mechanosensitive Ion Channel (MscL) Family	CHEBI:24870;ion	Osmoregulatory compounds	MscL Bacterial Channel that opens in response to stretch forces in the membrane lipid bilayer. May participate in the regulation of osmotic pressure changes within the cell. Mechanosensor, osmoregulation	'Large-conductance mechanosensitive channel, MscL(PF01741.21)'	2	plasma membrane
72175	PIRIN_72175	mRNA:PIIN_01396	PIRI_contig_0018;38,437-41,279	2843	789	1.A.23.4.9	Channels/Pores	α-Type Channels	The Small Conductance Mechanosensitive Ion Channel (MscS) Family	CHEBI:24870;ion	Osmoregulatory compounds	Putative small conductance mechanosensitive channel; Calcium channel, MacS	'Mechanosensitive ion channel(PF00924.21)'	6	plasma membrane
79875	PIRIN_79875	mRNA:PIIN_09062	PIRI_contig_0404;14,892-15,900	1009	291	1.A.8.6.4	Channels/Pores	α-Type Channels	The Major Intrinsic Protein (MIP) Family	CHEBI:5585;water|CHEBI:3283;carbon dioxide	Osmoregulatory compounds	aquaporin, osmoregulation	'Major intrinsic protein(PF00230.23)'	6	plasma membrane
76340	PIRIN_76340	mRNA:PIIN_05534	PIRI_contig_0131;52,175-51,469	707	179	1.A.47.1.1	Channels/Pores	α-Type Channels	The Nucleotide-sensitive Anion-selective Channel, ICln (ICln) Family	not found	Osmoregulatory compounds	Regulator of volume after swelling	'Regulator of volume decrease after cellular swelling(PF03517.16)'	0	cytosol
71135	PIRIN_71135	mRNA:PIIN_00378	PIRI_contig_0004;203,086-202,700	387	128	2.A.1.9.10	Electrochemical Potential-driven Transporters	Porters (uniporters, symporters, antiporters)	The Major Facilitator Superfamily (MFS)	CHEBI:7793;phosphate(3-)	P	H+-phosphate symporter. High-affinity transporter for external inorganic phosphate. Acts probably as a H+-phosphate symporter.	'Sugar (and other) transporter(PF00083.27)', 'Major Facilitator Superfamily(PF07690.19)'	3	plasma membrane
78930	PIRIN_78930	mRNA:PIIN_08122	PIRI_contig_0292;1,778-19	1760	502	2.A.1.9.10	Electrochemical Potential-driven Transporters	Porters (uniporters, symporters, antiporters)	The Major Facilitator Superfamily (MFS)	CHEBI:7793;phosphate(3-)	P	High-affinity transporter for external inorganic phosphate.	'Sugar (and other) transporter(PF00083.27)', 'Major Facilitator Superfamily(PF07690.19)'	10	plasma membrane
78939	PIRIN_78939	mRNA:PIIN_08131	PIRI_contig_0292;21,984-23,749	1766	522	2.A.1.9.10	Electrochemical Potential-driven Transporters	Porters (uniporters, symporters, antiporters)	The Major Facilitator Superfamily (MFS)	CHEBI:7793;phosphate(3-)	P	High-affinity transporter for external inorganic phosphate.	'Sugar (and other) transporter(PF00083.27)', 'Major Facilitator Superfamily(PF07690.19)'	11	plasma membrane
81198	PIRIN_81198	mRNA:PIIN_10372	PIRI_contig_0737;428-42	387	128	2.A.1.9.10	Electrochemical Potential-driven Transporters	Porters (uniporters, symporters, antiporters)	The Major Facilitator Superfamily (MFS)	CHEBI:7793;phosphate(3-)	P	H+-phosphate symporter. High-affinity transporter for external inorganic phosphate. Acts probably as a H+-phosphate symporter.	'Sugar (and other) transporter(PF00083.27)', 'Major Facilitator Superfamily(PF07690.19)'	3	plasma membrane
72980	PIRIN_72980	mRNA:PIIN_02184	PIRI_contig_0033;48,664-47,188	1477	446	2.A.94.1.4	Electrochemical Potential-driven Transporters	Porters (uniporters, symporters, antiporters)	The Phosphate Permease (Pho1) Family	CHEBI:7793;phosphate(3-)	P	phosphate export from the cell (Syg1, XPR1)	'EXS family(PF03124.17)'	5	plasma membrane
79027	PIRIN_79027	mRNA:PIIN_08219	PIRI_contig_0301;17,312-13,544	3769	939	2.A.94.1.6	Electrochemical Potential-driven Transporters	Porters (uniporters, symporters, antiporters)	The Phosphate Permease (Pho1) Family	CHEBI:7793;phosphate(3-)	P	phosphate export from the cell (Syg1, XPR1)	'SPX domain(PF03105.22)', 'EXS family(PF03124.17)'	5	plasma membrane
77149	PIRIN_77149	mRNA:PIIN_06341	PIRI_contig_0167;35,839-34,598	1242	332	2.A.29.4.3	Electrochemical Potential-driven Transporters	Porters (uniporters, symporters, antiporters)	The Mitochondrial Carrier (MC) Family	CHEBI:8154;phosphonate(2-)|CHEBI:7793;phosphate(3-)|CHEBI:4984;fatty acid	P, Lipids	Transport of phosphate groups from the cytosol to the mitochondrial matrix	'Mitochondrial carrier protein(PF00153.30)'	0	mitochondria
71636	PIRIN_71636	mRNA:PIIN_00866	PIRI_contig_0010;150,171-152,164	1994	580	2.A.20.2.1	Electrochemical Potential-driven Transporters	Porters (uniporters, symporters, antiporters)	The Inorganic Phosphate Transporter (PiT) Family	CHEBI:9175;sodium(1+)|CHEBI:7793;phosphate(3-)	P, Na+	CCA67029.1//related to PHO-4 phosphate-repressible phosphate permease. High-affinity transporter for external inorganic phosphate. Acts probably as a sodium-phosphate symporter. Component of the high affinity phosphate transport system II (ptsII) necessary for scavenging phosphorus from the environment under conditions of limiting phosphorus.	'Phosphate transporter family(PF01384.23)'	10	plasma membrane
72469	PIRIN_72469	mRNA:PIIN_01686	PIRI_contig_0023;47,395-48,429	1035	193	9.A.50.1.1	Incompletely Characterized Transport Systems	Recognized transporters of unknown biochemical mechanism	The Nuclear t-RNA exporter (tRNA-E) Family	CHEBI:10652;transfer RNA	Proteins and mRNA	The t-exporter moves tRNA from nucleus to cytoplasm. consists of several proteins. The protein t-UTP8 acts between maturation and translocation across the nuclear pore complex. It interacts with the two tRNA export receptors, Los1 and Msn5, and the Ran GTPase, Gsp1 t-UTP8, probably transfers tRNA to the nuclear tRNA export receptors by using a channeling mechanism	'ADP-ribosylation factor family(PF00025.24)', 'Ras family(PF00071.25)', 'Ras of Complex, Roc, domain of DAPkinase(PF08477.16)'	0	nucleus
73522	PIRIN_73522	mRNA:PIIN_02722	PIRI_contig_0044;95,369-94,760	610	159	9.A.50.1.1	Incompletely Characterized Transport Systems	Recognized transporters of unknown biochemical mechanism	The Nuclear t-RNA exporter (tRNA-E) Family	CHEBI:10652;transfer RNA	Proteins and mRNA	The t-exporter moves tRNA from nucleus to cytoplasm. consists of several proteins. The protein t-UTP8 acts between maturation and translocation across the nuclear pore complex. It interacts with the two tRNA export receptors, Los1 and Msn5, and the Ran GTPase, Gsp1 t-UTP8, probably transfers tRNA to the nuclear tRNA export receptors by using a channeling mechanism	'Ras family(PF00071.25)', 'Ras of Complex, Roc, domain of DAPkinase(PF08477.16)'	0	nucleus
75723	PIRIN_75723	mRNA:PIIN_04914	PIRI_contig_0106;57,479-56,199	1281	216	9.A.50.1.1	Incompletely Characterized Transport Systems	Recognized transporters of unknown biochemical mechanism	The Nuclear t-RNA exporter (tRNA-E) Family	CHEBI:10652;transfer RNA	Proteins and mRNA	The t-exporter moves tRNA from nucleus to cytoplasm. consists of several proteins. The protein t-UTP8 acts between maturation and translocation across the nuclear pore complex. It interacts with the two tRNA export receptors, Los1 and Msn5, and the Ran GTPase, Gsp1 t-UTP8, probably transfers tRNA to the nuclear tRNA export receptors by using a channeling mechanism	'ADP-ribosylation factor family(PF00025.24)', 'Ras family(PF00071.25)', 'Ras of Complex, Roc, domain of DAPkinase(PF08477.16)'	0	nucleus
79948	PIRIN_79948	mRNA:PIIN_09134	PIRI_contig_0415;1,205-33	1173	353	9.A.50.1.1	Incompletely Characterized Transport Systems	Recognized transporters of unknown biochemical mechanism	The Nuclear t-RNA exporter (tRNA-E) Family	CHEBI:10652;transfer RNA	Proteins and mRNA	The t-exporter moves tRNA from nucleus to cytoplasm. consists of several proteins. The protein t-UTP8 acts between maturation and translocation across the nuclear pore complex. It interacts with the two tRNA export receptors, Los1 and Msn5, and the Ran GTPase, Gsp1 t-UTP8, probably transfers tRNA to the nuclear tRNA export receptors by using a channeling mechanism	'Exportin 1-like protein(PF08389.15)'	0	nucleus
77984	PIRIN_77984	mRNA:PIIN_07178	PIRI_contig_0216;23,991-25,973	1983	610	3.A.16.1.6	Primary Active Transporters	P-P-bond-hydrolysis-driven transporters	The Endoplasmic Reticular Retrotranslocon (ER-RT) Family	CHEBI:14911;protein	Proteins and mRNA	may form cation-specific channels. Hsc70, has been incorporated into artificial lipid bilayers, and it proved to mediate stable transmembrane ion flow. Cation-selective flux occurred in well-defined, multilevel, discrete events suggesting the formation of a multi-conductance ion channel.	'Hsp70 protein(PF00012.23)', 'MreB/Mbl protein(PF06723.16)'	0	ER
80279	PIRIN_80279	mRNA:PIIN_09464	PIRI_contig_0468;878-1,492	615	154	3.A.16.1.6	Primary Active Transporters	P-P-bond-hydrolysis-driven transporters	The Endoplasmic Reticular Retrotranslocon (ER-RT) Family	CHEBI:14911;protein	Proteins and mRNA	may form cation-specific channels. Hsc70, has been incorporated into artificial lipid bilayers, and it proved to mediate stable transmembrane ion flow. Cation-selective flux occurred in well-defined, multilevel, discrete events suggesting the formation of a multi-conductance ion channel.	'Hsp70 protein(PF00012.23)'	0	ER
70923	PIRIN_70923	mRNA:PIIN_00171	PIRI_contig_0002;127,477-126,558	920	187	3.A.5.8.1	Primary Active Transporters	P-P-bond-hydrolysis-driven transporters	The General Secretory Pathway (Sec) Family	CHEBI:14911;protein	Proteins and mRNA	The channel transports large polypeptides into ER and yet prevents the passage of small molecules, such as ions and metabolites	'Bap31/Bap29 transmembrane region(PF05529.15)'	3	ER
71622	PIRIN_71622	mRNA:PIIN_00852	PIRI_contig_0010;126,618-124,276	2343	650	3.A.5.8.1	Primary Active Transporters	P-P-bond-hydrolysis-driven transporters	The General Secretory Pathway (Sec) Family	CHEBI:14911;protein	Proteins and mRNA	The channel transports large polypeptides into ER and yet prevents the passage of small molecules, such as ions and metabolites	'DnaJ domain(PF00226.34)', 'Sec63 Brl domain(PF02889.19)'	4	ER
71793	PIRIN_71793	mRNA:PIIN_01018	PIRI_contig_0012;135,484-133,248	2237	690	3.A.5.8.1	Primary Active Transporters	P-P-bond-hydrolysis-driven transporters	The General Secretory Pathway (Sec) Family	CHEBI:14911;protein	Proteins and mRNA	The channel transports large polypeptides into ER and yet prevents the passage of small molecules, such as ions and metabolites	'SRP54-type protein, GTPase domain(PF00448.25)', 'Signal recognition particle, alpha subunit, N-terminal(PF04086.16)'	0	ER
74241	PIRIN_74241	mRNA:PIIN_03438	PIRI_contig_0061;61,937-61,061	877	239	3.A.5.8.1	Primary Active Transporters	P-P-bond-hydrolysis-driven transporters	The General Secretory Pathway (Sec) Family	CHEBI:14911;protein	Proteins and mRNA	The channel transports large polypeptides into ER and yet prevents the passage of small molecules, such as ions and metabolites	'Preprotein translocase subunit Sec66(PF09802.12)'	1	ER
78147	PIRIN_78147	mRNA:PIIN_07340	PIRI_contig_0227;22,041-23,145	1105	306	3.A.5.8.1	Primary Active Transporters	P-P-bond-hydrolysis-driven transporters	The General Secretory Pathway (Sec) Family	CHEBI:14911;protein	Proteins and mRNA	The channel transports large polypeptides into ER and yet prevents the passage of small molecules, such as ions and metabolites	'ADP-ribosylation factor family(PF00025.24)', 'Gtr1/RagA G protein conserved region(PF04670.15)', 'Signal recognition particle receptor beta subunit(PF09439.13)'	0	ER
78037	PIRIN_78037	mRNA:PIIN_07231	PIRI_contig_0220;2,894-4,291	1398	326	3.A.19.1.1	Primary Active Transporters	P-P-bond-hydrolysis-driven transporters	The Guided Entry of Tail Anchored Protein (GET) Family	CHEBI:14911;protein	Proteins and mRNA	ATPase required for the post-translational delivery of tail-anchored (TA) proteins to the endoplasmic reticulum.	'CobQ/CobB/MinD/ParA nucleotide binding domain(PF01656.26)', 'Anion-transporting ATPase(PF02374.18)', 'AAA domain(PF13614.9)'	0	ER
71997	PIRIN_71997	mRNA:PIIN_01221	PIRI_contig_0015;76,385-75,298	1088	310	3.A.31.1.1	Primary Active Transporters	P-P-bond-hydrolysis-driven transporters	The Endosomal Sorting Complexes Required for Transport III (ESCRT-III) Family	CHEBI:14911;protein	Proteins and mRNA	The ESCRT III complex consists of at least 18 proteins and is required for the sorting and concentration of proteins resulting in the entry of these proteins into the invaginating vesicles of the multivesicular body. Vesicle coat complex COPI, epsilon subunit	'Coatomer epsilon subunit(PF04733.17)', 'Tetratricopeptide repeat(PF14559.9)'	0	vesicles
72965	PIRIN_72965	mRNA:PIIN_02168	PIRI_contig_0033;10,712-6,713	4000	1132	3.A.31.1.1	Primary Active Transporters	P-P-bond-hydrolysis-driven transporters	The Endosomal Sorting Complexes Required for Transport III (ESCRT-III) Family	CHEBI:14911;protein	Proteins and mRNA	The ESCRT III complex consists of at least 18 proteins and is required for the sorting and concentration of proteins resulting in the entry of these proteins into the invaginating vesicles of the multivesicular body	'WD domain, G-beta repeat(PF00400.35)', 'Coatomer WD associated region (PF04053.17)', 'Coatomer (COPI) alpha subunit C-terminus(PF06957.14)'	0	vesicles
74562	PIRIN_74562	mRNA:PIIN_03760	PIRI_contig_0070;10,433-7,154	3280	813	3.A.31.1.1	Primary Active Transporters	P-P-bond-hydrolysis-driven transporters	The Endosomal Sorting Complexes Required for Transport III (ESCRT-III) Family	CHEBI:14911;protein	Proteins and mRNA	modulates the stability of their targets. As a result, may control many cellular processes. Recruits ITCH, NEDD4 and SMURF2 to endosomal membranes. Negatively regulates KCNH2 potassium channel activity by decreasing its cell-surface expression and interfering with channel maturation through recruitment of NEDD4L to the Golgi apparatus and multivesicular body where it mediates KCNH2 degradatio	'C2 domain(PF00168.33)', 'WW domain(PF00397.29)', 'HECT-domain (ubiquitin-transferase)(PF00632.28)'	0	vesicles
75288	PIRIN_75288	mRNA:PIIN_04483	PIRI_contig_0091;34,770-31,341	3430	834	3.A.31.1.1	Primary Active Transporters	P-P-bond-hydrolysis-driven transporters	The Endosomal Sorting Complexes Required for Transport III (ESCRT-III) Family	CHEBI:14911;protein	Proteins and mRNA	modulates the stability of their targets. As a result, may control many cellular processes. Recruits ITCH, NEDD4 and SMURF2 to endosomal membranes. Negatively regulates KCNH2 potassium channel activity by decreasing its cell-surface expression and interfering with channel maturation through recruitment of NEDD4L to the Golgi apparatus and multivesicular body where it mediates KCNH2 degradatio	'C2 domain(PF00168.33)', 'WW domain(PF00397.29)', 'HECT-domain (ubiquitin-transferase)(PF00632.28)'	0	vesicles
75298	PIRIN_75298	mRNA:PIIN_04493	PIRI_contig_0091;56,502-53,499	3004	807	3.A.31.1.1	Primary Active Transporters	P-P-bond-hydrolysis-driven transporters	The Endosomal Sorting Complexes Required for Transport III (ESCRT-III) Family	CHEBI:14911;protein	Proteins and mRNA	modulates the stability of their targets. As a result, may control many cellular processes. Recruits ITCH, NEDD4 and SMURF2 to endosomal membranes. Negatively regulates KCNH2 potassium channel activity by decreasing its cell-surface expression and interfering with channel maturation through recruitment of NEDD4L to the Golgi apparatus and multivesicular body where it mediates KCNH2 degradatio	'C2 domain(PF00168.33)', 'WW domain(PF00397.29)', 'HECT-domain (ubiquitin-transferase)(PF00632.28)'	0	vesicles
75454	PIRIN_75454	mRNA:PIIN_04646	PIRI_contig_0097;3,697-642	3056	839	3.A.31.1.1	Primary Active Transporters	P-P-bond-hydrolysis-driven transporters	The Endosomal Sorting Complexes Required for Transport III (ESCRT-III) Family	CHEBI:14911;protein	Proteins and mRNA	The ESCRT III complex consists of at least 18 proteins and is required for the sorting and concentration of proteins resulting in the entry of these proteins into the invaginating vesicles of the multivesicular body. Stoned B synaptic vesicle biogenesis protein	'WD domain, G-beta repeat(PF00400.35)', 'Coatomer WD associated region (PF04053.17)'	0	vesicles
76204	PIRIN_76204	mRNA:PIIN_05401	PIRI_contig_0125;49,020-50,149	1130	256	3.A.31.1.1	Primary Active Transporters	P-P-bond-hydrolysis-driven transporters	The Endosomal Sorting Complexes Required for Transport III (ESCRT-III) Family	CHEBI:14911;protein	Proteins and mRNA	Implicated in synaptic vesicle endocytosis. May recruit other proteins to membranes with high curvature.	'SH3 domain(PF00018.31)', 'Variant SH3 domain(PF07653.20, PF14604.9)'	0	vesicles
76929	PIRIN_76929	mRNA:PIIN_06122	PIRI_contig_0157;18,339-18,675	337	92	3.A.31.1.1	Primary Active Transporters	P-P-bond-hydrolysis-driven transporters	The Endosomal Sorting Complexes Required for Transport III (ESCRT-III) Family	CHEBI:14911;protein	Proteins and mRNA	import of proteins into peroxisomes	not_found	0	vesicles
78522	PIRIN_78522	mRNA:PIIN_07716	PIRI_contig_0257;8,946-8,236	711	187	9.B.391.1.1	Incompletely Characterized Transport Systems	Putative transport proteins	The Eukaryotic Inner Membrane Peptidase Complex (IMPC) Family	CHEBI:14911;protein	Proteins and mRNA	Catalytic component of the mitochondrial inner membrane peptidase (IMP) complex. IMP catalyzes the removal of signal peptides required for the targeting of proteins from the mitochondrial matrix, across the inner membrane, into the inter-membrane space.	'Signal peptidase, peptidase S26 (PF10502.12)'	0	mitochondria
73000	PIRIN_73000	mRNA:PIIN_02205	PIRI_contig_0033;95,915-99,776	3862	929	9.B.278.1.4	Incompletely Characterized Transport Systems	Putative transport proteins	The Organellar-targeting Adaptor Protein Complex (O-APC) Family	CHEBI:14911;protein	Proteins and mRNA	AP2 clathrin adaptor complex, Vesicle coat complex COPI, beta subunit. Involved in protein transport via transport vesicles. AP-2 is involved in clathrin-dependent endocytosis in which cargo proteins are incorporated into vesicles surrounded by clathrin	'Adaptin N terminal region(PF01602.23)', 'Coatomer beta C-terminal region(PF07718.15)', 'non-SMC mitotic condensation complex subunit 1(PF12717.10)', 'Coatomer beta subunit appendage platform(PF14806.9)'	0	plasma membrane
71193	PIRIN_71193	mRNA:PIIN_00436	PIRI_contig_0005;119,401-120,705	1305	384	1.I.1.1.5	Channels/Pores	Membrane-bounded Channels	The Nuclear Pore Complex (NPC) Family	CHEBI:14911;protein|CHEBI:8755;(ribonucleotide)n+m	Proteins and mRNA	Catalyzes phospholipid flipping	'WD domain, G-beta repeat(PF00400.35)'	0	nucleus
72044	PIRIN_72044	mRNA:PIIN_01268	PIRI_contig_0016;39,410-38,148	1263	332	1.I.1.1.5	Channels/Pores	Membrane-bounded Channels	The Nuclear Pore Complex (NPC) Family	CHEBI:14911;protein|CHEBI:8755;(ribonucleotide)n+m	Proteins and mRNA	protein import into peroxisomes	'WD domain, G-beta repeat(PF00400.35)', 'Eukaryotic translation initiation factor eIF2A(PF08662.14)', 'Neurobeachin beta propeller domain(PF20426.1)'	0	nucleus
72205	PIRIN_72205	mRNA:PIIN_01426	PIRI_contig_0018;116,826-115,153	1674	446	1.I.1.1.5	Channels/Pores	Membrane-bounded Channels	The Nuclear Pore Complex (NPC) Family	CHEBI:14911;protein|CHEBI:8755;(ribonucleotide)n+m	Proteins and mRNA	import of proteins into peroxisomes	'WD domain, G-beta repeat(PF00400.35)', 'Anaphase-promoting complex subunit 4 WD40 domain(PF12894.10)'	0	nucleus
77719	PIRIN_77719	mRNA:PIIN_06913	PIRI_contig_0199;7,852-9,141	1290	334	1.I.1.1.5	Channels/Pores	Membrane-bounded Channels	The Nuclear Pore Complex (NPC) Family	CHEBI:14911;protein|CHEBI:8755;(ribonucleotide)n+m	Proteins and mRNA	Catalyzes phospholipid flipping	not_found	0	nucleus
81654	PIRIN_81654	mRNA:PIIN_10819	PIRI_contig_1058;1,669-1,058	612	203	1.I.1.1.5	Channels/Pores	Membrane-bounded Channels	The Nuclear Pore Complex (NPC) Family	CHEBI:14911;protein|CHEBI:8755;(ribonucleotide)n+m	Proteins and mRNA	import of proteins into peroxisomes	'WD domain, G-beta repeat(PF00400.35)'	0	nucleus
70889	PIRIN_70889	mRNA:PIIN_00138	PIRI_contig_0002;33,132-36,143	3012	861	3.A.16.1.4	Primary Active Transporters	P-P-bond-hydrolysis-driven transporters	The Endoplasmic Reticular Retrotranslocon (ER-RT) Family	CHEBI:16541;protein polypeptide chain	Proteins and mRNA	may form cation-specific channels. Hsc70, has been incorporated into artificial lipid bilayers, and it proved to mediate stable transmembrane ion flow. Cation-selective flux occurred in well-defined, multilevel, discrete events suggesting the formation of a multi-conductance ion channel.	'Hsp70 protein(PF00012.23)'	1	ER
74525	PIRIN_74525	mRNA:PIIN_03723	PIRI_contig_0068;79,251-78,165	1087	312	1.B.33.3.1	Channels/Pores	β-Barrel Porins	The Outer Membrane Protein Insertion Porin (Bam Complex) (OmpIP) Family	CHEBI:23058;cation|CHEBI:8526;protein polypeptide chain	Proteins and mRNA	Component of the mitochondrial outer membrane sorting assembly machinery (SAM or TOB) complex. Mitochondrion outer membrane	'Outer mitochondrial membrane transport complex protein(PF10568.12)', 'Glutathione S-transferase N-terminal domain (PF17172.7)'	0	mitochondria
75518	PIRIN_75518	mRNA:PIIN_04711	PIRI_contig_0099;41,204-45,213	4010	1033	1.B.33.3.1	Channels/Pores	β-Barrel Porins	The Outer Membrane Protein Insertion Porin (Bam Complex) (OmpIP) Family	CHEBI:23058;cation|CHEBI:8526;protein polypeptide chain	Proteins and mRNA	The mitochondrial Sorting and Assembly Machinery (SAM) includes SAM50, Tom37 (Mas37; Sam37), Tom13 (Mim1), Mim2, and porin. von Willebrand factor and related coagulation proteins	'Outer membrane protein TOM13(PF08219.14)'	0	mitochondria
76570	PIRIN_76570	mRNA:PIIN_05763	PIRI_contig_0141;21,257-22,466	1210	335	2.A.29.9.1	Electrochemical Potential-driven Transporters	Porters (uniporters, symporters, antiporters)	The Mitochondrial Carrier (MC) Family	CHEBI:25094;lysine|CHEBI:2643;arginine|CHEBI:5733;histidine	Proteins and mRNA	lysine, Histidine, Arginine transport	'Mitochondrial carrier protein(PF00153.30)'	0	mitochondria
71018	PIRIN_71018	mRNA:PIIN_00264	PIRI_contig_0003;126,927-128,480	1554	411	8.A.32.1.4	Accessory Factors Involved in Transport	Auxiliary transport proteins	The β-Amyloid Cleaving Enzyme (BACE1) Family	CHEBI:25906;peptide|CHEBI:14911;protein	Proteins and mRNA	It has proteolytic activity and involved in copper ion storage and transport.	'Eukaryotic aspartyl protease(PF00026.26)', 'Xylanase inhibitor N-terminal(PF14543.9)'	0	outside
72891	PIRIN_72891	mRNA:PIIN_02096	PIRI_contig_0031;64,001-62,291	1711	483	8.A.32.1.4	Accessory Factors Involved in Transport	Auxiliary transport proteins	The β-Amyloid Cleaving Enzyme (BACE1) Family	CHEBI:25906;peptide|CHEBI:14911;protein	Proteins and mRNA	It has proteolytic activity and involved in copper ion storage and transport.	'Eukaryotic aspartyl protease(PF00026.26)'	1	outside
75990	PIRIN_75990	mRNA:PIIN_05186	PIRI_contig_0117;4,999-3,339	1661	495	8.A.32.1.4	Accessory Factors Involved in Transport	Auxiliary transport proteins	The β-Amyloid Cleaving Enzyme (BACE1) Family	CHEBI:25906;peptide|CHEBI:14911;protein	Proteins and mRNA	It has proteolytic activity and involved in copper ion storage and transport.	'Eukaryotic aspartyl protease(PF00026.26)', 'Xylanase inhibitor N-terminal(PF14543.9)'	1	outside
77373	PIRIN_77373	mRNA:PIIN_06568	PIRI_contig_0179;40,945-39,365	1581	416	8.A.32.1.4	Accessory Factors Involved in Transport	Auxiliary transport proteins	The β-Amyloid Cleaving Enzyme (BACE1) Family	CHEBI:25906;peptide|CHEBI:14911;protein	Proteins and mRNA	It has proteolytic activity and involved in copper ion storage and transport.	'Eukaryotic aspartyl protease(PF00026.26)'	0	outside
81622	PIRIN_81622	mRNA:PIIN_10787	PIRI_contig_1028;438-1,709	1272	367	8.A.32.1.4	Accessory Factors Involved in Transport	Auxiliary transport proteins	The β-Amyloid Cleaving Enzyme (BACE1) Family	CHEBI:25906;peptide|CHEBI:14911;protein	Proteins and mRNA	It has proteolytic activity and involved in copper ion storage and transport.	'Eukaryotic aspartyl protease(PF00026.26)', 'Xylanase inhibitor N-terminal(PF14543.9)'	0	outside
71041	PIRIN_71041	mRNA:PIIN_00287	PIRI_contig_0003;175,951-177,966	2016	571	3.A.18.1.1	Primary Active Transporters	P-P-bond-hydrolysis-driven transporters	The Nuclear mRNA Exporter (mRNA-E) Family	CHEBI:33699;messenger RNA	Proteins and mRNA	mRNA transport to the cytoplasm	'DEAD/DEAH box helicase(PF00270.32)', 'Helicase conserved C-terminal domain(PF00271.34)'	0	nucleus
71497	PIRIN_71497	mRNA:PIIN_00729	PIRI_contig_0009;25,649-23,311	2339	641	3.A.18.1.1	Primary Active Transporters	P-P-bond-hydrolysis-driven transporters	The Nuclear mRNA Exporter (mRNA-E) Family	CHEBI:33699;messenger RNA	Proteins and mRNA	mRNA transport to the cytoplasm	'DEAD/DEAH box helicase(PF00270.32)', 'Helicase conserved C-terminal domain(PF00271.34)', 'Type III restriction enzyme, res subunit(PF04851.18)', 'Domain of unknown function (DUF4217)(PF13959.9)'	0	nucleus
74620	PIRIN_74620	mRNA:PIIN_03817	PIRI_contig_0071;35,678-34,896	783	148	3.A.18.1.1	Primary Active Transporters	P-P-bond-hydrolysis-driven transporters	The Nuclear mRNA Exporter (mRNA-E) Family	CHEBI:33699;messenger RNA	Proteins and mRNA	mRNA transport to the cytoplasm	'Mago nashi protein(PF02792.17)'	0	nucleus
75682	PIRIN_75682	mRNA:PIIN_04876	PIRI_contig_0105;34,462-32,835	1628	398	3.A.18.1.1	Primary Active Transporters	P-P-bond-hydrolysis-driven transporters	The Nuclear mRNA Exporter (mRNA-E) Family	CHEBI:33699;messenger RNA	Proteins and mRNA	mRNA transport to the cytoplasm	'DEAD/DEAH box helicase(PF00270.32)', 'Helicase conserved C-terminal domain(PF00271.34)'	0	nucleus
77203	PIRIN_77203	mRNA:PIIN_06397	PIRI_contig_0170;42,162-43,061	900	165	3.A.18.1.1	Primary Active Transporters	P-P-bond-hydrolysis-driven transporters	The Nuclear mRNA Exporter (mRNA-E) Family	CHEBI:33699;messenger RNA	Proteins and mRNA	mRNA transport to the cytoplasm	'RNA recognition motif. (a.k.a. RRM, RBD, or RNP domain)(PF00076.25)'	0	nucleus
77577	PIRIN_77577	mRNA:PIIN_06771	PIRI_contig_0191;11,879-9,932	1948	539	3.A.18.1.1	Primary Active Transporters	P-P-bond-hydrolysis-driven transporters	The Nuclear mRNA Exporter (mRNA-E) Family	CHEBI:33699;messenger RNA	Proteins and mRNA	mRNA transport to the cytoplasm	'DEAD/DEAH box helicase(PF00270.32)', 'Helicase conserved C-terminal domain(PF00271.34)'	0	nucleus
78169	PIRIN_78169	mRNA:PIIN_07362	PIRI_contig_0229;119-1,542	1424	458	3.A.18.1.1	Primary Active Transporters	P-P-bond-hydrolysis-driven transporters	The Nuclear mRNA Exporter (mRNA-E) Family	CHEBI:33699;messenger RNA	Proteins and mRNA	mRNA transport to the cytoplasm	'DEAD/DEAH box helicase(PF00270.32)', 'Helicase conserved C-terminal domain(PF00271.34)', 'Type III restriction enzyme, res subunit(PF04851.18)'	0	nucleus
78474	PIRIN_78474	mRNA:PIIN_07667	PIRI_contig_0253;7,698-9,765	2068	444	3.A.18.1.1	Primary Active Transporters	P-P-bond-hydrolysis-driven transporters	The Nuclear mRNA Exporter (mRNA-E) Family	CHEBI:33699;messenger RNA	Proteins and mRNA	mRNA transport to the cytoplasm	'DEAD/DEAH box helicase(PF00270.32)', 'Helicase conserved C-terminal domain(PF00271.34)', 'Type III restriction enzyme, res subunit(PF04851.18)'	0	nucleus
78476	PIRIN_78476	mRNA:PIIN_07669	PIRI_contig_0253;13,191-14,298	1108	188	3.A.18.1.1	Primary Active Transporters	P-P-bond-hydrolysis-driven transporters	The Nuclear mRNA Exporter (mRNA-E) Family	CHEBI:33699;messenger RNA	Proteins and mRNA	mRNA transport to the cytoplasm	not_found	0	nucleus
79311	PIRIN_79311	mRNA:PIIN_08502	PIRI_contig_0332;8,035-6,209	1827	540	3.A.18.1.1	Primary Active Transporters	P-P-bond-hydrolysis-driven transporters	The Nuclear mRNA Exporter (mRNA-E) Family	CHEBI:33699;messenger RNA	Proteins and mRNA	mRNA transport to the cytoplasm	'DEAD/DEAH box helicase(PF00270.32)', 'Helicase conserved C-terminal domain(PF00271.34)'	0	nucleus
80522	PIRIN_80522	mRNA:PIIN_09707	PIRI_contig_0516;2,700-1,215	1486	397	3.A.18.1.1	Primary Active Transporters	P-P-bond-hydrolysis-driven transporters	The Nuclear mRNA Exporter (mRNA-E) Family	CHEBI:33699;messenger RNA	Proteins and mRNA	mRNA transport to the cytoplasm	'DEAD/DEAH box helicase(PF00270.32)', 'Helicase conserved C-terminal domain(PF00271.34)'	0	nucleus
74035	PIRIN_74035	mRNA:PIIN_03231	PIRI_contig_0056;70,782-70,108	675	157	3.A.16.1.2	Primary Active Transporters	P-P-bond-hydrolysis-driven transporters	The Endoplasmic Reticular Retrotranslocon (ER-RT) Family	CHEBI:36080;protein	Proteins and mRNA	import of proteins into peroxisomes	'Ubiquitin-conjugating enzyme(PF00179.29)'	0	ER
74999	PIRIN_74999	mRNA:PIIN_04196	PIRI_contig_0082;8,300-9,265	966	174	3.A.16.1.2	Primary Active Transporters	P-P-bond-hydrolysis-driven transporters	The Endoplasmic Reticular Retrotranslocon (ER-RT) Family	CHEBI:36080;protein	Proteins and mRNA	import of proteins into peroxisomes	'Ubiquitin-conjugating enzyme(PF00179.29)'	0	ER
75234	PIRIN_75234	mRNA:PIIN_04429	PIRI_contig_0089;59,645-60,257	613	153	3.A.16.1.2	Primary Active Transporters	P-P-bond-hydrolysis-driven transporters	The Endoplasmic Reticular Retrotranslocon (ER-RT) Family	CHEBI:36080;protein	Proteins and mRNA	import of proteins into peroxisomes	'Ubiquitin-conjugating enzyme(PF00179.29)'	0	ER
76879	PIRIN_76879	mRNA:PIIN_06073	PIRI_contig_0154;39,770-40,427	658	174	3.A.16.1.2	Primary Active Transporters	P-P-bond-hydrolysis-driven transporters	The Endoplasmic Reticular Retrotranslocon (ER-RT) Family	CHEBI:36080;protein	Proteins and mRNA	import of proteins into peroxisomes	'Ubiquitin-conjugating enzyme(PF00179.29)'	0	ER
71461	PIRIN_71461	mRNA:PIIN_00696	PIRI_contig_0008;134,863-133,991	873	226	9.A.60.1.1	Incompletely Characterized Transport Systems	Recognized transporters of unknown biochemical mechanism	The Small Nuclear RNA Exporter (snRNA-E)	CHEBI:74035;small nuclear RNA	Proteins and mRNA	The t-exporter moves tRNA from nucleus to cytoplasm. consists of several proteins. The protein t-UTP8 acts between maturation and translocation across the nuclear pore complex. It interacts with the two tRNA export receptors, Los1 and Msn5, and the Ran GTPase, Gsp1 t-UTP8, probably transfers tRNA to the nuclear tRNA export receptors by using a channeling mechanism	'ADP-ribosylation factor family(PF00025.24)', 'Ras family(PF00071.25)', 'Ras of Complex, Roc, domain of DAPkinase(PF08477.16)'	0	nucleus
80520	PIRIN_80520	mRNA:PIIN_09705	PIRI_contig_0516;392-34	359	91	9.A.60.1.1	Incompletely Characterized Transport Systems	Recognized transporters of unknown biochemical mechanism	The Small Nuclear RNA Exporter (snRNA-E)	CHEBI:74035;small nuclear RNA	Proteins and mRNA	mRNA transport to the cytoplasm	'RNA recognition motif. (a.k.a. RRM, RBD, or RNP domain)(PF00076.25, PF13893.9)'	0	nucleus
73018	PIRIN_73018	mRNA:PIIN_02223	PIRI_contig_0034;27,641-27,062	580	99	3.A.5.9.1	Primary Active Transporters	P-P-bond-hydrolysis-driven transporters	The General Secretory Pathway (Sec) Family	CHEBI:8526;protein polypeptide chain	Proteins and mRNA	The channel transports large polypeptides into ER and yet prevents the passage of small molecules, such as ions and metabolites	'Sec61beta family(PF03911.19)'	1	ER
73385	PIRIN_73385	mRNA:PIIN_02588	PIRI_contig_0042;983-2,763	1781	478	3.A.5.9.2	Primary Active Transporters	P-P-bond-hydrolysis-driven transporters	The General Secretory Pathway (Sec) Family	CHEBI:8526;protein polypeptide chain	Proteins and mRNA	The channel transports large polypeptides into ER and yet prevents the passage of small molecules, such as ions and metabolites	'SecY(PF00344.23)', 'Plug domain of Sec61p(PF10559.12)'	8	ER
73951	PIRIN_73951	mRNA:PIIN_03147	PIRI_contig_0054;64,685-65,193	509	132	3.A.5.9.1	Primary Active Transporters	P-P-bond-hydrolysis-driven transporters	The General Secretory Pathway (Sec) Family	CHEBI:8526;protein polypeptide chain	Proteins and mRNA	The channel transports large polypeptides into ER and yet prevents the passage of small molecules, such as ions and metabolites	'Signal recognition particle 9 kDa protein (SRP9)(PF05486.15)'	0	ER
74245	PIRIN_74245	mRNA:PIIN_03442	PIRI_contig_0061;71,317-69,185	2133	563	3.A.5.9.1	Primary Active Transporters	P-P-bond-hydrolysis-driven transporters	The General Secretory Pathway (Sec) Family	CHEBI:8526;protein polypeptide chain	Proteins and mRNA	The channel transports large polypeptides into ER and yet prevents the passage of small molecules, such as ions and metabolites	'SRP54-type protein, GTPase domain(PF00448.25)', 'SRP54-type protein, helical bundle domain(PF02881.22)', 'Signal peptide binding domain(PF02978.22)'	0	ER
77220	PIRIN_77220	mRNA:PIIN_06413	PIRI_contig_0172;5,375-4,893	483	70	3.A.5.9.1	Primary Active Transporters	P-P-bond-hydrolysis-driven transporters	The General Secretory Pathway (Sec) Family	CHEBI:8526;protein polypeptide chain	Proteins and mRNA	The channel transports large polypeptides into ER and yet prevents the passage of small molecules, such as ions and metabolites	'SecE/Sec61-gamma subunits of protein translocation complex(PF00584.23)'	1	ER
78036	PIRIN_78036	mRNA:PIIN_07230	PIRI_contig_0220;2,837-706	2132	636	3.A.5.9.1	Primary Active Transporters	P-P-bond-hydrolysis-driven transporters	The General Secretory Pathway (Sec) Family	CHEBI:8526;protein polypeptide chain	Proteins and mRNA	The channel transports large polypeptides into ER and yet prevents the passage of small molecules, such as ions and metabolites	'RNA-binding signal recognition particle 68(PF16969.8)'	0	ER
79799	PIRIN_79799	mRNA:PIIN_08988	PIRI_contig_0394;7,234-6,557	678	167	3.A.5.9.1	Primary Active Transporters	P-P-bond-hydrolysis-driven transporters	The General Secretory Pathway (Sec) Family	CHEBI:8526;protein polypeptide chain	Proteins and mRNA	The channel transports large polypeptides into ER and yet prevents the passage of small molecules, such as ions and metabolites	'Signal recognition particle 14kD protein(PF02290.18)'	0	ER
70783	PIRIN_70783	mRNA:PIIN_00032	PIRI_contig_0001;55,593-56,296	704	163	3.A.8.1.1	Primary Active Transporters	P-P-bond-hydrolysis-driven transporters	The Mitochondrial Protein Translocase (MPT) Family	CHEBI:8526;protein polypeptide chain	Proteins and mRNA	Mitochondrial intermembrane chaperone that participates in the import and insertion of some multi-pass transmembrane proteins into the mitochondrial inner membrane.	'Tim17/Tim22/Tim23/Pmp24 family(PF02466.22)'	2	mitochondria
71275	PIRIN_71275	mRNA:PIIN_00516	PIRI_contig_0006;98,565-98,229	337	70	3.A.8.1.1	Primary Active Transporters	P-P-bond-hydrolysis-driven transporters	The Mitochondrial Protein Translocase (MPT) Family	CHEBI:8526;protein polypeptide chain	Proteins and mRNA	Mitochondrial intermembrane chaperone that participates in the import and insertion of some multi-pass transmembrane proteins into the mitochondrial inner membrane.	'Tim10/DDP family zinc finger(PF02953.18)'	0	mitochondria
73597	PIRIN_73597	mRNA:PIIN_02796	PIRI_contig_0046;42,932-42,239	694	180	3.A.8.1.1	Primary Active Transporters	P-P-bond-hydrolysis-driven transporters	The Mitochondrial Protein Translocase (MPT) Family	CHEBI:8526;protein polypeptide chain	Proteins and mRNA	Mitochondrial intermembrane chaperone that participates in the import and insertion of some multi-pass transmembrane proteins into the mitochondrial inner membrane.	'Tim17/Tim22/Tim23/Pmp24 family(PF02466.22)'	0	mitochondria
74932	PIRIN_74932	mRNA:PIIN_04129	PIRI_contig_0080;6,330-6,825	496	145	3.A.8.1.1	Primary Active Transporters	P-P-bond-hydrolysis-driven transporters	The Mitochondrial Protein Translocase (MPT) Family	CHEBI:8526;protein polypeptide chain	Proteins and mRNA	Mitochondrial intermembrane chaperone that participates in the import and insertion of some multi-pass transmembrane proteins into the mitochondrial inner membrane.	'Mitochondrial import receptor subunit Tom22 (PF04281.16)'	1	mitochondria
75264	PIRIN_75264	mRNA:PIIN_04459	PIRI_contig_0090;44,534-43,836	699	174	3.A.8.1.1	Primary Active Transporters	P-P-bond-hydrolysis-driven transporters	The Mitochondrial Protein Translocase (MPT) Family	CHEBI:8526;protein polypeptide chain	Proteins and mRNA	Mitochondrial intermembrane chaperone that participates in the import and insertion of some multi-pass transmembrane proteins into the mitochondrial inner membrane.	'CybS, succinate dehydrogenase cytochrome B small subunit(PF05328.15)'	0	mitochondria
75439	PIRIN_75439	mRNA:PIIN_04631	PIRI_contig_0096;23,882-22,211	1672	451	3.A.8.1.1	Primary Active Transporters	P-P-bond-hydrolysis-driven transporters	The Mitochondrial Protein Translocase (MPT) Family	CHEBI:8526;protein polypeptide chain	Proteins and mRNA	Mitochondrial intermembrane chaperone that participates in the import and insertion of some multi-pass transmembrane proteins into the mitochondrial inner membrane.	'Tim44-like domain(PF04280.18)'	0	mitochondria
75519	PIRIN_75519	mRNA:PIIN_04712	PIRI_contig_0099;45,356-45,731	376	106	3.A.8.1.1	Primary Active Transporters	P-P-bond-hydrolysis-driven transporters	The Mitochondrial Protein Translocase (MPT) Family	CHEBI:8526;protein polypeptide chain	Proteins and mRNA	Mitochondrial intermembrane chaperone that participates in the import and insertion of some multi-pass transmembrane proteins into the mitochondrial inner membrane.	not_found	0	mitochondria
75840	PIRIN_75840	mRNA:PIIN_05033	PIRI_contig_0111;7,817-8,301	485	106	3.A.8.1.1	Primary Active Transporters	P-P-bond-hydrolysis-driven transporters	The Mitochondrial Protein Translocase (MPT) Family	CHEBI:8526;protein polypeptide chain	Proteins and mRNA	Mitochondrial intermembrane chaperone that participates in the import and insertion of some multi-pass transmembrane proteins into the mitochondrial inner membrane.	'Tim10/DDP family zinc finger(PF02953.18)'	0	mitochondria
76102	PIRIN_76102	mRNA:PIIN_05299	PIRI_contig_0121;9,144-8,238	907	218	3.A.8.1.1	Primary Active Transporters	P-P-bond-hydrolysis-driven transporters	The Mitochondrial Protein Translocase (MPT) Family	CHEBI:8526;protein polypeptide chain	Proteins and mRNA	Mitochondrial intermembrane chaperone that participates in the import and insertion of some multi-pass transmembrane proteins into the mitochondrial inner membrane.	'Tim17/Tim22/Tim23/Pmp24 family(PF02466.22)'	0	mitochondria
77969	PIRIN_77969	mRNA:PIIN_07162	PIRI_contig_0215;19,973-18,257	1717	472	3.A.8.1.1	Primary Active Transporters	P-P-bond-hydrolysis-driven transporters	The Mitochondrial Protein Translocase (MPT) Family	CHEBI:8526;protein polypeptide chain	Proteins and mRNA	Mitochondrial intermembrane chaperone that participates in the import and insertion of some multi-pass transmembrane proteins into the mitochondrial inner membrane.	'NLI interacting factor-like phosphatase(PF03031.21)'	0	mitochondria
77986	PIRIN_77986	mRNA:PIIN_07180	PIRI_contig_0216;28,612-30,864	2253	607	3.A.8.1.1	Primary Active Transporters	P-P-bond-hydrolysis-driven transporters	The Mitochondrial Protein Translocase (MPT) Family	CHEBI:8526;protein polypeptide chain	Proteins and mRNA	Mitochondrial intermembrane chaperone that participates in the import and insertion of some multi-pass transmembrane proteins into the mitochondrial inner membrane.	'Tetratricopeptide repeat(PF00515.31, PF13432.9)', 'TPR repeat(PF13414.9)'	0	mitochondria
78124	PIRIN_78124	mRNA:PIIN_07318	PIRI_contig_0226;7,464-7,819	356	85	3.A.8.1.1	Primary Active Transporters	P-P-bond-hydrolysis-driven transporters	The Mitochondrial Protein Translocase (MPT) Family	CHEBI:8526;protein polypeptide chain	Proteins and mRNA	Mitochondrial intermembrane chaperone that participates in the import and insertion of some multi-pass transmembrane proteins into the mitochondrial inner membrane.	'Tim10/DDP family zinc finger(PF02953.18)'	0	mitochondria
78421	PIRIN_78421	mRNA:PIIN_07613	PIRI_contig_0248;20,315-21,103	789	218	3.A.8.1.1	Primary Active Transporters	P-P-bond-hydrolysis-driven transporters	The Mitochondrial Protein Translocase (MPT) Family	CHEBI:8526;protein polypeptide chain	Proteins and mRNA	Mitochondrial intermembrane chaperone that participates in the import and insertion of some multi-pass transmembrane proteins into the mitochondrial inner membrane.	'MAS20 protein import receptor(PF02064.18)'	1	mitochondria
80392	PIRIN_80392	mRNA:PIIN_09577	PIRI_contig_0488;2,253-1,076	1178	329	3.A.8.1.1	Primary Active Transporters	P-P-bond-hydrolysis-driven transporters	The Mitochondrial Protein Translocase (MPT) Family	CHEBI:8526;protein polypeptide chain	Proteins and mRNA	Mitochondrial intermembrane chaperone that participates in the import and insertion of some multi-pass transmembrane proteins into the mitochondrial inner membrane.	'GrpE(PF01025.22)'	0	mitochondria
76751	PIRIN_76751	mRNA:PIIN_05944	PIRI_contig_0149;12,220-9,085	3136	901	3.A.9.1.2	Primary Active Transporters	P-P-bond-hydrolysis-driven transporters	The Chloroplast Envelope Protein Translocase (CEPT or Tic-Toc) Family	CHEBI:8526;protein polypeptide chain	Proteins and mRNA	Three proteins have been implicated in nuclear export in yeast. These proteins are the Brl1 protein, a nuclear export system protein (Saitoh et al. 2005), the Brr6 protein of a similar function (de Bruyn Kops and Guthrie 2001), and Apq12 which forms a complex with Brl1 and Brr6 (Lone et al. 2015). They collectively seem to function in lipid homeostasis and maintenance of the nuclear envelop. Brr6…	'ATPase family associated with various cellular activities (AAA)(PF00004.32)', 'Clp amino terminal domain, pathogenicity island component(PF02861.23)', 'AAA domain (Cdc48 subfamily)(PF07724.17)', 'AAA domain (dynein-related subfamily)(PF07728.17)', 'C-terminal, D2-small domain, of ClpB protein (PF10431.12)', 'AAA ATPase domain(PF13191.9)', 'AAA lid domain(PF17871.4)'	0	nucleus
71335	PIRIN_71335	mRNA:PIIN_00573	PIRI_contig_0007;35,138-36,012	875	158	3.A.20.1.1	Primary Active Transporters	P-P-bond-hydrolysis-driven transporters	The Peroxisomal Protein Importer (PPI) Family	CHEBI:8526;protein polypeptide chain	Proteins and mRNA	import of proteins into peroxisomes	'Ubiquitin-conjugating enzyme(PF00179.29)'	0	peroxisome
71433	PIRIN_71433	mRNA:PIIN_00668	PIRI_contig_0008;70,534-69,313	1222	342	3.A.20.1.2	Primary Active Transporters	P-P-bond-hydrolysis-driven transporters	The Peroxisomal Protein Importer (PPI) Family	CHEBI:8526;protein polypeptide chain	Proteins and mRNA	protein import into peroxisomes	'Zinc finger, C3HC4 type (RING finger)(PF00097.28, PF13920.9, PF13923.9)', 'Pex2 / Pex12 amino terminal region(PF04757.17)', 'RING-H2 zinc finger domain(PF12678.10)', 'RING-type zinc-finger(PF13445.9)', 'Ring finger domain(PF13639.9)', 'Prokaryotic RING finger family 4(PF14447.9)', 'zinc-RING finger domain(PF14634.9)', 'zinc finger of C3HC4-type, RING(PF15227.9)'	2	peroxisome
71802	PIRIN_71802	mRNA:PIIN_01027	PIRI_contig_0012;153,866-155,582	1717	512	3.A.20.1.5	Primary Active Transporters	P-P-bond-hydrolysis-driven transporters	The Peroxisomal Protein Importer (PPI) Family	CHEBI:8526;protein polypeptide chain	Proteins and mRNA	The peroxisome complex for protein import into peroxisomes	'Integral peroxisomal membrane peroxin(PF06398.14)'	3	peroxisome
71960	PIRIN_71960	mRNA:PIIN_01183	PIRI_contig_0014;159,010-157,838	1173	390	3.A.20.1.5	Primary Active Transporters	P-P-bond-hydrolysis-driven transporters	The Peroxisomal Protein Importer (PPI) Family	CHEBI:8526;protein polypeptide chain	Proteins and mRNA	import of proteins into peroxisomes	'SH3 domain(PF00018.31)', 'Peroxin 13, N-terminal region(PF04088.16)', 'Variant SH3 domain(PF07653.20, PF14604.9)'	0	peroxisome
72047	PIRIN_72047	mRNA:PIIN_01271	PIRI_contig_0016;43,024-41,783	1242	346	3.A.20.1.5	Primary Active Transporters	P-P-bond-hydrolysis-driven transporters	The Peroxisomal Protein Importer (PPI) Family	CHEBI:8526;protein polypeptide chain	Proteins and mRNA	protein import into peroxisomes	not_found	0	peroxisome
72665	PIRIN_72665	mRNA:PIIN_01871	PIRI_contig_0026;119,525-118,181	1345	358	3.A.20.1.1	Primary Active Transporters	P-P-bond-hydrolysis-driven transporters	The Peroxisomal Protein Importer (PPI) Family	CHEBI:8526;protein polypeptide chain	Proteins and mRNA	import of proteins into peroxisomes	'Pex2 / Pex12 amino terminal region(PF04757.17)', 'RING-type zinc-finger(PF13445.9)', 'Zinc finger, C3HC4 type (RING finger)(PF13920.9, PF13923.9)'	0	peroxisome
73035	PIRIN_73035	mRNA:PIIN_02240	PIRI_contig_0034;60,883-61,726	844	148	3.A.20.1.1	Primary Active Transporters	P-P-bond-hydrolysis-driven transporters	The Peroxisomal Protein Importer (PPI) Family	CHEBI:8526;protein polypeptide chain	Proteins and mRNA	import of proteins into peroxisomes	'Ubiquitin-conjugating enzyme(PF00179.29)'	0	peroxisome
73524	PIRIN_73524	mRNA:PIIN_02724	PIRI_contig_0044;100,820-99,376	1445	390	3.A.20.1.3	Primary Active Transporters	P-P-bond-hydrolysis-driven transporters	The Peroxisomal Protein Importer (PPI) Family	CHEBI:8526;protein polypeptide chain	Proteins and mRNA	multidrugs efflux	'CTLH/CRA C-terminal to LisH motif domain(PF10607.12)', 'RING-type zinc-finger(PF13445.9)'	0	peroxisome
74569	PIRIN_74569	mRNA:PIIN_03767	PIRI_contig_0070;24,075-23,138	938	150	3.A.20.1.1	Primary Active Transporters	P-P-bond-hydrolysis-driven transporters	The Peroxisomal Protein Importer (PPI) Family	CHEBI:8526;protein polypeptide chain	Proteins and mRNA	import of proteins into peroxisomes	'Ubiquitin-conjugating enzyme(PF00179.29)'	0	peroxisome
74690	PIRIN_74690	mRNA:PIIN_03888	PIRI_contig_0073;12,600-10,030	2571	682	3.A.20.1.1	Primary Active Transporters	P-P-bond-hydrolysis-driven transporters	The Peroxisomal Protein Importer (PPI) Family	CHEBI:8526;protein polypeptide chain	Proteins and mRNA	import of proteins into peroxisomes	'ATPase family associated with various cellular activities (AAA)(PF00004.32)', 'Peroxisome biogenesis factor 1, N-terminal (PF09262.14)'	0	peroxisome
74890	PIRIN_74890	mRNA:PIIN_04087	PIRI_contig_0078;56,004-53,813	2192	530	3.A.20.1.2	Primary Active Transporters	P-P-bond-hydrolysis-driven transporters	The Peroxisomal Protein Importer (PPI) Family	CHEBI:8526;protein polypeptide chain	Proteins and mRNA	protein import into peroxisomes	'WD domain, G-beta repeat(PF00400.35)', 'Histone-binding protein RBBP4 or subunit C of CAF1 complex(PF12265.11)'	0	peroxisome
74975	PIRIN_74975	mRNA:PIIN_04172	PIRI_contig_0081;28,386-26,779	1608	464	3.A.20.1.1	Primary Active Transporters	P-P-bond-hydrolysis-driven transporters	The Peroxisomal Protein Importer (PPI) Family	CHEBI:8526;protein polypeptide chain	Proteins and mRNA	import of proteins into peroxisomes	'Pex2 / Pex12 amino terminal region(PF04757.17)'	0	peroxisome
75717	PIRIN_75717	mRNA:PIIN_04908	PIRI_contig_0106;42,195-38,254	3942	1124	3.A.20.1.5	Primary Active Transporters	P-P-bond-hydrolysis-driven transporters	The Peroxisomal Protein Importer (PPI) Family	CHEBI:8526;protein polypeptide chain	Proteins and mRNA	import of proteins into peroxisomes	'ATPase family associated with various cellular activities (AAA)(PF00004.32)', 'AAA+ lid domain(PF17862.4)'	0	peroxisome
77806	PIRIN_77806	mRNA:PIIN_07000	PIRI_contig_0204;28,964-30,534	1571	456	3.A.20.1.5	Primary Active Transporters	P-P-bond-hydrolysis-driven transporters	The Peroxisomal Protein Importer (PPI) Family	CHEBI:8526;protein polypeptide chain	Proteins and mRNA	The peroxisome complex for protein import into peroxisomes	'Integral peroxisomal membrane peroxin(PF06398.14)'	3	peroxisome
78429	PIRIN_78429	mRNA:PIIN_07621	PIRI_contig_0249;9,669-8,800	870	179	3.A.20.1.1	Primary Active Transporters	P-P-bond-hydrolysis-driven transporters	The Peroxisomal Protein Importer (PPI) Family	CHEBI:8526;protein polypeptide chain	Proteins and mRNA	import of proteins into peroxisomes	'Ubiquitin-conjugating enzyme(PF00179.29)'	0	peroxisome
79128	PIRIN_79128	mRNA:PIIN_08320	PIRI_contig_0312;14,308-15,363	1056	286	3.A.20.1.5	Primary Active Transporters	P-P-bond-hydrolysis-driven transporters	The Peroxisomal Protein Importer (PPI) Family	CHEBI:8526;protein polypeptide chain	Proteins and mRNA	import of proteins into peroxisomes	'Pex14 N-terminal domain(PF04695.16)', 'Laminin Domain II(PF06009.15)', 'Protein of unknown function (DUF1664)(PF07889.15)'	0	peroxisome
80030	PIRIN_80030	mRNA:PIIN_09216	PIRI_contig_0426;3,766-2,938	829	148	3.A.20.1.1	Primary Active Transporters	P-P-bond-hydrolysis-driven transporters	The Peroxisomal Protein Importer (PPI) Family	CHEBI:8526;protein polypeptide chain	Proteins and mRNA	import of proteins into peroxisomes	'Ubiquitin-conjugating enzyme(PF00179.29)'	0	peroxisome
75325	PIRIN_75325	mRNA:PIIN_04520	PIRI_contig_0092;46,000-46,405	406	98	3.A.26.1.1	Primary Active Transporters	P-P-bond-hydrolysis-driven transporters	The Plasmodium Translocon of Exported proteins (PTEX) Family	CHEBI:8526;protein polypeptide chain	Proteins and mRNA	Acts by transferring electrons from cytoplasmic thioredoxin to the periplasm, thereby maintaining the active site of DsbC, DsbE and DsbG in a reduced state. This transfer involves a cascade of disulfide bond formation and reduction steps.	'Thioredoxin(PF00085.23)', 'Thioredoxin-like domain(PF13098.9)', 'Thioredoxin-like(PF13905.9)'	0	plasma membrane
78049	PIRIN_78049	mRNA:PIIN_07243	PIRI_contig_0220;29,451-30,586	1136	240	3.A.26.1.1	Primary Active Transporters	P-P-bond-hydrolysis-driven transporters	The Plasmodium Translocon of Exported proteins (PTEX) Family	CHEBI:8526;protein polypeptide chain	Proteins and mRNA	?	'Clp protease(PF00574.26)'	0	plasma membrane
72643	PIRIN_72643	mRNA:PIIN_01849	PIRI_contig_0026:66869-68344	1475	464	3.A.8.1.1	Primary Active Transporters	P-P-bond-hydrolysis-driven transporters	The Mitochondrial Protein Translocase (MPT) Family	CHEBI:8526;protein polypeptide chain	Proteins and mRNA	Mitochondrial protein translocase (MPT). Related to TIM54 (component of the mitochondrial TIM22 translocase)	Inner membrane protein import complex subunit Tim54(PF11711.11)	0	mitochondria
71687	PIRIN_71687	mRNA:PIIN_00915	PIRI_contig_0011;89,915-89,121	795	206	9.A.63.1.1	Incompletely Characterized Transport Systems	Recognized transporters of unknown biochemical mechanism	The Retromer-dependent Vacuolar Protein Sorting (R-VPS) Family	CHEBI:8526;protein polypeptide chain	Proteins and mRNA	The t-exporter moves tRNA from nucleus to cytoplasm. consists of several proteins. The protein t-UTP8 acts between maturation and translocation across the nuclear pore complex. It interacts with the two tRNA export receptors, Los1 and Msn5, and the Ran GTPase, Gsp1 t-UTP8, probably transfers tRNA to the nuclear tRNA export receptors by using a channeling mechanism	'ADP-ribosylation factor family(PF00025.24)', 'Ras family(PF00071.25)', 'Ras of Complex, Roc, domain of DAPkinase(PF08477.16)', 'p190RhoGAP, pG1 and pG2 domains(PF19518.2)'	0	endosomes
72453	PIRIN_72453	mRNA:PIIN_01670	PIRI_contig_0023;18,850-19,995	1146	195	9.A.63.1.1	Incompletely Characterized Transport Systems	Recognized transporters of unknown biochemical mechanism	The Retromer-dependent Vacuolar Protein Sorting (R-VPS) Family	CHEBI:8526;protein polypeptide chain	Proteins and mRNA	The t-exporter moves tRNA from nucleus to cytoplasm. consists of several proteins. The protein t-UTP8 acts between maturation and translocation across the nuclear pore complex. It interacts with the two tRNA export receptors, Los1 and Msn5, and the Ran GTPase, Gsp1 t-UTP8, probably transfers tRNA to the nuclear tRNA export receptors by using a channeling mechanism	'ADP-ribosylation factor family(PF00025.24)', 'Ras family(PF00071.25)', 'Ras of Complex, Roc, domain of DAPkinase(PF08477.16)'	0	endosomes
72649	PIRIN_72649	mRNA:PIIN_01855	PIRI_contig_0026;78,710-77,528	1183	264	9.A.63.1.1	Incompletely Characterized Transport Systems	Recognized transporters of unknown biochemical mechanism	The Retromer-dependent Vacuolar Protein Sorting (R-VPS) Family	CHEBI:8526;protein polypeptide chain	Proteins and mRNA	The t-exporter moves tRNA from nucleus to cytoplasm. consists of several proteins. The protein t-UTP8 acts between maturation and translocation across the nuclear pore complex. It interacts with the two tRNA export receptors, Los1 and Msn5, and the Ran GTPase, Gsp1 t-UTP8, probably transfers tRNA to the nuclear tRNA export receptors by using a channeling mechanism	'Ras family(PF00071.25)', 'Ras of Complex, Roc, domain of DAPkinase(PF08477.16)'	0	endosomes
78667	PIRIN_78667	mRNA:PIIN_07859	PIRI_contig_0268;19,467-18,551	917	208	9.A.63.1.1	Incompletely Characterized Transport Systems	Recognized transporters of unknown biochemical mechanism	The Retromer-dependent Vacuolar Protein Sorting (R-VPS) Family	CHEBI:8526;protein polypeptide chain	Proteins and mRNA	The t-exporter moves tRNA from nucleus to cytoplasm. consists of several proteins. The protein t-UTP8 acts between maturation and translocation across the nuclear pore complex. It interacts with the two tRNA export receptors, Los1 and Msn5, and the Ran GTPase, Gsp1 t-UTP8, probably transfers tRNA to the nuclear tRNA export receptors by using a channeling mechanism	'ADP-ribosylation factor family(PF00025.24)', 'Ras family(PF00071.25)', 'Ras of Complex, Roc, domain of DAPkinase(PF08477.16)'	0	endosomes
78903	PIRIN_78903	mRNA:PIIN_08096	PIRI_contig_0289;10,240-11,360	1121	204	9.A.63.1.1	Incompletely Characterized Transport Systems	Recognized transporters of unknown biochemical mechanism	The Retromer-dependent Vacuolar Protein Sorting (R-VPS) Family	CHEBI:8526;protein polypeptide chain	Proteins and mRNA	The t-exporter moves tRNA from nucleus to cytoplasm. consists of several proteins. The protein t-UTP8 acts between maturation and translocation across the nuclear pore complex. It interacts with the two tRNA export receptors, Los1 and Msn5, and the Ran GTPase, Gsp1 t-UTP8, probably transfers tRNA to the nuclear tRNA export receptors by using a channeling mechanism	'Elongation factor Tu GTP binding domain(PF00009.30)', 'ADP-ribosylation factor family(PF00025.24)', 'Ras family(PF00071.25)', '50S ribosome-binding GTPase(PF01926.26)', 'Gtr1/RagA G protein conserved region(PF04670.15)', 'Ras of Complex, Roc, domain of DAPkinase(PF08477.16)'	0	endosomes
80552	PIRIN_80552	mRNA:PIIN_09737	PIRI_contig_0523;3,139-2,079	1061	227	9.A.63.1.1	Incompletely Characterized Transport Systems	Recognized transporters of unknown biochemical mechanism	The Retromer-dependent Vacuolar Protein Sorting (R-VPS) Family	CHEBI:8526;protein polypeptide chain	Proteins and mRNA	The t-exporter moves tRNA from nucleus to cytoplasm. consists of several proteins. The protein t-UTP8 acts between maturation and translocation across the nuclear pore complex. It interacts with the two tRNA export receptors, Los1 and Msn5, and the Ran GTPase, Gsp1 t-UTP8, probably transfers tRNA to the nuclear tRNA export receptors by using a channeling mechanism	'Elongation factor Tu GTP binding domain(PF00009.30)', 'ADP-ribosylation factor family(PF00025.24)', 'Ras family(PF00071.25)', '50S ribosome-binding GTPase(PF01926.26)', 'RsgA GTPase(PF03193.19)', 'Gtr1/RagA G protein conserved region(PF04670.15)', 'Ras of Complex, Roc, domain of DAPkinase(PF08477.16)', 'Signal recognition particle receptor beta subunit(PF09439.13)'	0	endosomes
75782	PIRIN_75782	mRNA:PIIN_04975	PIRI_contig_0109;4,427-5,172	746	184	9.A.64.1.1	Incompletely Characterized Transport Systems	Recognized transporters of unknown biochemical mechanism	The SRP-independent Targeting (SND) Family	CHEBI:8526;protein polypeptide chain	Proteins and mRNA	The SRP-independent protein to endoplasmic reticulum insertion SND complex, Snd1(877 aas and 0 TMSs), Snd2 (181 aas and 4 TMSs; TMEM208; see 9.B.26) and Snd3 (188 aas and 2 or 3 TMSs). These proteins probably function in an SRP (signal recognition particle)- and GET (guided entry of tail-anchored proteins)-independent pathway for targeting a broad range of substrate proteins to the endoplasmic re…	'Phosphate transport (Pho88)(PF10032.12)'	2	ER
72774	PIRIN_72774	mRNA:PIIN_01981	PIRI_contig_0029;35,000-33,577	1424	413	9.A.17.1.1	Incompletely Characterized Transport Systems	Recognized transporters of unknown biochemical mechanism	The Integral Membrane Peroxisomal Protein Importer-2 (PPI2) Family	CHEBI:8526;protein polypeptide chain	Proteins and mRNA	peroxisomal protein importer (for insertion of integral membranes from the cytosol to the peroxisomal membrane). Acts as a cytosolic import receptor for peroxisomal membrane proteins (PMPs) and delivers them to the docking factor PEX3 at the peroxisomal membrane for subsequent insertion into the membrane.	'Peroxisomal membrane protein (Pex16)(PF08610.13)'	0	peroxisome
78201	PIRIN_78201	mRNA:PIIN_07394	PIRI_contig_0231;20,405-23,673	3269	764	3.A.23.5.1	Primary Active Transporters	P-P-bond-hydrolysis-driven transporters	The Type VI Symbiosis/Virulence Secretory System (T6SS) Family	CHEBI:8526;protein polypeptide chain|CHEBI:4291;deoxyribonucleic acid	Proteins and mRNA	Three proteins have been implicated in nuclear export in yeast. These proteins are the Brl1 protein, a nuclear export system protein (Saitoh et al. 2005), the Brr6 protein of a similar function (de Bruyn Kops and Guthrie 2001), and Apq12 which forms a complex with Brl1 and Brr6 (Lone et al. 2015). They collectively seem to function in lipid homeostasis and maintenance of the nuclear envelop. Brr6…	'ATPase family associated with various cellular activities (AAA)(PF00004.32)', 'AAA domain (Cdc48 subfamily)(PF07724.17)', 'AAA domain (dynein-related subfamily)(PF07728.17)', 'C-terminal, D2-small domain, of ClpB protein (PF10431.12)', 'AAA lid domain(PF17871.4)'	0	nucleus
72515	PIRIN_72515	mRNA:PIIN_01728	PIRI_contig_0024;20,605-19,246	1360	349	1.I.1.1.2	Channels/Pores	Membrane-bounded Channels	The Nuclear Pore Complex (NPC) Family	CHEBI:8526;protein polypeptide chain|CHEBI:8755;(ribonucleotide)n+m	Proteins and mRNA	Catalyzes phospholipid flipping	'Anaphase-promoting complex subunit 4 WD40 domain(PF12894.10)'	0	nucleus
76012	PIRIN_76012	mRNA:PIIN_05209	PIRI_contig_0117;48,821-53,610	4790	1356	1.I.1.1.2	Channels/Pores	Membrane-bounded Channels	The Nuclear Pore Complex (NPC) Family	CHEBI:8526;protein polypeptide chain|CHEBI:8755;(ribonucleotide)n+m	Proteins and mRNA	Catalyzes phospholipid flipping	'Non-repetitive/WGA-negative nucleoporin C-terminal(PF03177.17)', 'Nup133 N terminal like(PF08801.14)'	0	nucleus
77158	PIRIN_77158	mRNA:PIIN_06351	PIRI_contig_0168;17,911-20,865	2955	895	1.I.1.1.2	Channels/Pores	Membrane-bounded Channels	The Nuclear Pore Complex (NPC) Family	CHEBI:8526;protein polypeptide chain|CHEBI:8755;(ribonucleotide)n+m	Proteins and mRNA	Catalyzes phospholipid flipping	'Nsp1-like C-terminal region(PF05064.16)'	0	nucleus
78040	PIRIN_78040	mRNA:PIIN_07234	PIRI_contig_0220;7,621-10,708	3088	852	1.I.1.1.2	Channels/Pores	Membrane-bounded Channels	The Nuclear Pore Complex (NPC) Family	CHEBI:8526;protein polypeptide chain|CHEBI:8755;(ribonucleotide)n+m	Proteins and mRNA	Catalyzes phospholipid flipping	'Nup93/Nic96(PF04097.17)'	0	nucleus
78901	PIRIN_78901	mRNA:PIIN_08094	PIRI_contig_0289;2,082-6,500	4419	1257	1.I.1.1.2	Channels/Pores	Membrane-bounded Channels	The Nuclear Pore Complex (NPC) Family	CHEBI:8526;protein polypeptide chain|CHEBI:8755;(ribonucleotide)n+m	Proteins and mRNA	Catalyzes phospholipid flipping	not_found	3	nucleus
71652	PIRIN_71652	mRNA:PIIN_00882	PIRI_contig_0011;2,830-5,071	2242	609	3.A.22.1.1	Primary Active Transporters	P-P-bond-hydrolysis-driven transporters	The Transcription-coupled TREX/TAP Nuclear mRNA Export Complex (TREX) Family	CHEBI:8755;(ribonucleotide)n+m	Proteins and mRNA	Catalyzes phospholipid flipping	'TAP C-terminal domain(PF03943.16)'	0	nucleus
71197	PIRIN_71197	mRNA:PIIN_00440	PIRI_contig_0005;132,066-129,950	2117	689	1.I.1.1.3	Channels/Pores	Membrane-bounded Channels	The Nuclear Pore Complex (NPC) Family	not found	Proteins and mRNA	mRNA transport to the cytoplasm	'DEAD/DEAH box helicase(PF00270.32)', 'Helicase conserved C-terminal domain(PF00271.34)'	0	nucleus
71236	PIRIN_71236	mRNA:PIIN_00478	PIRI_contig_0006;12,709-11,242	1468	393	1.I.1.1.1	Channels/Pores	Membrane-bounded Channels	The Nuclear Pore Complex (NPC) Family	not found	Proteins and mRNA	Catalyzes phospholipid flipping	not_found	0	nucleus
71456	PIRIN_71456	mRNA:PIIN_00691	PIRI_contig_0008;127,124-125,291	1834	559	1.I.1.1.3	Channels/Pores	Membrane-bounded Channels	The Nuclear Pore Complex (NPC) Family	not found	Proteins and mRNA	mRNA transport to the cytoplasm	'DEAD/DEAH box helicase(PF00270.32)', 'Helicase conserved C-terminal domain(PF00271.34)', 'Domain of unknown function (DUF4217)(PF13959.9)'	0	nucleus
71870	PIRIN_71870	mRNA:PIIN_01096	PIRI_contig_0013;129,620-128,348	1273	313	1.I.1.1.3	Channels/Pores	Membrane-bounded Channels	The Nuclear Pore Complex (NPC) Family	not found	Proteins and mRNA	Mg homeostasis (bacterial MgtE)	'Protein kinase domain(PF00069.28)', 'Protein tyrosine and serine/threonine kinase(PF07714.20)'	0	nucleus
71929	PIRIN_71929	mRNA:PIIN_01153	PIRI_contig_0014;77,060-78,530	1471	377	1.I.1.1.3	Channels/Pores	Membrane-bounded Channels	The Nuclear Pore Complex (NPC) Family	not found	Proteins and mRNA	Mg homeostasis (bacterial MgtE)	'Protein kinase domain(PF00069.28)', 'Protein tyrosine and serine/threonine kinase(PF07714.20)'	0	nucleus
72434	PIRIN_72434	mRNA:PIIN_01651	PIRI_contig_0022;93,311-99,635	6325	1824	1.I.1.1.3	Channels/Pores	Membrane-bounded Channels	The Nuclear Pore Complex (NPC) Family	not found	Proteins and mRNA	Catalyzes phospholipid flipping	'TPR/MLP1/MLP2-like protein(PF07926.15)'	0	nucleus
72489	PIRIN_72489	mRNA:PIIN_01704	PIRI_contig_0023;88,536-87,058	1479	377	1.I.1.1.3	Channels/Pores	Membrane-bounded Channels	The Nuclear Pore Complex (NPC) Family	not found	Proteins and mRNA	Mg homeostasis (bacterial MgtE)	'Protein kinase domain(PF00069.28)', 'Protein tyrosine and serine/threonine kinase(PF07714.20)'	0	nucleus
72490	PIRIN_72490	mRNA:PIIN_01705	PIRI_contig_0023;88,655-91,222	2568	703	1.I.1.1.3	Channels/Pores	Membrane-bounded Channels	The Nuclear Pore Complex (NPC) Family	not found	Proteins and mRNA	mRNA transport to the cytoplasm	'DEAD/DEAH box helicase(PF00270.32)', 'Helicase conserved C-terminal domain(PF00271.34)', 'Type III restriction enzyme, res subunit(PF04851.18)'	0	nucleus
72600	PIRIN_72600	mRNA:PIIN_01808	PIRI_contig_0025;89,436-88,834	603	165	1.I.1.1.1	Channels/Pores	Membrane-bounded Channels	The Nuclear Pore Complex (NPC) Family	not found	Proteins and mRNA	Catalyzes phospholipid flipping	'EF hand(PF00036.35)', 'EF-hand domain(PF13405.9, PF14658.9)', 'EF-hand domain pair(PF13499.9, PF13833.9)'	0	nucleus
72694	PIRIN_72694	mRNA:PIIN_01900	PIRI_contig_0027;66,286-65,466	821	162	1.I.1.1.3	Channels/Pores	Membrane-bounded Channels	The Nuclear Pore Complex (NPC) Family	not found	Proteins and mRNA	Calcium selective cation channel that mediates Ca2+ uptake	'Ankyrin repeat(PF00023.33, PF13606.9)', 'Ankyrin repeats (3 copies)(PF12796.10)', 'Ankyrin repeats (many copies)(PF13637.9, PF13857.9)'	0	nucleus
72921	PIRIN_72921	mRNA:PIIN_02125	PIRI_contig_0032;19,289-20,825	1537	382	1.I.1.1.3	Channels/Pores	Membrane-bounded Channels	The Nuclear Pore Complex (NPC) Family	not found	Proteins and mRNA	Catalyzes phospholipid flipping	'WD domain, G-beta repeat(PF00400.35)'	0	nucleus
72979	PIRIN_72979	mRNA:PIIN_02182	PIRI_contig_0033;44,725-47,153	2429	793	1.I.1.1.3	Channels/Pores	Membrane-bounded Channels	The Nuclear Pore Complex (NPC) Family	not found	Proteins and mRNA	mRNA transport to the cytoplasm	'DEAD/DEAH box helicase(PF00270.32)', 'Helicase conserved C-terminal domain(PF00271.34)', 'Domain of unknown function (DUF4217)(PF13959.9)'	0	nucleus
73008	PIRIN_73008	mRNA:PIIN_02213	PIRI_contig_0034;3,995-2,014	1982	581	1.I.1.1.1	Channels/Pores	Membrane-bounded Channels	The Nuclear Pore Complex (NPC) Family	not found	Proteins and mRNA	Catalyzes phospholipid flipping	'GLE1-like protein(PF07817.16)'	0	nucleus
73869	PIRIN_73869	mRNA:PIIN_03066	PIRI_contig_0052;65,955-63,467	2489	767	1.I.1.1.3	Channels/Pores	Membrane-bounded Channels	The Nuclear Pore Complex (NPC) Family	not found	Proteins and mRNA	mRNA transport to the cytoplasm	'DEAD/DEAH box helicase(PF00270.32)', 'Helicase conserved C-terminal domain(PF00271.34)'	0	nucleus
73996	PIRIN_73996	mRNA:PIIN_03192	PIRI_contig_0055;79,808-77,748	2061	561	1.I.1.1.3	Channels/Pores	Membrane-bounded Channels	The Nuclear Pore Complex (NPC) Family	not found	Proteins and mRNA	mRNA transport to the cytoplasm	'DEAD/DEAH box helicase(PF00270.32)', 'Helicase conserved C-terminal domain(PF00271.34)', 'Type III restriction enzyme, res subunit(PF04851.18)'	0	nucleus
74068	PIRIN_74068	mRNA:PIIN_03264	PIRI_contig_0057;54,300-56,228	1929	473	1.I.1.1.3	Channels/Pores	Membrane-bounded Channels	The Nuclear Pore Complex (NPC) Family	not found	Proteins and mRNA	mRNA transport to the cytoplasm	'DEAD/DEAH box helicase(PF00270.32)', 'Helicase conserved C-terminal domain(PF00271.34)'	0	nucleus
74378	PIRIN_74378	mRNA:PIIN_03575	PIRI_contig_0064;75,792-78,121	2330	583	1.I.1.1.1	Channels/Pores	Membrane-bounded Channels	The Nuclear Pore Complex (NPC) Family	not found	Proteins and mRNA	Catalyzes phospholipid flipping	'Nucleoporin FG repeat region(PF13634.9)', 'Nucleoporin complex subunit 54(PF13874.9)'	0	nucleus
76112	PIRIN_76112	mRNA:PIIN_05309	PIRI_contig_0121;28,612-30,742	2131	650	1.I.1.1.3	Channels/Pores	Membrane-bounded Channels	The Nuclear Pore Complex (NPC) Family	not found	Proteins and mRNA	mRNA transport to the cytoplasm	'DEAD/DEAH box helicase(PF00270.32)', 'Helicase conserved C-terminal domain(PF00271.34)'	0	nucleus
76317	PIRIN_76317	mRNA:PIIN_05512	PIRI_contig_0131;19-2,569	2551	700	1.I.1.1.3	Channels/Pores	Membrane-bounded Channels	The Nuclear Pore Complex (NPC) Family	not found	Proteins and mRNA	The t-exporter moves tRNA from nucleus to cytoplasm. consists of several proteins. The protein t-UTP8 acts between maturation and translocation across the nuclear pore complex. It interacts with the two tRNA export receptors, Los1 and Msn5, and the Ran GTPase, Gsp1 t-UTP8, probably transfers tRNA to the nuclear tRNA export receptors by using a channeling mechanism	'Exportin-T(PF19282.2)'	0	nucleus
76909	PIRIN_76909	mRNA:PIIN_06102	PIRI_contig_0156;17,868-15,062	2807	786	1.I.1.1.3	Channels/Pores	Membrane-bounded Channels	The Nuclear Pore Complex (NPC) Family	not found	Proteins and mRNA	Catalyzes phospholipid flipping	'Nuclear pore protein 84 / 107 (PF04121.16)'	0	nucleus
76938	PIRIN_76938	mRNA:PIIN_06131	PIRI_contig_0157;35,330-42,300	6971	2124	1.I.1.1.3	Channels/Pores	Membrane-bounded Channels	The Nuclear Pore Complex (NPC) Family	not found	Proteins and mRNA	Catalyzes phospholipid flipping	'Nuclear pore complex scaffold, nucleoporins 186/192/205(PF11894.11)'	0	nucleus
77125	PIRIN_77125	mRNA:PIIN_06317	PIRI_contig_0166;23,606-25,828	2223	616	1.I.1.1.3	Channels/Pores	Membrane-bounded Channels	The Nuclear Pore Complex (NPC) Family	not found	Proteins and mRNA	mRNA transport to the cytoplasm	'DEAD/DEAH box helicase(PF00270.32)', 'Helicase conserved C-terminal domain(PF00271.34)'	0	nucleus
77542	PIRIN_77542	mRNA:PIIN_06736	PIRI_contig_0189;5,018-7,606	2589	724	1.I.1.1.3	Channels/Pores	Membrane-bounded Channels	The Nuclear Pore Complex (NPC) Family	not found	Proteins and mRNA	mRNA transport to the cytoplasm	'DEAD/DEAH box helicase(PF00270.32)', 'Helicase conserved C-terminal domain(PF00271.34)'	0	nucleus
78662	PIRIN_78662	mRNA:PIIN_07854	PIRI_contig_0268;13,478-11,576	1903	556	1.I.1.1.3	Channels/Pores	Membrane-bounded Channels	The Nuclear Pore Complex (NPC) Family	not found	Proteins and mRNA	mRNA transport to the cytoplasm	'DEAD/DEAH box helicase(PF00270.32)', 'Helicase conserved C-terminal domain(PF00271.34)', 'Type III restriction enzyme, res subunit(PF04851.18)'	0	nucleus
78912	PIRIN_78912	mRNA:PIIN_08104	PIRI_contig_0290;4,607-7,151	2545	550	1.I.1.1.3	Channels/Pores	Membrane-bounded Channels	The Nuclear Pore Complex (NPC) Family	not found	Proteins and mRNA	mRNA transport to the cytoplasm	'DEAD/DEAH box helicase(PF00270.32)', 'Helicase conserved C-terminal domain(PF00271.34)', 'Type III restriction enzyme, res subunit(PF04851.18)'	0	nucleus
79032	PIRIN_79032	mRNA:PIIN_08224	PIRI_contig_0302;8,044-9,396	1353	391	1.I.1.1.3	Channels/Pores	Membrane-bounded Channels	The Nuclear Pore Complex (NPC) Family	not found	Proteins and mRNA	Mg homeostasis (bacterial MgtE)	'Protein kinase domain(PF00069.28)', 'Protein tyrosine and serine/threonine kinase(PF07714.20)', 'Kinase-like(PF14531.9)'	0	nucleus
79034	PIRIN_79034	mRNA:PIIN_08226	PIRI_contig_0302;14,125-15,271	1147	365	1.I.1.1.3	Channels/Pores	Membrane-bounded Channels	The Nuclear Pore Complex (NPC) Family	not found	Proteins and mRNA	Mg homeostasis (bacterial MgtE)	'Protein kinase domain(PF00069.28)', 'Protein tyrosine and serine/threonine kinase(PF07714.20)', 'Kinase-like(PF14531.9)'	0	nucleus
79507	PIRIN_79507	mRNA:PIIN_08695	PIRI_contig_0355;17,468-18,754	1287	300	1.I.1.1.3	Channels/Pores	Membrane-bounded Channels	The Nuclear Pore Complex (NPC) Family	not found	Proteins and mRNA	Mg homeostasis (bacterial MgtE)	'Protein kinase domain(PF00069.28)', 'Protein tyrosine and serine/threonine kinase(PF07714.20)', 'Kinase-like(PF14531.9)'	0	nucleus
79803	PIRIN_79803	mRNA:PIIN_08991	PIRI_contig_0394;13,014-14,828	1815	550	1.I.1.1.3	Channels/Pores	Membrane-bounded Channels	The Nuclear Pore Complex (NPC) Family	not found	Proteins and mRNA	Mg homeostasis (bacterial MgtE)	'Protein kinase domain(PF00069.28)', 'ABC1 atypical kinase-like domain(PF03109.19)', 'Protein tyrosine and serine/threonine kinase(PF07714.20)'	0	nucleus
77005	PIRIN_77005	mRNA:PIIN_06197	PIRI_contig_0160;40,189-39,012	1178	312	9.A.17.1.2	Incompletely Characterized Transport Systems	Recognized transporters of unknown biochemical mechanism	The Integral Membrane Peroxisomal Protein Importer-2 (PPI2) Family	not found	Proteins and mRNA	Acts as a cytosolic import receptor for PMPs and delivers them to the docking factor PEX3 at the peroxisomal membrane for subsequent insertion into the membrane.	'Pex19 protein family(PF04614.15)'	0	peroxisome
81007	PIRIN_81007	mRNA:PIIN_10184	PIRI_contig_0655;2,786-4,971	2186	639	9.A.17.1.2	Incompletely Characterized Transport Systems	Recognized transporters of unknown biochemical mechanism	The Integral Membrane Peroxisomal Protein Importer-2 (PPI2) Family	not found	Proteins and mRNA	Involved in peroxisome biosynthesis. Acts as a regulator of MSP1 by inhibiting the ability of MSP1 to unfold target proteins.	'Peroxin-3(PF04882.15)'	0	peroxisome
77138	PIRIN_77138	mRNA:PIIN_06330	PIRI_contig_0167;10,795-9,835	961	282	1.A.15.1.1	Channels/Pores	α-Type Channels	The Non-selective Cation Channel-2 (NSCC2) Family	not found	Proteins and mRNA	Sec62. protein translocation into ER. Acts as component of the Sec62/63 complex which is involved in SRP-independent post-translational translocation across the endoplasmic reticulum (ER) and functions together with the Sec61 complex and KAR2 in a channel-forming translocon complex.	'Translocation protein Sec62(PF03839.19)'	3	ER
76128	PIRIN_76128	mRNA:PIIN_05325	PIRI_contig_0122;11,855-10,797	1059	271	2.A.29.18.1	Electrochemical Potential-driven Transporters	Porters (uniporters, symporters, antiporters)	The Mitochondrial Carrier (MC) Family	CHEBI:8946;S-adenosyl-L-methionine	S	S-adenosylmethionine (SAM) mitochondrial carrier	'Mitochondrial carrier protein(PF00153.30)'	0	mitochondria
71710	PIRIN_71710	mRNA:PIIN_00937	PIRI_contig_0011;135,616-138,218	2603	763	2.A.53.1.1	Electrochemical Potential-driven Transporters	Porters (uniporters, symporters, antiporters)	The Sulfate Permease (SulP) Family	CHEBI:9335;sulfate	S	Uptake of sulfate into the cell	'Sulfate permease family(PF00916.23)', 'STAS domain(PF01740.24)'	11	plasma membrane
76283	PIRIN_76283	mRNA:PIIN_11692	PIRI_contig_0129;10,476-14,189	3714	1014	2.A.53.3.7	Electrochemical Potential-driven Transporters	Porters (uniporters, symporters, antiporters)	The Sulfate Permease (SulP) Family	CHEBI:9335;sulfate	S	SO42-:H+ symport, but SO42-:HCO3-, or more generally, anion:anion antiport	'Cyclic nucleotide-binding domain(PF00027.32)', 'Sulfate permease family(PF00916.23)', 'STAS domain(PF01740.24)'	10	plasma membrane
74542	PIRIN_74542	mRNA:PIIN_03741	PIRI_contig_0069:34543-39785	5242	1537	2.A.53.3.5	Electrochemical Potential-driven Transporters	Porters (uniporters, symporters, antiporters)	The Sulfate Permease (SulP) Family	CHEBI:9335;sulfate	S	SulP homologue with fused C-terminal STAS/CAP-ED domains (function unknown COG0659) (Felce and Saier, 2005)	Cyclic nucleotide-binding domain(PF00027.32), Patatin-like phospholipase(PF01734.25)	2	?
72184	PIRIN_72184	mRNA:PIIN_01405	PIRI_contig_0018;66,578-68,066	1489	402	2.A.16.4.3	Electrochemical Potential-driven Transporters	Porters (uniporters, symporters, antiporters)	The Telurite-resistance/Dicarboxylate Transporter (TDT) Family	CHEBI:9344;sulfurous acid	S	sulfite efflux pump	'Voltage-dependent anion channel(PF03595.20)'	9	plasma membrane
72849	PIRIN_72849	mRNA:PIIN_02054	PIRI_contig_0030;79,834-81,060	1227	358	2.A.29.14.8	Electrochemical Potential-driven Transporters	Porters (uniporters, symporters, antiporters)	The Mitochondrial Carrier (MC) Family	not found	S	AMP, ADP, ATP transport	'Mitochondrial carrier protein(PF00153.30)'	0	mitochondria
70881	PIRIN_70881	mRNA:PIIN_00130	PIRI_contig_0002;21,115-20,254	862	214	2.A.53.3.8	Electrochemical Potential-driven Transporters	Porters (uniporters, symporters, antiporters)	The Sulfate Permease (SulP) Family	CHEBI:5589;hydrogencarbonate|CHEBI:9335;sulfate	S, HCO3-	SO42-:H+ symport, but SO42-:HCO3-, or more generally, anion:anion antiport	'Carbonic anhydrase(PF00484.22)'	0	plasma membrane
72153	PIRIN_72153	mRNA:PIIN_01375	PIRI_contig_0017;124,668-125,736	1069	320	2.A.53.3.8	Electrochemical Potential-driven Transporters	Porters (uniporters, symporters, antiporters)	The Sulfate Permease (SulP) Family	CHEBI:5589;hydrogencarbonate|CHEBI:9335;sulfate	S, HCO3-	SO42-:H+ symport, but SO42-:HCO3-, or more generally, anion:anion antiport	'Carbonic anhydrase(PF00484.22)'	0	plasma membrane
72156	PIRIN_72156	mRNA:PIIN_01378	PIRI_contig_0017;132,255-130,775	1481	459	2.A.53.3.8	Electrochemical Potential-driven Transporters	Porters (uniporters, symporters, antiporters)	The Sulfate Permease (SulP) Family	CHEBI:5589;hydrogencarbonate|CHEBI:9335;sulfate	S, HCO3-	SO42-:H+ symport, but SO42-:HCO3-, or more generally, anion:anion antiport	'Carbonic anhydrase(PF00484.22)'	0	plasma membrane
73146	PIRIN_73146	mRNA:PIIN_02349	PIRI_contig_0037;7,494-4,842	2653	652	2.A.53.1.11	Electrochemical Potential-driven Transporters	Porters (uniporters, symporters, antiporters)	The Sulfate Permease (SulP) Family	CHEBI:9335;sulfate	S, Metal cations	Molybdate, Sulfate permease	'Sulfate permease family(PF00916.23)', 'STAS domain(PF01740.24, PF13466.9)'	8	plasma membrane
77945	PIRIN_77945	mRNA:PIIN_07138	PIRI_contig_0213;25,264-23,954	1311	436	2.A.69.2.3	Electrochemical Potential-driven Transporters	Porters (uniporters, symporters, antiporters)	The Auxin Efflux Carrier (AEC) Family	CHEBI:22676;auxin	Small molecules	Auxin efflux carrier family member. Predicted membrane protein	'Membrane transport protein(PF03547.21)'	1	plasma membrane
80031	PIRIN_80031	mRNA:PIIN_09217	PIRI_contig_0426;6,641-3,793	2849	542	2.A.1.2.28	Electrochemical Potential-driven Transporters	Porters (uniporters, symporters, antiporters)	The Major Facilitator Superfamily (MFS)	CHEBI:2416;acetylcholine|CHEBI:15355;acetylcholine	Small molecules	acetylcholine transport into vesicles.	'Major Facilitator Superfamily(PF07690.19)'	11	vesicles
80032	PIRIN_80032	mRNA:PIIN_09218	PIRI_contig_0426;8,808-7,000	1809	439	2.A.1.2.28	Electrochemical Potential-driven Transporters	Porters (uniporters, symporters, antiporters)	The Major Facilitator Superfamily (MFS)	CHEBI:2416;acetylcholine|CHEBI:15355;acetylcholine	Small molecules	acetylcholine transport into vesicles.	'Major Facilitator Superfamily(PF07690.19)', 'MFS/sugar transport protein(PF13347.9)'	11	vesicles
74093	PIRIN_74093	mRNA:PIIN_03290	PIRI_contig_0058;17,529-15,339	2191	490	2.A.1.58.1	Electrochemical Potential-driven Transporters	Porters (uniporters, symporters, antiporters)	The Major Facilitator Superfamily (MFS)	CHEBI:24636;proton|CHEBI:28009;N-acetyl-beta-D-glucosamine	Small molecules	N-acetylglucosamine transmembrane transporter	'Ion channel regulatory protein UNC-93(PF05978.19)', 'Major Facilitator Superfamily(PF07690.19)'	11	plasma membrane
73662	PIRIN_73662	mRNA:PIIN_02861	PIRI_contig_0047;87,517-88,425	909	235	1.C.82.1.1	Channels/Pores	Pore-Forming Toxins (Proteins and Peptides)	The Pore-forming Amphipathic Helical Peptide HP(2-20) (HP2-20) Family	CHEBI:25367;molecule	Small molecules	small molecules efflux	'Ribosomal protein L1p/L10e family(PF00687.24)'	0	?
72455	PIRIN_72455	mRNA:PIIN_01672	PIRI_contig_0023;24,575-22,603	1973	515	1.C.39.17.2	Channels/Pores	Pore-Forming Toxins (Proteins and Peptides)	The Membrane Attack Complex/Perforin (MACPF) Family	CHEBI:25367;molecule	Small molecules	Translocates 4-amino-4-deoxy-L-arabinose-phosphoundecaprenol (alpha-L-Ara4N-phosphoundecaprenol) from the cytoplasmic to the periplasmic side of the inner bacterial membrane	'Type I phosphodiesterase / nucleotide pyrophosphatase(PF01663.25)', 'Metalloenzyme superfamily(PF01676.21)', 'BPG-independent PGAM N-terminus (iPGM_N)(PF06415.16)'	0	plasma membrane
71614	PIRIN_71614	mRNA:PIIN_00844	PIRI_contig_0010;104,516-105,929	1414	406	1.B.8.6.2	Channels/Pores	β-Barrel Porins	The Mitochondrial and Plastid Porin (MPP) Family	CHEBI:25367;molecule	Small molecules	Component of the mitochondrial outer membrane sorting assembly machinery (SAM or TOB) complex. Mitochondrion outer membrane	'Mitochondrial distribution and morphology protein 10(PF12519.11)'	0	mitochondria
73573	PIRIN_73573	mRNA:PIIN_02772	PIRI_contig_0045;97,413-98,699	1287	355	1.B.8.2.1	Channels/Pores	β-Barrel Porins	The Mitochondrial and Plastid Porin (MPP) Family	CHEBI:25367;molecule	Small molecules	Mitochondrial intermembrane chaperone that participates in the import and insertion of some multi-pass transmembrane proteins into the mitochondrial inner membrane.	'Eukaryotic porin(PF01459.25)'	0	mitochondria
77271	PIRIN_77271	mRNA:PIIN_06466	PIRI_contig_0174;27,119-25,954	1166	294	1.B.8.1.20	Channels/Pores	β-Barrel Porins	The Mitochondrial and Plastid Porin (MPP) Family	CHEBI:25367;molecule	Small molecules	anion channel in mitochondria	'Eukaryotic porin(PF01459.25)'	0	mitochondria
75407	PIRIN_75407	mRNA:PIIN_04601	PIRI_contig_0095;21,331-18,342	2990	820	1.F.1.1.2	Channels/Pores	Vesicle Fusion Pores	The Synaptosomal Vesicle Fusion Pore (SVF-Pore) Family	CHEBI:25512;neurotransmitter	Unknown	Endocytic and secretory pathways. Required for vacuolar assembly. Provides the t-SNARE function in a late step of the vacuolar assembly. Required for homotypic vacuole membrane fusion, autophagy and fusion of biosynthetic transport vesicles with the vacuole.	'ATPase family associated with various cellular activities (AAA)(PF00004.32)', 'Cell division protein 48 (CDC48), domain 2(PF02933.20)', 'AAA+ lid domain(PF17862.4)'	0	vacuole
78706	PIRIN_78706	mRNA:PIIN_07899	PIRI_contig_0271;22,045-22,945	901	224	1.F.1.1.2	Channels/Pores	Vesicle Fusion Pores	The Synaptosomal Vesicle Fusion Pore (SVF-Pore) Family	CHEBI:25512;neurotransmitter	Unknown	The vacuolar snare complex of Saccharomyces cerevisiae. V-SNARE	'Vesicle transport v-SNARE protein N-terminus(PF05008.18)', 'Snare region anchored in the vesicle membrane C-terminus(PF12352.11)'	1	vacuole
73021	PIRIN_73021	mRNA:PIIN_02226	PIRI_contig_0034;31,125-30,473	653	132	1.F.1.1.2	Channels/Pores	Vesicle Fusion Pores	The Synaptosomal Vesicle Fusion Pore (SVF-Pore) Family	CHEBI:25512;neurotransmitter	Unknown	Synaptobrevin homolog 2. Endocytic and secretory pathways. SNC1 and SNC2 are vesicle-targeting proteins essential for normal secretory traffic between the Golgi and the plasma membrane. They may also be involved in vesicle fusion.	'Synaptobrevin(PF00957.24)'	1	vesicles
71155	PIRIN_71155	mRNA:PIIN_00399	PIRI_contig_0005;31,623-33,100	1478	284	4.C.3.2.3	Group Translocators	Acyl CoA ligase-coupled transporters	The Acyl-CoA Thioesterase (ACoA-T) Family	not found	Unknown	bacterial a pore-forming toxin	'alpha/beta hydrolase fold(PF00561.23)', 'Serine aminopeptidase, S33(PF12146.11)', 'Alpha/beta hydrolase family(PF12697.10)'	0	?
77743	PIRIN_77743	mRNA:PIIN_06937	PIRI_contig_0200;24,104-25,451	1348	353	8.A.104.1.4	Accessory Factors Involved in Transport	Auxiliary transport proteins	The 5'-AMP-activated protein kinase (AMPK) Family	not found	Unknown	Mg homeostasis (bacterial MgtE)	'Protein kinase domain(PF00069.28)', 'Protein kinase C terminal domain(PF00433.27)', 'Protein tyrosine and serine/threonine kinase(PF07714.20)'	0	?
71312	PIRIN_71312	mRNA:PIIN_00551	PIRI_contig_0006;187,176-187,958	783	197	8.A.82.1.1	Accessory Factors Involved in Transport	Auxiliary transport proteins	The Calmodulin Calcium Binding Protein (Calmodulin) Family	not found	Unknown	Catalyzes phospholipid flipping	'EF hand(PF00036.35)', 'EF-hand domain(PF13405.9)', 'EF-hand domain pair(PF13499.9)'	0	?
75938	PIRIN_75938	mRNA:PIIN_05132	PIRI_contig_0115;7,066-6,092	975	150	8.A.82.1.1	Accessory Factors Involved in Transport	Auxiliary transport proteins	The Calmodulin Calcium Binding Protein (Calmodulin) Family	not found	Unknown	Catalyzes phospholipid flipping	'EF hand(PF00036.35, PF13202.9)', 'EF-hand domain(PF13405.9, PF14658.9)', 'EF-hand domain pair(PF13499.9, PF13833.9)'	0	?
75939	PIRIN_75939	mRNA:PIIN_05133	PIRI_contig_0115;8,210-7,301	910	149	8.A.82.1.1	Accessory Factors Involved in Transport	Auxiliary transport proteins	The Calmodulin Calcium Binding Protein (Calmodulin) Family	not found	Unknown	Catalyzes phospholipid flipping	'EF hand(PF00036.35, PF13202.9)', 'Cytoskeletal-regulatory complex EF hand(PF12763.10)', 'EF-hand domain(PF13405.9, PF14658.9)', 'EF-hand domain pair(PF13499.9, PF13833.9)'	0	?
76450	PIRIN_76450	mRNA:PIIN_05643	PIRI_contig_0136;32,886-33,803	918	190	8.A.82.2.8	Accessory Factors Involved in Transport	Auxiliary transport proteins	The Calmodulin Calcium Binding Protein (Calmodulin) Family	not found	Unknown	Core subunit of the mitochondrial membrane respiratory chain NADH dehydrogenase (Complex I) that is believed to belong to the minimal assembly required for catalysis. Complex I functions in the transfer of electrons from NADH to the respiratory chain. The immediate electron acceptor for the enzyme is believed to be ubiquinone (By similarity).	'EF hand(PF00036.35)', 'EF-hand domain(PF13405.9)', 'EF-hand domain pair(PF13499.9, PF13833.9)'	0	?
76494	PIRIN_76494	mRNA:PIIN_05687	PIRI_contig_0138;32,045-31,133	913	192	8.A.82.1.6	Accessory Factors Involved in Transport	Auxiliary transport proteins	The Calmodulin Calcium Binding Protein (Calmodulin) Family	not found	Unknown	CCA70369.1 probable NADPH oxidase heavy chain subunit	'EF hand(PF00036.35, PF13202.9)', 'EF-hand domain pair(PF13499.9)'	0	?
77006	PIRIN_77006	mRNA:PIIN_06198	PIRI_contig_0160;40,248-40,940	693	141	8.A.82.1.5	Accessory Factors Involved in Transport	Auxiliary transport proteins	The Calmodulin Calcium Binding Protein (Calmodulin) Family	not found	Unknown	Catalyzes phospholipid flipping	'EF-hand domain pair(PF13499.9, PF13833.9)'	0	?
70899	PIRIN_70899	mRNA:PIIN_00148	PIRI_contig_0002;60,977-59,638	1340	368	8.A.92.1.12	Accessory Factors Involved in Transport	Auxiliary transport proteins	The G-Protein αβγ Complex (GPC) Family	not found	Unknown	import of proteins into peroxisomes	'WD domain, G-beta repeat(PF00400.35)'	0	?
71025	PIRIN_71025	mRNA:PIIN_00271	PIRI_contig_0003;140,517-139,122	1396	339	8.A.92.1.8	Accessory Factors Involved in Transport	Auxiliary transport proteins	The G-Protein αβγ Complex (GPC) Family	not found	Unknown	protein import into peroxisomes	'WD domain, G-beta repeat(PF00400.35)'	0	?
72954	PIRIN_72954	mRNA:PIIN_02157	PIRI_contig_0032;89,683-88,542	1142	302	8.A.92.1.3	Accessory Factors Involved in Transport	Auxiliary transport proteins	The G-Protein αβγ Complex (GPC) Family	not found	Unknown	protein import into peroxisomes	'WD domain, G-beta repeat(PF00400.35)', 'Neurobeachin beta propeller domain(PF20426.1)'	0	?
73100	PIRIN_73100	mRNA:PIIN_02303	PIRI_contig_0035;108,975-107,861	1115	355	8.A.92.1.8	Accessory Factors Involved in Transport	Auxiliary transport proteins	The G-Protein αβγ Complex (GPC) Family	not found	Unknown	import of proteins into peroxisomes	'WD domain, G-beta repeat(PF00400.35)'	0	?
75663	PIRIN_75663	mRNA:PIIN_04857	PIRI_contig_0104;59,447-58,573	875	272	8.A.92.1.8	Accessory Factors Involved in Transport	Auxiliary transport proteins	The G-Protein αβγ Complex (GPC) Family	not found	Unknown	Catalyzes phospholipid flipping	'WD domain, G-beta repeat(PF00400.35)', 'Neurobeachin beta propeller domain(PF20426.1)'	0	?
75664	PIRIN_75664	mRNA:PIIN_04858	PIRI_contig_0105;374-39	336	111	8.A.92.1.8	Accessory Factors Involved in Transport	Auxiliary transport proteins	The G-Protein αβγ Complex (GPC) Family	not found	Unknown	Catalyzes phospholipid flipping	'WD domain, G-beta repeat(PF00400.35)'	0	?
76950	PIRIN_76950	mRNA:PIIN_06143	PIRI_contig_0158;14,450-12,533	1918	511	8.A.92.1.8	Accessory Factors Involved in Transport	Auxiliary transport proteins	The G-Protein αβγ Complex (GPC) Family	not found	Unknown	import of proteins into peroxisomes	'WD domain, G-beta repeat(PF00400.35)', 'NLE (NUC135) domain(PF08154.15)'	0	?
78544	PIRIN_78544	mRNA:PIIN_07737	PIRI_contig_0258;27,447-26,936	512	147	8.A.92.1.8	Accessory Factors Involved in Transport	Auxiliary transport proteins	The G-Protein αβγ Complex (GPC) Family	not found	Unknown	Catalyzes phospholipid flipping	'WD domain, G-beta repeat(PF00400.35)'	0	?
78586	PIRIN_78586	mRNA:PIIN_07779	PIRI_contig_0262;7,251-8,291	1041	313	8.A.92.1.8	Accessory Factors Involved in Transport	Auxiliary transport proteins	The G-Protein αβγ Complex (GPC) Family	not found	Unknown	protein import into peroxisomes	'WD domain, G-beta repeat(PF00400.35)'	0	?
79485	PIRIN_79485	mRNA:PIIN_08675	PIRI_contig_0353;13,024-11,867	1158	318	8.A.92.1.4	Accessory Factors Involved in Transport	Auxiliary transport proteins	The G-Protein αβγ Complex (GPC) Family	not found	Unknown	import of proteins into peroxisomes	'WD domain, G-beta repeat(PF00400.35)', 'Neurobeachin beta propeller domain(PF20426.1)'	0	?
80012	PIRIN_80012	mRNA:PIIN_09198	PIRI_contig_0424;454-1,071	618	188	8.A.92.1.4	Accessory Factors Involved in Transport	Auxiliary transport proteins	The G-Protein αβγ Complex (GPC) Family	not found	Unknown	import of proteins into peroxisomes	'WD domain, G-beta repeat(PF00400.35)', 'Neurobeachin beta propeller domain(PF20426.1)'	0	?
80657	PIRIN_80657	mRNA:PIIN_09840	PIRI_contig_0547;69-691	623	191	8.A.92.1.8	Accessory Factors Involved in Transport	Auxiliary transport proteins	The G-Protein αβγ Complex (GPC) Family	not found	Unknown	import of proteins into peroxisomes	'WD domain, G-beta repeat(PF00400.35)'	0	?
81196	PIRIN_81196	mRNA:PIIN_10370	PIRI_contig_0736;141-732	592	185	8.A.92.1.8	Accessory Factors Involved in Transport	Auxiliary transport proteins	The G-Protein αβγ Complex (GPC) Family	not found	Unknown	Catalyzes phospholipid flipping	'WD domain, G-beta repeat(PF00400.35)'	0	?
81202	PIRIN_81202	mRNA:PIIN_10376	PIRI_contig_0738;3,938-2,365	1574	398	8.A.92.1.8	Accessory Factors Involved in Transport	Auxiliary transport proteins	The G-Protein αβγ Complex (GPC) Family	not found	Unknown	import of proteins into peroxisomes	'WD domain, G-beta repeat(PF00400.35)'	0	?
81229	PIRIN_81229	mRNA:PIIN_10403	PIRI_contig_0753;1-1,557	1557	447	8.A.92.1.8	Accessory Factors Involved in Transport	Auxiliary transport proteins	The G-Protein αβγ Complex (GPC) Family	not found	Unknown	import of proteins into peroxisomes	'WD domain, G-beta repeat(PF00400.35)'	0	?
81236	PIRIN_81236	mRNA:PIIN_10410	PIRI_contig_0756;60-1,526	1467	454	8.A.92.1.8	Accessory Factors Involved in Transport	Auxiliary transport proteins	The G-Protein αβγ Complex (GPC) Family	not found	Unknown	import of proteins into peroxisomes	'WD domain, G-beta repeat(PF00400.35)'	0	?
81406	PIRIN_81406	mRNA:PIIN_10577	PIRI_contig_0862;2,460-1,966	495	164	8.A.92.1.8	Accessory Factors Involved in Transport	Auxiliary transport proteins	The G-Protein αβγ Complex (GPC) Family	not found	Unknown	Catalyzes phospholipid flipping	'WD domain, G-beta repeat(PF00400.35)'	0	?
81527	PIRIN_81527	mRNA:PIIN_10694	PIRI_contig_0948;1,825-1,199	627	152	8.A.92.1.8	Accessory Factors Involved in Transport	Auxiliary transport proteins	The G-Protein αβγ Complex (GPC) Family	not found	Unknown	Catalyzes phospholipid flipping	'WD domain, G-beta repeat(PF00400.35)'	0	?
81545	PIRIN_81545	mRNA:PIIN_10712	PIRI_contig_0962;1,529-127	1403	449	8.A.92.1.8	Accessory Factors Involved in Transport	Auxiliary transport proteins	The G-Protein αβγ Complex (GPC) Family	not found	Unknown	Catalyzes phospholipid flipping	'WD domain, G-beta repeat(PF00400.35)', 'Neurobeachin beta propeller domain(PF20426.1)'	0	?
81590	PIRIN_81590	mRNA:PIIN_10756	PIRI_contig_1001;1-1,117	1117	351	8.A.92.1.8	Accessory Factors Involved in Transport	Auxiliary transport proteins	The G-Protein αβγ Complex (GPC) Family	not found	Unknown	import of proteins into peroxisomes	'WD domain, G-beta repeat(PF00400.35)'	0	?
81666	PIRIN_81666	mRNA:PIIN_10830	PIRI_contig_1067;324-1,087	764	198	8.A.92.1.8	Accessory Factors Involved in Transport	Auxiliary transport proteins	The G-Protein αβγ Complex (GPC) Family	not found	Unknown	import of proteins into peroxisomes	'WD domain, G-beta repeat(PF00400.35)', 'Neurobeachin beta propeller domain(PF20426.1)'	0	?
81704	PIRIN_81704	mRNA:PIIN_10868	PIRI_contig_1096;1,594-840	755	235	8.A.92.1.8	Accessory Factors Involved in Transport	Auxiliary transport proteins	The G-Protein αβγ Complex (GPC) Family	not found	Unknown	import of proteins into peroxisomes	'WD domain, G-beta repeat(PF00400.35)', 'Neurobeachin beta propeller domain(PF20426.1)'	0	?
81846	PIRIN_81846	mRNA:PIIN_11007	PIRI_contig_1213;13-1,405	1393	449	8.A.92.1.8	Accessory Factors Involved in Transport	Auxiliary transport proteins	The G-Protein αβγ Complex (GPC) Family	not found	Unknown	import of proteins into peroxisomes	'WD domain, G-beta repeat(PF00400.35)', 'PQQ-like domain(PF13360.9)'	0	?
81948	PIRIN_81948	mRNA:PIIN_11107	PIRI_contig_1308;790-23	768	256	8.A.92.1.8	Accessory Factors Involved in Transport	Auxiliary transport proteins	The G-Protein αβγ Complex (GPC) Family	not found	Unknown	Catalyzes phospholipid flipping	'WD domain, G-beta repeat(PF00400.35)'	0	?
82186	PIRIN_82186	mRNA:PIIN_11337	PIRI_contig_1540;1,140-1	1140	380	8.A.92.1.8	Accessory Factors Involved in Transport	Auxiliary transport proteins	The G-Protein αβγ Complex (GPC) Family	not found	Unknown	import of proteins into peroxisomes	'WD domain, G-beta repeat(PF00400.35)'	0	?
82285	PIRIN_82285	mRNA:PIIN_11436	PIRI_contig_1640;442-20	423	141	8.A.92.1.8	Accessory Factors Involved in Transport	Auxiliary transport proteins	The G-Protein αβγ Complex (GPC) Family	not found	Unknown	Catalyzes phospholipid flipping	'WD domain, G-beta repeat(PF00400.35)'	0	?
82419	PIRIN_82419	mRNA:PIIN_11570	PIRI_contig_1780;343-1,040	698	227	8.A.92.1.8	Accessory Factors Involved in Transport	Auxiliary transport proteins	The G-Protein αβγ Complex (GPC) Family	not found	Unknown	import of proteins into peroxisomes	'WD domain, G-beta repeat(PF00400.35)'	0	?
74032	PIRIN_74032	mRNA:PIIN_03228	PIRI_contig_0056;64,251-61,500	2752	754	8.A.114.1.2	Accessory Factors Involved in Transport	Auxiliary transport proteins	The Huntington-interacting Protein 14 (HIP14) Family	not found	Unknown	Transport Mg2+ and other divalent cations	'DHHC palmitoyltransferase(PF01529.23)', 'Ankyrin repeats (3 copies)(PF12796.10)', 'Ankyrin repeat(PF13606.9)', 'Ankyrin repeats (many copies)(PF13637.9, PF13857.9)'	5	?
72542	PIRIN_72542	mRNA:PIIN_01752	PIRI_contig_0024;87,542-86,057	1486	461	8.A.30.2.2	Accessory Factors Involved in Transport	Auxiliary transport proteins	The Nedd4-Family Interacting Protein-2 (Nedd4) Family	not found	Unknown	protease embebed in membrane that proteolytically removes the C-terminal three residues of farnesylated proteins. The peptide bond hydrolyzed can be designated -C-|-A-A-X in which C is an S-isoprenylated cysteine residue, A is usually aliphatic and X is the C-terminal residue of the substrate protein, and may be any of several amino acids. CAAX proteins function at cellular membranes and include …	'Protein of unknown function (DUF2370)(PF10176.12)'	3	?
75969	PIRIN_75969	mRNA:PIIN_05164	PIRI_contig_0116;20,048-18,551	1498	461	8.A.30.2.2	Accessory Factors Involved in Transport	Auxiliary transport proteins	The Nedd4-Family Interacting Protein-2 (Nedd4) Family	not found	Unknown	protease embebed in membrane that proteolytically removes the C-terminal three residues of farnesylated proteins. The peptide bond hydrolyzed can be designated -C-|-A-A-X in which C is an S-isoprenylated cysteine residue, A is usually aliphatic and X is the C-terminal residue of the substrate protein, and may be any of several amino acids. CAAX proteins function at cellular membranes and include …	'Protein of unknown function (DUF2370)(PF10176.12)'	2	?
77762	PIRIN_77762	mRNA:PIIN_06956	PIRI_contig_0202;3,655-5,722	2068	592	8.A.9.1.3	Accessory Factors Involved in Transport	Auxiliary transport proteins	The rBAT Transport Accessory Protein (rBAT) Family	not found	Unknown	bacterial cyclodextrin transport	'Alpha amylase, catalytic domain(PF00128.27)', 'Alpha-amylase, domain C(PF09260.14)'	0	?
72959	PIRIN_72959	mRNA:PIIN_02162	PIRI_contig_0032;104,444-101,783	2662	640	8.A.68.1.2	Accessory Factors Involved in Transport	Auxiliary transport proteins	The Endomembrane protein-70 (EMP70) Family	not found	Unknown	Putative melibiose permease II	'Endomembrane protein 70(PF02990.19)'	9	plasma membrane
73942	PIRIN_73942	mRNA:PIIN_03138	PIRI_contig_0054;47,929-49,046	1118	275	8.A.91.1.5	Accessory Factors Involved in Transport	Auxiliary transport proteins	The Syntaxin (Syntaxin) Family	not found	Unknown	Syntaxin VAM3. Endocytic and secretory pathways. Required for vacuolar assembly. Provides the t-SNARE function in a late step of the vacuolar assembly. Required for homotypic vacuole membrane fusion, autophagy and fusion of biosynthetic transport vesicles with the vacuole.	'Syntaxin(PF00804.28)', 'SNARE domain(PF05739.22)'	1	vesicles
73943	PIRIN_73943	mRNA:PIIN_03139	PIRI_contig_0054;49,418-50,953	1536	363	8.A.91.1.5	Accessory Factors Involved in Transport	Auxiliary transport proteins	The Syntaxin (Syntaxin) Family	not found	Unknown	Syntaxin VAM3. Endocytic and secretory pathways. Required for vacuolar assembly. Provides the t-SNARE function in a late step of the vacuolar assembly. Required for homotypic vacuole membrane fusion, autophagy and fusion of biosynthetic transport vesicles with the vacuole.	'Syntaxin(PF00804.28)', 'SNARE domain(PF05739.22)'	1	vesicles	9 shared location
77111	PIRIN_77111	mRNA:PIIN_06303	PIRI_contig_0165;41,042-38,411	2632	858	1.N.6.1.1	Channels/Pores	Cell Fusion Pores	The Mitochondrial Inner/Outer Membrane Fusion (MMF) Family	not found	Unknown	Thiamine transporter. Only the Ugo1 protein is a member of the Mitochondrial carrier superfamily. Required for mitochondrial fusion as well as normal mitochondrial morphology by bridging the essential interaction between FZO1 and MGM1. May coordinate fusion of inner and outer membranes during mitochondrial fusion.	'Elongation factor Tu GTP binding domain(PF00009.30)', 'Dynamin family(PF00350.26)', '50S ribosome-binding GTPase(PF01926.26)'	0	mitochondria
79600	PIRIN_79600	mRNA:PIIN_08788	PIRI_contig_0367;14,867-11,566	3302	936	1.N.6.1.1	Channels/Pores	Cell Fusion Pores	The Mitochondrial Inner/Outer Membrane Fusion (MMF) Family	not found	Unknown	Thiamine transporter. Only the Ugo1 protein is a member of the Mitochondrial carrier superfamily. Required for mitochondrial fusion as well as normal mitochondrial morphology by bridging the essential interaction between FZO1 and MGM1. May coordinate fusion of inner and outer membranes during mitochondrial fusion.	'Dynamin family(PF00350.26)', '50S ribosome-binding GTPase(PF01926.26)'	0	mitochondria
79933	PIRIN_79933	mRNA:PIIN_09119	PIRI_contig_0412;5,341-6,636	1296	363	1.R.1.1.2	Channels/Pores	Membrane Contact Site (MCS) for Interorganellar Transport	The Membrane Contact Site (MCS) Family	not found	Unknown	polypeptide movement through the ER membrane	'ATPase family associated with various cellular activities (AAA)(PF00004.32)', 'Holliday junction DNA helicase RuvB P-loop domain(PF05496.15)', 'AAA domain(PF13173.9)', 'AAA+ lid domain(PF17862.4)'	0	?
82468	PIRIN_82468	mRNA:PIIN_11619	PIRI_contig_1831;900-29	872	238	3.A.28.1.2	Primary Active Transporters	P-P-bond-hydrolysis-driven transporters	The AAA-ATPase, Bcs1 (Bcs1) Family	not found	Unknown	polypeptide movement through the ER membrane	'ATPase family associated with various cellular activities (AAA)(PF00004.32)', 'BCS1 N terminal(PF08740.14)', 'AAA ATPase domain(PF13191.9)'	0	?
70861	PIRIN_70861	mRNA:PIIN_00110	PIRI_contig_0001;222,947-224,753	1807	556	3.A.1.128.6	Primary Active Transporters	P-P-bond-hydrolysis-driven transporters	The ATP-binding Cassette (ABC) Superfamily	not found	Unknown	unknown	'ABC transporter(PF00005.30)'	0	?
72487	PIRIN_72487	mRNA:PIIN_01703	PIRI_contig_0023;83,795-84,737	943	297	3.A.1.132.3	Primary Active Transporters	P-P-bond-hydrolysis-driven transporters	The ATP-binding Cassette (ABC) Superfamily	not found	Unknown	unknown	'CobQ/CobB/MinD/ParA nucleotide binding domain(PF01656.26)', 'ATPase MipZ(PF09140.14)', 'NUBPL iron-transfer P-loop NTPase(PF10609.12)'	0	?
72627	PIRIN_72627	mRNA:PIIN_01833	PIRI_contig_0026;31,562-29,335	2228	602	3.A.1.31.4	Primary Active Transporters	P-P-bond-hydrolysis-driven transporters	The ATP-binding Cassette (ABC) Superfamily	not found	Unknown	Bacterial possible ABC transporter permease for cobalt	'ABC transporter(PF00005.30)', '4Fe-4S binding domain(PF00037.30)', 'Possible Fer4-like domain in RNase L inhibitor, RLI(PF04068.18)'	0	?
74348	PIRIN_74348	mRNA:PIIN_03545	PIRI_contig_0064;16,271-17,480	1210	318	3.A.1.132.3	Primary Active Transporters	P-P-bond-hydrolysis-driven transporters	The ATP-binding Cassette (ABC) Superfamily	not found	Unknown	unknown	'CobQ/CobB/MinD/ParA nucleotide binding domain(PF01656.26)', 'ATPase MipZ(PF09140.14)', 'NUBPL iron-transfer P-loop NTPase(PF10609.12)', 'AAA domain(PF13614.9)'	0	?
75442	PIRIN_75442	mRNA:PIIN_04634	PIRI_contig_0096;38,171-37,066	1106	320	3.A.1.132.3	Primary Active Transporters	P-P-bond-hydrolysis-driven transporters	The ATP-binding Cassette (ABC) Superfamily	not found	Unknown	unknown	'CobQ/CobB/MinD/ParA nucleotide binding domain(PF01656.26)', 'NUBPL iron-transfer P-loop NTPase(PF10609.12)'	0	?
78342	PIRIN_78342	mRNA:PIIN_07533	PIRI_contig_0242;11,272-9,710	1563	288	3.A.1.139.5	Primary Active Transporters	P-P-bond-hydrolysis-driven transporters	The ATP-binding Cassette (ABC) Superfamily	not found	Unknown	detoxification of aluminum (Al) in roots (the homologue of plants). Can specifically transport UDP-glucose.	'Uncharacterised protein family (UPF0014)(PF03649.16)'	7	?
78668	PIRIN_78668	mRNA:PIIN_07860	PIRI_contig_0268;22,707-19,625	3083	720	3.A.1.121.9	Primary Active Transporters	P-P-bond-hydrolysis-driven transporters	The ATP-binding Cassette (ABC) Superfamily	not found	Unknown	Transports multiple drugs including ethidium and fluoroquinolones.	'ABC transporter(PF00005.30, PF12848.10)'	0	?
80056	PIRIN_80056	mRNA:PIIN_09242	PIRI_contig_0430;12,739-9,315	3425	615	3.A.1.121.10	Primary Active Transporters	P-P-bond-hydrolysis-driven transporters	The ATP-binding Cassette (ABC) Superfamily	not found	Unknown	Transports multiple drugs including ethidium and fluoroquinolones.	'ABC transporter(PF00005.30, PF12848.10)'	0	?
81456	PIRIN_81456	mRNA:PIIN_10626	PIRI_contig_0898;2,027-646	1382	362	3.A.1.207.14	Primary Active Transporters	P-P-bond-hydrolysis-driven transporters	The ATP-binding Cassette (ABC) Superfamily	not found	Unknown	Mg homeostasis (bacterial MgtE)	'Protein kinase domain(PF00069.28)', 'Protein tyrosine and serine/threonine kinase(PF07714.20)', 'Kinase-like(PF14531.9)'	0	?
77121	PIRIN_77121	mRNA:PIIN_06313	PIRI_contig_0166;18,188-16,272	1917	454	3.A.29.1.5	Primary Active Transporters	P-P-bond-hydrolysis-driven transporters	The Mitochondrial Inner Membrane i-AAA Protease Complex (MIMP) Familly	not found	Unknown	polypeptide movement through the ER membrane	'ATPase family associated with various cellular activities (AAA)(PF00004.32)', 'AAA+ lid domain(PF17862.4)'	0	mitochondria
72306	PIRIN_72306	mRNA:PIIN_01526	PIRI_contig_0020;55,382-53,977	1406	432	3.A.1.208.45	Primary Active Transporters	P-P-bond-hydrolysis-driven transporters	The ATP-binding Cassette (ABC) Superfamily	not found	Unknown	Mediates export of organic anions and drugs from the cytoplasm	'ABC transporter transmembrane region(PF00664.26)'	2	plasma membrane
79019	PIRIN_79019	mRNA:PIIN_08211	PIRI_contig_0300;16,208-19,565	3358	867	3.A.1.201.38	Primary Active Transporters	P-P-bond-hydrolysis-driven transporters	The ATP-binding Cassette (ABC) Superfamily	not found	Unknown	Vacuolar low affinity phosphate transporter, Pho91, Vacuolar phosphate transporter that probably exports phosphate from the vacuolar lumen to the cytosol.	'Sodium:sulfate symporter transmembrane region(PF00939.22)', 'SPX domain(PF03105.22)', 'Citrate transporter(PF03600.19)'	11	vacuole
76603	PIRIN_76603	mRNA:PIIN_05796	PIRI_contig_0142;46,756-49,168	2413	668	1.C.97.1.9	Channels/Pores	Pore-Forming Toxins (Proteins and Peptides)	The Pleurotolysin Pore-forming (Pleurotolysin) Family	not found	Unknown	pore-forming toxins. The common prominent feature of these proteins is their interactions with specific membrane lipids and lipid domains of insect pests.	'MAC/Perforin domain(PF01823.22)'	0	?
81325	PIRIN_81325	mRNA:PIIN_10499	PIRI_contig_0809;2,540-189	2352	637	1.C.97.1.9	Channels/Pores	Pore-Forming Toxins (Proteins and Peptides)	The Pleurotolysin Pore-forming (Pleurotolysin) Family	not found	Unknown	pore-forming toxins. The common prominent feature of these proteins is their interactions with specific membrane lipids and lipid domains of insect pests.	'MAC/Perforin domain(PF01823.22)'	0	?
71283	PIRIN_71283	mRNA:PIIN_11710	PIRI_contig_0006;113,362-115,320	1959	551	2.A.69.2.6	Electrochemical Potential-driven Transporters	Porters (uniporters, symporters, antiporters)	The Auxin Efflux Carrier (AEC) Family	not found	Unknown	Uncharacterized transporter, nonessential for growth or sporulation, YLR152c, of 576 aas and 10 TMSs (Watson 2001).	'Membrane transport protein(PF03547.21)'	8	?
72103	PIRIN_72103	mRNA:PIIN_01325	PIRI_contig_0017;17,261-15,105	2157	622	2.A.92.1.8	Electrochemical Potential-driven Transporters	Porters (uniporters, symporters, antiporters)	The Choline Transporter-like (CTL) Family	not found	Unknown	Protein PNS1 (pH nine-sensitive protein 1	'Plasma-membrane choline transporter(PF04515.15)'	10	?
79202	PIRIN_79202	mRNA:PIIN_08394	PIRI_contig_0319;11,601-9,454	2148	542	2.A.92.1.8	Electrochemical Potential-driven Transporters	Porters (uniporters, symporters, antiporters)	The Choline Transporter-like (CTL) Family	not found	Unknown	Choline transporter	'Plasma-membrane choline transporter(PF04515.15)'	10	?
70769	PIRIN_70769	mRNA:PIIN_00018	PIRI_contig_0001;32,350-34,144	1795	517	2.A.7.29.3	Electrochemical Potential-driven Transporters	Porters (uniporters, symporters, antiporters)	The Drug/Metabolite Transporter (DMT) Superfamily	not found	Unknown	magnesium ion transmembrane transporter activity. Uncharacterized conserved protein	'Magnesium transporter NIPA(PF05653.17)'	9	?
70793	PIRIN_70793	mRNA:PIIN_00042	PIRI_contig_0001;73,912-76,131	2220	538	2.A.7.25.7	Electrochemical Potential-driven Transporters	Porters (uniporters, symporters, antiporters)	The Drug/Metabolite Transporter (DMT) Superfamily	not found	Unknown	Magnesium uptake transport. Human NIPA1 mediates Mg2+ uptake that is electrogenic, voltage-dependent, protein associates with early endosomes and the cell surface in a variety of neuronal and epithelial cells.	'Magnesium transporter NIPA(PF05653.17)'	9	?
71910	PIRIN_71910	mRNA:PIIN_01136	PIRI_contig_0014;41,831-40,410	1422	379	2.A.7.9.20	Electrochemical Potential-driven Transporters	Porters (uniporters, symporters, antiporters)	The Drug/Metabolite Transporter (DMT) Superfamily	not found	Unknown	Unknown	'Triose-phosphate Transporter family(PF03151.19)'	9	?
72017	PIRIN_72017	mRNA:PIIN_01241	PIRI_contig_0015;112,352-110,881	1472	428	2.A.7.9.16	Electrochemical Potential-driven Transporters	Porters (uniporters, symporters, antiporters)	The Drug/Metabolite Transporter (DMT) Superfamily	not found	Unknown	Phosphoenolpyruvate, phosphate, Triose-phosphate, Glycerate-phosphate permease	'Triose-phosphate Transporter family(PF03151.19)'	6	?
74645	PIRIN_74645	mRNA:PIIN_03843	PIRI_contig_0071;77,726-76,562	1165	311	2.A.7.28.12	Electrochemical Potential-driven Transporters	Porters (uniporters, symporters, antiporters)	The Drug/Metabolite Transporter (DMT) Superfamily	not found	Unknown	Prion-inhibition and propagation, HeLo domain of 901 aas. Contains a domain C-terminal to the transmembrane DMT domain that is homologous to that found in the family with TC# 1.C.104, the Heterokaryon Incompatibility Prion/Amyloid Protein (HET-s) Family. Permease of the drug/metabolite transporter (DMT) superfamily	'EamA-like transporter family(PF00892.23)'	8	?
75202	PIRIN_75202	mRNA:PIIN_04398	PIRI_contig_0088;65,941-64,461	1481	424	2.A.7.24.5	Electrochemical Potential-driven Transporters	Porters (uniporters, symporters, antiporters)	The Drug/Metabolite Transporter (DMT) Superfamily	not found	Unknown	thiaminediphosphate transport across the mitochondrial membrane	'EamA-like transporter family(PF00892.23)', 'UAA transporter family(PF08449.14)'	10	?
77090	PIRIN_77090	mRNA:PIIN_06282	PIRI_contig_0164;37,250-39,336	2087	627	2.A.7.29.3	Electrochemical Potential-driven Transporters	Porters (uniporters, symporters, antiporters)	The Drug/Metabolite Transporter (DMT) Superfamily	not found	Unknown	Probable Mg2+ transporter. May also transport other divalent cations such as Fe2+, Sr2+, Ba2+, Mn2+ and Co2+ but to a much lesser extent than Mg2+. Uncharacterized conserved protein	'Magnesium transporter NIPA(PF05653.17)'	9	?
78779	PIRIN_78779	mRNA:PIIN_07972	PIRI_contig_0278;3,992-2,107	1886	548	2.A.7.9.16	Electrochemical Potential-driven Transporters	Porters (uniporters, symporters, antiporters)	The Drug/Metabolite Transporter (DMT) Superfamily	not found	Unknown	Phosphoenolpyruvate, phosphate, Triose-phosphate, Glycerate-phosphate permease	'EamA-like transporter family(PF00892.23)', 'Triose-phosphate Transporter family(PF03151.19)'	8	?
79846	PIRIN_79846	mRNA:PIIN_09033	PIRI_contig_0400;15,322-13,751	1572	505	2.A.7.9.18	Electrochemical Potential-driven Transporters	Porters (uniporters, symporters, antiporters)	The Drug/Metabolite Transporter (DMT) Superfamily	not found	Unknown	??	'Triose-phosphate Transporter family(PF03151.19)', 'UAA transporter family(PF08449.14)'	6	?
80585	PIRIN_80585	mRNA:PIIN_09770	PIRI_contig_0531;2,759-5,410	2652	597	2.A.7.25.7	Electrochemical Potential-driven Transporters	Porters (uniporters, symporters, antiporters)	The Drug/Metabolite Transporter (DMT) Superfamily	not found	Unknown	Magnesium uptake transport. Human NIPA1 mediates Mg2+ uptake that is electrogenic, voltage-dependent, protein associates with early endosomes and the cell surface in a variety of neuronal and epithelial cells.	'EamA-like transporter family(PF00892.23)', 'Magnesium transporter NIPA(PF05653.17)'	9	?
74207	PIRIN_74207	mRNA:PIIN_03404	PIRI_contig_0060;78,818-80,935	2118	536	2.A.1.19.38	Electrochemical Potential-driven Transporters	Porters (uniporters, symporters, antiporters)	The Major Facilitator Superfamily (MFS)	not found	Unknown	CCA69504.1//related to 4-hydroxybenzoate transporter [Serendipita indica DSM 11827]	'Sugar (and other) transporter(PF00083.27)', 'Major Facilitator Superfamily(PF07690.19)'	12	?
75979	PIRIN_75979	mRNA:PIIN_05175	PIRI_contig_0116;36,880-38,113	1234	243	2.A.1.44.4	Electrochemical Potential-driven Transporters	Porters (uniporters, symporters, antiporters)	The Major Facilitator Superfamily (MFS)	not found	Unknown	Sodium-independent, high affinity transport of large neutral amino acids.	'Major Facilitator Superfamily(PF07690.19)'	6	?
75980	PIRIN_75980	mRNA:PIIN_05176	PIRI_contig_0116;38,168-39,108	941	203	2.A.1.44.4	Electrochemical Potential-driven Transporters	Porters (uniporters, symporters, antiporters)	The Major Facilitator Superfamily (MFS)	not found	Unknown	Similar to MFS transporter Fmp4;	not_found	5	?
76554	PIRIN_76554	mRNA:PIIN_05747	PIRI_contig_0140;46,575-44,568	2008	564	2.A.1.11.4	Electrochemical Potential-driven Transporters	Porters (uniporters, symporters, antiporters)	The Major Facilitator Superfamily (MFS)	not found	Unknown	Uncharacterized membrane protein YJL163C. Predicted transporter ADD1 (major facilitator superfamily)	'Major Facilitator Superfamily(PF07690.19)'	13	?
76743	PIRIN_76743	mRNA:PIIN_05936	PIRI_contig_0148;42,774-41,262	1513	423	2.A.1.7.13	Electrochemical Potential-driven Transporters	Porters (uniporters, symporters, antiporters)	The Major Facilitator Superfamily (MFS)	not found	Unknown	Bypass of stop codon protein 6. BSC6 of Saccharomyces cerevisiae S288c	not_found	7	?
76744	PIRIN_76744	mRNA:PIIN_05937	PIRI_contig_0148;45,269-43,486	1784	480	2.A.1.7.13	Electrochemical Potential-driven Transporters	Porters (uniporters, symporters, antiporters)	The Major Facilitator Superfamily (MFS)	not found	Unknown	Bypass of stop codon protein 6. BSC6 of Saccharomyces cerevisiae S288c	'Major Facilitator Superfamily(PF07690.19)'	12	?
78065	PIRIN_78065	mRNA:PIIN_07259	PIRI_contig_0221;29,567-31,874	2308	629	2.A.1.11.4	Electrochemical Potential-driven Transporters	Porters (uniporters, symporters, antiporters)	The Major Facilitator Superfamily (MFS)	not found	Unknown	Uncharacterized membrane protein YJL163C. Predicted transporter ADD1 (major facilitator superfamily)	'Major Facilitator Superfamily(PF07690.19)'	11	?
75932	PIRIN_75932	mRNA:PIIN_05126	PIRI_contig_0114;48,066-46,482	1585	423	2.A.7.25.6	Electrochemical Potential-driven Transporters	Porters (uniporters, symporters, antiporters)	The Drug/Metabolite Transporter (DMT) Superfamily	not found	Unknown	Magnesium uptake transport. Human NIPA1 mediates Mg2+ uptake that is electrogenic, voltage-dependent, protein associates with early endosomes and the cell surface in a variety of neuronal and epithelial cells. Can also transport other divalent cations such as Fe2+, Sr2+, Ba2+, Mn2+, Cu2+ and Co2+ but to a much less extent than Mg2+.	'EamA-like transporter family(PF00892.23)', 'Magnesium transporter NIPA(PF05653.17)'	9	endosomes
70836	PIRIN_70836	mRNA:PIIN_00085	PIRI_contig_0001;168,178-169,380	1203	334	2.A.29.8.7	Electrochemical Potential-driven Transporters	Porters (uniporters, symporters, antiporters)	The Mitochondrial Carrier (MC) Family	not found	Unknown	It may transport nucleobase-containing substrates	'Mitochondrial carrier protein(PF00153.30)'	5	mitochondria
73334	PIRIN_73334	mRNA:PIIN_02538	PIRI_contig_0040;101,623-102,960	1338	355	2.A.29.9.3	Electrochemical Potential-driven Transporters	Porters (uniporters, symporters, antiporters)	The Mitochondrial Carrier (MC) Family	not found	Unknown	Mitochondrial carrier protein MRS3/4	'Mitochondrial carrier protein(PF00153.30)'	4	mitochondria
77249	PIRIN_77249	mRNA:PIIN_06444	PIRI_contig_0173;26,130-27,276	1147	315	2.A.29.6.1	Electrochemical Potential-driven Transporters	Porters (uniporters, symporters, antiporters)	The Mitochondrial Carrier (MC) Family	not found	Unknown	Peroxisomal membrane protein PMP47B	'Mitochondrial carrier protein(PF00153.30)'	4	mitochondria
74079	PIRIN_74079	mRNA:PIIN_03275	PIRI_contig_0057;80,446-77,825	2622	740	2.A.3.3.20	Electrochemical Potential-driven Transporters	Porters (uniporters, symporters, antiporters)	The Amino Acid-Polyamine-Organocation (APC) Family	not found	Unknown	APC family member of 663 aas and 12 TMSs. Amino acid transporters	'Amino acid permease(PF13520.9)'	11	plasma membrane
71375	PIRIN_71375	mRNA:PIIN_00612	PIRI_contig_0007;128,975-127,088	1888	513	2.A.1.13.18	Electrochemical Potential-driven Transporters	Porters (uniporters, symporters, antiporters)	The Major Facilitator Superfamily (MFS)	not found	Unknown	Homologues to monocarboxylate permease MCH2 of Saccharomyces but does not transport monocarboxylates. Cellular uptake of thyroxine (T4), triiodothyronine (T3), reverse triiodothyronine (rT3) and diidothyronine. Does not transport Leu, Phe, Trp or Tyr.	'Major Facilitator Superfamily(PF07690.19)'	12	plasma membrane
72098	PIRIN_72098	mRNA:PIIN_01320	PIRI_contig_0017;6,603-5,179	1425	408	2.A.1.75.3	Electrochemical Potential-driven Transporters	Porters (uniporters, symporters, antiporters)	The Major Facilitator Superfamily (MFS)	not found	Unknown	MFS putative monocarboxylic acid transporter, UMF23B	'Major Facilitator Superfamily(PF07690.19)'	6	plasma membrane
74818	PIRIN_74818	mRNA:PIIN_04016	PIRI_contig_0076;64,111-66,058	1948	511	2.A.1.19.38	Electrochemical Potential-driven Transporters	Porters (uniporters, symporters, antiporters)	The Major Facilitator Superfamily (MFS)	not found	Unknown	nicotinate, urate uptake	'Sugar (and other) transporter(PF00083.27)', 'Major Facilitator Superfamily(PF07690.19)'	10	plasma membrane
76478	PIRIN_76478	mRNA:PIIN_05671	PIRI_contig_0137;46,386-44,571	1816	426	2.A.1.7.13	Electrochemical Potential-driven Transporters	Porters (uniporters, symporters, antiporters)	The Major Facilitator Superfamily (MFS)	not found	Unknown	Intake of glucose and galactose.	'Major Facilitator Superfamily(PF07690.19)'	11	plasma membrane
76996	PIRIN_76996	mRNA:PIIN_06188	PIRI_contig_0160;18,064-16,273	1792	505	2.A.1.7.13	Electrochemical Potential-driven Transporters	Porters (uniporters, symporters, antiporters)	The Major Facilitator Superfamily (MFS)	not found	Unknown	glucose, Mannose, Xylose uptake	'Major Facilitator Superfamily(PF07690.19)'	12	plasma membrane
79858	PIRIN_79858	mRNA:PIIN_09045	PIRI_contig_0402;1,191-2,938	1748	550	2.A.1.3.80	Electrochemical Potential-driven Transporters	Porters (uniporters, symporters, antiporters)	The Major Facilitator Superfamily (MFS)	not found	Unknown	Confers export-mediated resistance against antiseptic and disinfectant compounds such as intercalating dyes, quaternary ammonium salts and diamidines.	'Sugar (and other) transporter(PF00083.27)', 'Major Facilitator Superfamily(PF07690.19)'	13	plasma membrane
80618	PIRIN_80618	mRNA:PIIN_09801	PIRI_contig_0538;3,860-2,025	1836	573	2.A.1.3.80	Electrochemical Potential-driven Transporters	Porters (uniporters, symporters, antiporters)	The Major Facilitator Superfamily (MFS)	not found	Unknown	Pristinamycin I, Pristinamycin II, Rifamycin, H+ efflux?	'Major Facilitator Superfamily(PF07690.19)'	14	plasma membrane
70866	PIRIN_70866	mRNA:PIIN_00115	PIRI_contig_0001:234275-237125	2850	751	2.A.79.1.10	Electrochemical Potential-driven Transporters	Porters (uniporters, symporters, antiporters)	The Threonine/Serine Exporter (ThrE) Family	not found	Unknown	Pheromone-regulated membrane protein 10 of 1150 aas and 10 - 12 TMSs.	'Putative threonine/serine exporter(PF06738.15)’, ‘Threonine/Serine exporter, ThrE(PF12821.10)’	5	plasma membrane
77012	PIRIN_77012	mRNA:PIIN_06204	PIRI_contig_0161:7533-9933	2400	677	2.A.79.1.10	Electrochemical Potential-driven Transporters	Porters (uniporters, symporters, antiporters)	The Threonine/Serine Exporter (ThrE) Family	not found	Unknown	Pheromone-regulated membrane protein 10 of 1150 aas and 10 - 12 TMSs.	Mitochondrial F1-F0 ATP synthase subunit F of fungi(PF10791.12)	5	plasma membrane
77165	PIRIN_77165	mRNA:PIIN_06359	PIRI_contig_0168:34170-34515	345	100	2.A.1.2.111	Electrochemical Potential-driven Transporters	Porters (uniporters, symporters, antiporters)	The Major Facilitator Superfamily (MFS)	not found	Unknown	Zinc-induced facilitator-like protein 1, ZIFL1 or Tpo1p of 478 aas and 12 TMSs. It confers resistance to the herbicide, 2,4-dichlorophenoxyacetic acid (2,4-D) and is transcriptionally activated in response to this herbicide. Tpo1p is required to reduce the intracellular concentration of 2,4-D (Cabrito et al. 2009). K+ may be its physiological substrate, and it may play a dual role in polar auxin …	'Putative threonine/serine exporter(PF06738.15)’, ‘Threonine/Serine exporter, ThrE(PF12821.10)’	1	plasma membrane
77568	PIRIN_77568	mRNA:PIIN_06762	PIRI_contig_0190:30916-33543	2627	800	2.A.79.1.10	Electrochemical Potential-driven Transporters	Porters (uniporters, symporters, antiporters)	The Threonine/Serine Exporter (ThrE) Family	not found	Unknown	Pheromone-regulated membrane protein 10 of 1150 aas and 10 - 12 TMSs.	'Putative threonine/serine exporter(PF06738.15)’, ‘Threonine/Serine exporter, ThrE(PF12821.10)’	10	plasma membrane
81870	PIRIN_81870	mRNA:PIIN_11031	PIRI_contig_1235;60-475	416	108	9.B.21.1.1	Incompletely Characterized Transport Systems	Putative transport proteins	The Frataxin (Frataxin) Family	not found	Unknown	mitochondrial iron transport	'Frataxin-like domain(PF01491.19)'	0	?
73803	PIRIN_73803	mRNA:PIIN_03000	PIRI_contig_0051;21,665-20,701	965	275	9.B.241.2.6	Incompletely Characterized Transport Systems	Putative transport proteins	The Prenyl Transferase (UbiA) Family	not found	Unknown	reduce O2 to water and concomitantly pump four protons across the membrane	'UbiA prenyltransferase family(PF01040.21)'	6	?
71772	PIRIN_71772	mRNA:PIIN_00997	PIRI_contig_0012;80,235-80,735	501	117	9.B.35.1.2	Incompletely Characterized Transport Systems	Putative transport proteins	The Putative Thyronine-Transporting Transthyretin (Transthyretin) Family	not found	Unknown	A probable hydrolase in the ureido pathway located in the membrane ; not a transporter. This protein is involved in step 2 of the subpathway that synthesizes (S)-allantoin from urate. This subpathway is part of the pathway urate degradation, which is itself part of Purine metabolism.	'HIUase/Transthyretin family(PF00576.24)', 'Carboxypeptidase regulatory-like domain(PF13620.9)'	0	?
73143	PIRIN_73143	mRNA:PIIN_02346	PIRI_contig_0036;99,740-100,215	476	57	9.B.12.2.2	Incompletely Characterized Transport Systems	Putative transport proteins	The Sensitivity to Sodium or Salt Stress-induced Hydrophobic Peptide (Sna) Family	not found	Unknown	PMP3 homolog. Plays a role in the regulation of membrane potential, possible by mediating a proton leak	'Proteolipid membrane potential modulator(PF01679.20)'	1	plasma membrane
73320	PIRIN_73320	mRNA:PIIN_02524	PIRI_contig_0040;73,440-72,068	1373	381	9.B.102.5.8	Incompletely Characterized Transport Systems	Putative transport proteins	The YedE/YeeE (YedE/YeeE) Family	not found	Unknown	DUF395 domain protein	'Sulphur transport(PF04143.17)', 'Family of unknown function (DUF6691)(PF20398.1)'	8	?
79964	PIRIN_79964	mRNA:PIIN_09150	PIRI_contig_0417;4,991-6,954	1964	338	9.B.102.4.1	Incompletely Characterized Transport Systems	Putative transport proteins	The YedE/YeeE (YedE/YeeE) Family	not found	Unknown	thiosulfate sulfurtransferase activity. Rhodanese is a mitochondrial enzyme that detoxifies cyanide (CN−) by converting it to thiocyanate (SCN−). The YeeE family (also called the COG2392 or DUF395 family) consists of numerous putative transport proteins of from 4 to 10 TMSs. Some evidence suggests that some of these proteins may play a role in sulfur and/or selenium metabolism	'Rhodanese-like domain(PF00581.23)'	0	?
71483	PIRIN_71483	mRNA:PIIN_00716	PIRI_contig_0008;182,583-180,357	2227	657	9.A.15.1.1	Incompletely Characterized Transport Systems	Recognized transporters of unknown biochemical mechanism	The Autophagy-related Phagophore-formation Transporter (APT) Family	not found	Unknown	efflux of leucine and other amino acids resulting from autophagic degradation	'Major Facilitator Superfamily(PF07690.19)', 'Vacuole effluxer Atg22 like(PF11700.11)'	12	?
74951	PIRIN_74951	mRNA:PIIN_04148	PIRI_contig_0080;42,405-43,068	664	117	9.A.15.3.1	Incompletely Characterized Transport Systems	Recognized transporters of unknown biochemical mechanism	The Autophagy-related Phagophore-formation Transporter (APT) Family	not found	Unknown	GABA inhibited Cl- channel	'Autophagy protein Atg8 ubiquitin like(PF02991.19)', 'Ubiquitin-like autophagy protein Apg12 (PF04110.16)'	0	?
72648	PIRIN_72648	mRNA:PIIN_01854	PIRI_contig_0026;77,160-75,998	1163	215	9.A.3.1.1	Incompletely Characterized Transport Systems	Recognized transporters of unknown biochemical mechanism	The Sorting Nexin27 (SNX27)-Retromer Assembly Apparatus (RetromerAA) Family	not found	Unknown	The t-exporter moves tRNA from nucleus to cytoplasm. consists of several proteins. The protein t-UTP8 acts between maturation and translocation across the nuclear pore complex. It interacts with the two tRNA export receptors, Los1 and Msn5, and the Ran GTPase, Gsp1 t-UTP8, probably transfers tRNA to the nuclear tRNA export receptors by using a channeling mechanism	'ADP-ribosylation factor family(PF00025.24)', 'Ras family(PF00071.25)', 'Ras of Complex, Roc, domain of DAPkinase(PF08477.16)'	0	endosomes
73126	PIRIN_73126	mRNA:PIIN_02329	PIRI_contig_0036;59,785-58,781	1005	219	9.A.3.1.1	Incompletely Characterized Transport Systems	Recognized transporters of unknown biochemical mechanism	The Sorting Nexin27 (SNX27)-Retromer Assembly Apparatus (RetromerAA) Family	not found	Unknown	The t-exporter moves tRNA from nucleus to cytoplasm. consists of several proteins. The protein t-UTP8 acts between maturation and translocation across the nuclear pore complex. It interacts with the two tRNA export receptors, Los1 and Msn5, and the Ran GTPase, Gsp1 t-UTP8, probably transfers tRNA to the nuclear tRNA export receptors by using a channeling mechanism	'ADP-ribosylation factor family(PF00025.24)', 'Ras family(PF00071.25)', 'Ras of Complex, Roc, domain of DAPkinase(PF08477.16)', 'Signal recognition particle receptor beta subunit(PF09439.13)'	0	endosomes
73761	PIRIN_73761	mRNA:PIIN_02958	PIRI_contig_0050;17,468-18,705	1238	283	9.A.3.1.1	Incompletely Characterized Transport Systems	Recognized transporters of unknown biochemical mechanism	The Sorting Nexin27 (SNX27)-Retromer Assembly Apparatus (RetromerAA) Family	not found	Unknown	The t-exporter moves tRNA from nucleus to cytoplasm. consists of several proteins. The protein t-UTP8 acts between maturation and translocation across the nuclear pore complex. It interacts with the two tRNA export receptors, Los1 and Msn5, and the Ran GTPase, Gsp1 t-UTP8, probably transfers tRNA to the nuclear tRNA export receptors by using a channeling mechanism	'ADP-ribosylation factor family(PF00025.24)', 'Ras family(PF00071.25)', 'Ras of Complex, Roc, domain of DAPkinase(PF08477.16)'	0	endosomes
74913	PIRIN_74913	mRNA:PIIN_04110	PIRI_contig_0079;38,939-39,861	923	203	9.A.3.1.1	Incompletely Characterized Transport Systems	Recognized transporters of unknown biochemical mechanism	The Sorting Nexin27 (SNX27)-Retromer Assembly Apparatus (RetromerAA) Family	not found	Unknown	The t-exporter moves tRNA from nucleus to cytoplasm. consists of several proteins. The protein t-UTP8 acts between maturation and translocation across the nuclear pore complex. It interacts with the two tRNA export receptors, Los1 and Msn5, and the Ran GTPase, Gsp1 t-UTP8, probably transfers tRNA to the nuclear tRNA export receptors by using a channeling mechanism	'Elongation factor Tu GTP binding domain(PF00009.30)', 'ADP-ribosylation factor family(PF00025.24)', 'Ras family(PF00071.25)', '50S ribosome-binding GTPase(PF01926.26)', 'Gtr1/RagA G protein conserved region(PF04670.15)', 'Ras of Complex, Roc, domain of DAPkinase(PF08477.16)'	0	endosomes
75952	PIRIN_75952	mRNA:PIIN_05147	PIRI_contig_0115;48,090-49,038	949	221	9.A.3.1.1	Incompletely Characterized Transport Systems	Recognized transporters of unknown biochemical mechanism	The Sorting Nexin27 (SNX27)-Retromer Assembly Apparatus (RetromerAA) Family	not found	Unknown	The t-exporter moves tRNA from nucleus to cytoplasm. consists of several proteins. The protein t-UTP8 acts between maturation and translocation across the nuclear pore complex. It interacts with the two tRNA export receptors, Los1 and Msn5, and the Ran GTPase, Gsp1 t-UTP8, probably transfers tRNA to the nuclear tRNA export receptors by using a channeling mechanism	'ADP-ribosylation factor family(PF00025.24)', 'Ras family(PF00071.25)', 'Gtr1/RagA G protein conserved region(PF04670.15)', 'Ras of Complex, Roc, domain of DAPkinase(PF08477.16)'	0	endosomes
76289	PIRIN_76289	mRNA:PIIN_05484	PIRI_contig_0129;36,192-35,032	1161	218	9.A.3.1.1	Incompletely Characterized Transport Systems	Recognized transporters of unknown biochemical mechanism	The Sorting Nexin27 (SNX27)-Retromer Assembly Apparatus (RetromerAA) Family	not found	Unknown	The t-exporter moves tRNA from nucleus to cytoplasm. consists of several proteins. The protein t-UTP8 acts between maturation and translocation across the nuclear pore complex. It interacts with the two tRNA export receptors, Los1 and Msn5, and the Ran GTPase, Gsp1 t-UTP8, probably transfers tRNA to the nuclear tRNA export receptors by using a channeling mechanism	'ADP-ribosylation factor family(PF00025.24)', 'Ras family(PF00071.25)', '50S ribosome-binding GTPase(PF01926.26)', 'Ras of Complex, Roc, domain of DAPkinase(PF08477.16)'	0	endosomes
76364	PIRIN_76364	mRNA:PIIN_05558	PIRI_contig_0133;5,838-4,248	1591	268	9.A.3.1.1	Incompletely Characterized Transport Systems	Recognized transporters of unknown biochemical mechanism	The Sorting Nexin27 (SNX27)-Retromer Assembly Apparatus (RetromerAA) Family	not found	Unknown	The t-exporter moves tRNA from nucleus to cytoplasm. consists of several proteins. The protein t-UTP8 acts between maturation and translocation across the nuclear pore complex. It interacts with the two tRNA export receptors, Los1 and Msn5, and the Ran GTPase, Gsp1 t-UTP8, probably transfers tRNA to the nuclear tRNA export receptors by using a channeling mechanism	'ADP-ribosylation factor family(PF00025.24)', 'Ras family(PF00071.25)', '50S ribosome-binding GTPase(PF01926.26)', 'Ras of Complex, Roc, domain of DAPkinase(PF08477.16)'	0	endosomes
78590	PIRIN_78590	mRNA:PIIN_07783	PIRI_contig_0262;11,551-12,689	1139	171	9.A.3.1.1	Incompletely Characterized Transport Systems	Recognized transporters of unknown biochemical mechanism	The Sorting Nexin27 (SNX27)-Retromer Assembly Apparatus (RetromerAA) Family	not found	Unknown	The t-exporter moves tRNA from nucleus to cytoplasm. consists of several proteins. The protein t-UTP8 acts between maturation and translocation across the nuclear pore complex. It interacts with the two tRNA export receptors, Los1 and Msn5, and the Ran GTPase, Gsp1 t-UTP8, probably transfers tRNA to the nuclear tRNA export receptors by using a channeling mechanism	'Ras family(PF00071.25)', 'Ras of Complex, Roc, domain of DAPkinase(PF08477.16)'	0	endosomes
78833	PIRIN_78833	mRNA:PIIN_08026	PIRI_contig_0283;8,614-9,334	721	195	9.A.3.1.1	Incompletely Characterized Transport Systems	Recognized transporters of unknown biochemical mechanism	The Sorting Nexin27 (SNX27)-Retromer Assembly Apparatus (RetromerAA) Family	not found	Unknown	The t-exporter moves tRNA from nucleus to cytoplasm. consists of several proteins. The protein t-UTP8 acts between maturation and translocation across the nuclear pore complex. It interacts with the two tRNA export receptors, Los1 and Msn5, and the Ran GTPase, Gsp1 t-UTP8, probably transfers tRNA to the nuclear tRNA export receptors by using a channeling mechanism	'ADP-ribosylation factor family(PF00025.24)', 'Ras family(PF00071.25)', 'Ras of Complex, Roc, domain of DAPkinase(PF08477.16)'	0	endosomes
81184	PIRIN_81184	mRNA:PIIN_10358	PIRI_contig_0731;3,518-4,077	560	155	9.A.3.1.1	Incompletely Characterized Transport Systems	Recognized transporters of unknown biochemical mechanism	The Sorting Nexin27 (SNX27)-Retromer Assembly Apparatus (RetromerAA) Family	not found	Unknown	The t-exporter moves tRNA from nucleus to cytoplasm. consists of several proteins. The protein t-UTP8 acts between maturation and translocation across the nuclear pore complex. It interacts with the two tRNA export receptors, Los1 and Msn5, and the Ran GTPase, Gsp1 t-UTP8, probably transfers tRNA to the nuclear tRNA export receptors by using a channeling mechanism	'Ras family(PF00071.25)', 'Ras of Complex, Roc, domain of DAPkinase(PF08477.16)'	0	endosomes
71431	PIRIN_71431	mRNA:PIIN_00666	PIRI_contig_0008;68,049-67,173	877	205	9.A.55.2.1	Incompletely Characterized Transport Systems	Recognized transporters of unknown biochemical mechanism	The TMEM205 (TMEM205) Family	not found	Unknown	hypothetcal transmembrane protein involved in transport of cisplatin	'Domain of unknown function (DUF4149)(PF13664.9)'	3	plasma membrane
75111	PIRIN_75111	mRNA:PIIN_04308	PIRI_contig_0085;54,430-52,568	1863	564	5.B.1.1.10	Transmembrane Electron Carriers	Transmembrane 1-electron transfer carriers	The Phagocyte (gp91phox) NADPH Oxidase Family	not found	Unknown	transfers single electrons from cytoplasmic NADPH across the plasma membrane to molecular oxygen on the exterior. Also functions as a voltage-gated proton channel that mediates the H+ currents of resting phagocytes. It participates in the regulation of cellular pH and is b	'Ferric reductase like transmembrane component(PF01794.22)', 'FAD-binding domain(PF08022.15)', 'Ferric reductase NAD binding domain(PF08030.15)'	5	plasma membrane
75208	PIRIN_75208	mRNA:PIIN_04404	PIRI_contig_0089;9,986-10,867	882	222	1.F.1.3.1	Channels/Pores	Vesicle Fusion Pores	The Synaptosomal Vesicle Fusion Pore (SVF-Pore) Family	not found	Unknown	Synaptobrevin homolog YKT6. Synaptobrevin/VAMP-like protein SEC22	'Synaptobrevin(PF00957.24)', 'Regulated-SNARE-like domain(PF13774.9)'	1	vesicles
72903	PIRIN_72903	mRNA:PIIN_02108	PIRI_contig_0031;87,865-91,775	3911	990	1.A.17.5.8	Channels/Pores	α-Type Channels	The Calcium-dependent Chloride Channel (Ca-ClC) Family	not found	Unknown	Acts as an osmosensitive calcium-permeable cation channel.	'Calcium-dependent channel, 7TM region, putative phosphate(PF02714.18)', 'Extracellular tail, of 10TM putative phosphate transporter(PF12621.11)', 'Late exocytosis, associated with Golgi transport (PF13967.9)', 'Cytosolic domain of 10TM putative phosphate transporter(PF14703.9)'	8	?
74389	PIRIN_74389	mRNA:PIIN_03586	PIRI_contig_0065;7,706-12,227	4522	1416	1.A.17.5.17	Channels/Pores	α-Type Channels	The Calcium-dependent Chloride Channel (Ca-ClC) Family	not found	Unknown	Phosphate metabolism protein 7, Phm7. Ca2+-modulated nonselective cation channel polycystin. Acts as an osmosensitive calcium-permeable cation channel.	'Calcium-dependent channel, 7TM region, putative phosphate(PF02714.18)'	11	?
78745	PIRIN_78745	mRNA:PIIN_07938	PIRI_contig_0275;4,254-6,966	2713	398	1.A.87.2.6	Channels/Pores	α-Type Channels	The Mechanosensitive Calcium Channel (MCA) Family	not found	Unknown	Mg homeostasis (bacterial MgtE)	'Protein kinase domain(PF00069.28)', 'Protein tyrosine and serine/threonine kinase(PF07714.20)', 'Kinase-like(PF14531.9)'	0	?
76610	PIRIN_76610	mRNA:PIIN_05803	PIRI_contig_0143;12,148-12,655	508	103	1.A.67.1.9	Channels/Pores	α-Type Channels	The Membrane Mg2+ Transporter (MMgT) Family	not found	Unknown	Uncharacterized protein of 103 aas and 2 TMSs de Piriformospora indica	'Membrane magnesium transporter(PF10270.12)'	2	?
70856	PIRIN_70856	mRNA:PIIN_00105	PIRI_contig_0001;214,621-212,416	2206	501	2.A.1.14.11	Electrochemical Potential-driven Transporters	Porters (uniporters, symporters, antiporters)	The Major Facilitator Superfamily (MFS)	CHEBI:32544;nicotinate	Vitamins	Involved in the uptake of nicotinic acid. TNA1	'Major Facilitator Superfamily(PF07690.19)'	12	plasma membrane
72064	PIRIN_72064	mRNA:PIIN_11835	PIRI_contig_0016;73,340-75,310	1971	497	2.A.1.14.11	Electrochemical Potential-driven Transporters	Porters (uniporters, symporters, antiporters)	The Major Facilitator Superfamily (MFS)	CHEBI:32544;nicotinate	Vitamins	Involved in the uptake of nicotinic acid. TNA1	'Major Facilitator Superfamily(PF07690.19)'	10	plasma membrane
72662	PIRIN_72662	mRNA:PIIN_01868	PIRI_contig_0026;111,450-113,524	2075	490	2.A.1.14.11	Electrochemical Potential-driven Transporters	Porters (uniporters, symporters, antiporters)	The Major Facilitator Superfamily (MFS)	CHEBI:32544;nicotinate	Vitamins	Involved in the uptake of nicotinic acid. TNA1	'Major Facilitator Superfamily(PF07690.19)'	10	plasma membrane
72987	PIRIN_72987	mRNA:PIIN_02191	PIRI_contig_0033;60,145-62,277	2133	492	2.A.1.14.11	Electrochemical Potential-driven Transporters	Porters (uniporters, symporters, antiporters)	The Major Facilitator Superfamily (MFS)	CHEBI:32544;nicotinate	Vitamins	Involved in the uptake of nicotinic acid. TNA1	'Major Facilitator Superfamily(PF07690.19)'	12	plasma membrane
76135	PIRIN_76135	mRNA:PIIN_05331	PIRI_contig_0122;25,975-24,094	1882	486	2.A.1.14.11	Electrochemical Potential-driven Transporters	Porters (uniporters, symporters, antiporters)	The Major Facilitator Superfamily (MFS)	CHEBI:32544;nicotinate	Vitamins	Involved in the uptake of nicotinic acid. TNA1	'Major Facilitator Superfamily(PF07690.19)'	10	plasma membrane
77448	PIRIN_77448	mRNA:PIIN_06643	PIRI_contig_0184;7,147-5,149	1999	506	2.A.1.14.11	Electrochemical Potential-driven Transporters	Porters (uniporters, symporters, antiporters)	The Major Facilitator Superfamily (MFS)	CHEBI:32544;nicotinate	Vitamins	Involved in the uptake of nicotinic acid. TNA1	'Major Facilitator Superfamily(PF07690.19)'	12	plasma membrane
77505	PIRIN_77505	mRNA:PIIN_06701	PIRI_contig_0187;871-3,009	2139	503	2.A.1.14.11	Electrochemical Potential-driven Transporters	Porters (uniporters, symporters, antiporters)	The Major Facilitator Superfamily (MFS)	CHEBI:32544;nicotinate	Vitamins	Involved in the uptake of nicotinic acid. TNA1	'Major Facilitator Superfamily(PF07690.19)'	12	plasma membrane
78063	PIRIN_78063	mRNA:PIIN_07257	PIRI_contig_0221;26,315-28,202	1888	426	2.A.1.14.11	Electrochemical Potential-driven Transporters	Porters (uniporters, symporters, antiporters)	The Major Facilitator Superfamily (MFS)	CHEBI:32544;nicotinate	Vitamins	Involved in the uptake of nicotinic acid. TNA1	'Major Facilitator Superfamily(PF07690.19)'	8	plasma membrane
78878	PIRIN_78878	mRNA:PIIN_08071	PIRI_contig_0287;3,089-1,296	1794	383	2.A.1.14.11	Electrochemical Potential-driven Transporters	Porters (uniporters, symporters, antiporters)	The Major Facilitator Superfamily (MFS)	CHEBI:32544;nicotinate	Vitamins	Involved in the uptake of nicotinic acid. TNA1	'Major Facilitator Superfamily(PF07690.19)'	6	plasma membrane
73501	PIRIN_73501	mRNA:PIIN_02701	PIRI_contig_0044;55,044-53,825	1220	328	2.A.29.10.2	Electrochemical Potential-driven Transporters	Porters (uniporters, symporters, antiporters)	The Mitochondrial Carrier (MC) Family	CHEBI:5140;folic acid	Vitamins	folate transport	'Mitochondrial carrier protein(PF00153.30)'	1	mitochondria
80512	PIRIN_80512	mRNA:PIIN_09697	PIRI_contig_0514;2,716-5,330	2615	543	2.A.3.4.6	Electrochemical Potential-driven Transporters	Porters (uniporters, symporters, antiporters)	The Amino Acid-Polyamine-Organocation (APC) Family	CHEBI:9530;thiamine(1+)	Vitamins	Thiamine uptake	'Amino acid permease(PF00324.24, PF13520.9)'	12	plasma membrane
78793	PIRIN_78793	mRNA:PIIN_07986	PIRI_contig_0279;8,767-6,936	1832	546	2.A.1.14.36	Electrochemical Potential-driven Transporters	Porters (uniporters, symporters, antiporters)	The Major Facilitator Superfamily (MFS)	CHEBI:9530;thiamine(1+)	Vitamins	Allantoate uptake Dal5	'Major Facilitator Superfamily(PF07690.19)'	10	plasma membrane

## Sheet: Summary Fig3
Class			Superfamily			Family
Name	Nº	% Total	Name	Nº	% Total	Name	Symbol	Nº
Accessory Factors Involved in Transport	77	10.0785	Auxiliary transport proteins	76	9.94764	The G-Protein αβγ Complex (GPC) Family	GPC	27
						The Voltage-gated K+ Channel β-subunit (Kvβ) Family	Kvβ	16
						The Calmodulin Calcium Binding Protein (Calmodulin) Family	Calmod.	7
						The 5'-AMP-activated protein kinase (AMPK) Family	AMPK	6
						The β-Amyloid Cleaving Enzyme (BACE1) Family	BACE1	5
						The Endophilin (Endophilin) Family	Others	2
						The Nedd4-Family Interacting Protein-2 (Nedd4) Family		2
						The Syntaxin (Syntaxin) Family		2
						The CDC50 P-type ATPase Lipid Flippase Subunit (CDC50) Family		1
						The Endomembrane protein-70 (EMP70) Family		1
						The Ankyrin (Ankyrin) Family		1
						The Auxiliary Nutrient Transporter (ANT) Family		1
						The Huntington-interacting Protein 14 (HIP14) Family		1
						The rBAT Transport Accessory Protein (rBAT) Family		1
						The Stomatin/Podocin/Band 7/Nephrosis.2/SPFH (Stomatin) Family		1
						The Stretch-activated Calcium Channel Auxiliary Protein, Mid1 (Mid1) Family		1
						The Tetratricopeptide Repeat (Tpr1) Family		1
						The Triflin Toxin (Triflin or CRISP) Family		1
Channels/Pores	107	14.0052	Membrane-bounded Channels	39	5.10471	The Nuclear Pore Complex (NPC) Family	NPC	39
			Others Fusion Pores	11	1.43979	The Mitochondrial Inner/Outer Membrane Fusion (MMF) Family	Others pores	2
						The Membrane Contact Site (MCS) Family		1
						Pore-Forming Toxins (Proteins and Peptides)		4
						The Synaptosomal Vesicle Fusion Pore (SVF-Pore) Family		4
			β-Barrel Porins	5	0.65445	The Mitochondrial and Plastid Porin (MPP) Family	Porins	3
						The Outer Membrane Protein Insertion Porin (Bam Complex) (OmpIP) Family		2
			α-Type Channels	52	6.80628	The Transient Receptor Potential Ca2+ Channel (TRP-CC) Family	Ca++	3
						The Calcium Transporter A (CaTA) (formerly the Testis-Enhanced Gene Transfer (TEGT) Family		1
						The Calcium Load-activated Calcium Channel (CLAC) Family		1
						The Mechanosensitive Calcium Channel (MCA) Family		1
						The Annexin (Annexin) Family		3
						The Ammonium Transporter Channel (Amt) Family	NH4+, K+	2
						The Fungal Potassium Channel (F-Kch) Family		1
						The CorA Metal Ion Transporter (MIT) Family	Metal cation	6
						The Cyclin M Mg2+ Exporter (CNNM) Family		1
						The Magnesium Transporter1 (MagT1) Family		1
						The Membrane Mg2+ Transporter (MMgT) Family		1
						The Mg2+ Transporter-E (MgtE) Family		1
						The Copper Transporter (Ctr) Family		3
						The Anion Channel-forming Bestrophin (Bestrophin) Family	Anion channel	4
						The Formate-Nitrite Transporter (FNT) Family		1
						The Calcium-dependent Chloride Channel (Ca-ClC) Family	Cl-	4
						The Intracellular Chloride Channel (CLIC) Family		2
						The Cation Channel-forming Heat Shock Protein-70 (Hsp70) Family	Hsp70	6
						The Voltage-gated Ion Channel (VIC) Superfamily	VC	4
						The Major Intrinsic Protein (MIP) Family	Others	1
						The Large Conductance Mechanosensitive Ion Channel (MscL) Family		1
						The Non-selective Cation Channel-2 (NSCC2) Family		1
						The Nucleotide-sensitive Anion-selective Channel, ICln (ICln) Family		1
						The Small Conductance Mechanosensitive Ion Channel (MscS) Family		1
						The Golgi pH Regulator (GPHR) Family		1
Transmembrane Electron Carriers	7	0.91623	Transmembrane 1-electron transfer carriers	7	0.91623	The Phagocyte (gp91phox) NADPH Oxidase Family		7
Incompletely Characterized Transport Systems	60	7.8534	Putative transport proteins	11	1.43979		Putative	11
			Recognized transporters of unknown biochemical mechanism	49	6.41361	The Lipid-translocating Exporter (LTE) Family	Lip. Exp.	14
						The Sorting Nexin27 (SNX27)-Retromer Assembly Apparatus (RetromerAA) Family	Prot sorting	10
						The Retromer-dependent Vacuolar Protein Sorting (R-VPS) Family		6
						The Nuclear t-RNA exporter (tRNA-E) Family	RNA	4
						The Small Nuclear RNA Exporter (snRNA-E)		2
						The Autophagy-related Phagophore-formation Transporter (APT) Family	Others	3
						The Autophagosomal Phospholipid Transmembrane Translocase (Atg9) Family		1
						The Integral Membrane Peroxisomal Protein Importer-2 (PPI2) Family		3
						The Mitochondrial Cholesterol/Porphyrin/5-aminolevulinic acid Uptake Translocator Protein (TSPO) Family		3
						The Ca2+-dependent Phospholipid Scramblase (Scramblase) Family		1
						The SRP-independent Targeting (SND) Family		1
						The TMEM205 (TMEM205) Family		1
Primary Active Transporters	214	28.0105	Decarboxylation-driven transporters	2	0.26178	The Na+-transporting Carboxylic Acid Decarboxylase (NaT-DC) Family	NaT-DC	2
			Oxidoreduction-driven transporters	37	4.84293	The H+ or Na+-translocating NADH Dehydrogenase (NDH) Family	NADH-DH	23
						The Proton-translocating Cytochrome Oxidase (COX) Superfamily	Cyt-ox	7
						The Proton-translocating Quinol:Cytochrome c Reductase (QCR) Superfamily		2
						The Prokaryotic Succinate Dehydrogenase (SDH) Family	DH	4
						The Proton-translocating Transhydrogenase (PTH) Family		1
				175	22.9058	The ATP-binding Cassette (ABC) Superfamily	ABC	46
						The H+- or Na+-translocating F-type, V-type and A-type ATPase (F-ATPase) Superfamily	F-ATPase	20
						The Endoplasmic Reticular Retrotranslocon (ER-RT) Family	ER-RT	19
						The Peroxisomal Protein Importer (PPI) Family	PPI	17
						The P-type ATPase (P-ATPase) Superfamily	P-ATPase	16
						The Mitochondrial Protein Translocase (MPT) Family	MPT	15
						The General Secretory Pathway (Sec) Family	Sec	12
						The Nuclear mRNA Exporter (mRNA-E) Family	mRNA-E	11
						The Endosomal Sorting Complexes Required for Transport III (ESCRT-III) Family	ESCRT	8
						The Mitochondrial Inner Membrane i-AAA Protease Complex (MIMP) Familly	Others	2
			P-P-bond-hydrolysis-driven transporters			The Plasmodium Translocon of Exported proteins (PTEX) Family		2
						The AAA-ATPase, Bcs1 (Bcs1) Family		1
						The Arsenite-Antimonite (ArsAB) Efflux Family		1
						The Chloroplast Envelope Protein Translocase (CEPT or Tic-Toc) Family		1
						The Guided Entry of Tail Anchored Protein (GET) Family		1
						The Transcription-coupled TREX/TAP Nuclear mRNA Export Complex (TREX) Family		1
						The Type IV (Conjugal DNA-Protein Transfer or VirB) Secretory Pathway (IVSP) Family		1
						The Type VI Symbiosis/Virulence Secretory System (T6SS) Family		1
Electrochemical Potential-driven Transporters	299	39.1361	Group Translocators	11	1.43979	The Acyl-CoA Thioesterase (ACoA-T) Family	ACoA-T	11
			Porters (uniporters, symporters, antiporters)	288	37.6963	The Amino Acid-Polyamine-Organocation (APC) Family	APC	13
						The Amino Acid/Auxin Permease (AAAP) Family	Amino acids	3
						The Lysosomal Cystine Transporter (LCT) Family		1
						The Threonine/Serine Exporter (ThrE) Family		3
						The Oligopeptide Transporter (OPT) Family	OPT	9
						The Monovalent Cation:Proton Antiporter (CPA) Family	CPA	5
						The Ca2+:Cation Antiporter (CaCA) Family	CaCA	8
						The Ca2+:H+ Antiporter-2 (CaCA2) Family		1
						The Drug/Metabolite Transporter (DMT) Superfamily	DMT	18
						The Equilibrative Nucleoside Transporter (ENT) Family	Nucleobases	1
						The Nucleobase/Ascorbate Transporter (NAT) or Nucleobase:Cation Symporter-2 (NCS2) Family		2
						The Nucleobase:Cation Symporter-1 (NCS1) Family		2
						The Concentrative Nucleoside Transporter (CNT) Family		1
						The K+ Transporter (Trk) Family	TRK+HAK	4
						The Major Facilitator Superfamily (MFS)	amino acids	10
						The Major Facilitator Superfamily (MFS)	others	7
						The Major Facilitator Superfamily (MFS)	monosaccharides	14
						The Major Facilitator Superfamily (MFS)	disaccharides, sugars	8
						The Major Facilitator Superfamily (MFS)	Vitamins	10
						The Major Facilitator Superfamily (MFS)	Metal cations	9
						The Major Facilitator Superfamily (MFS)	Metabolites	44
						The Major Facilitator Superfamily (MFS)	Pi	4
						The Major Facilitator Superfamily (MFS)	organic acids	5
						The Major Facilitator Superfamily (MFS)	unknown	15
						The Mitochondrial Carrier (MC) Family	MC	35
						The Phosphate Permease (Pho1) Family	PHO	3
						The Sulfate Permease (SulP) Family	SulP	7
						The Chloride Carrier/Channel (ClC) Family	ClC	4
						The Anion Exchanger (AE) Family	Metal exch.	1
						The Cation Diffusion Facilitator (CDF) Family		5
						The Ferroportin (Fpn) Family		1
						The Iron/Lead Transporter (ILT) Family		5
						The Vacuolar Iron Transporter (VIT) Family		1
						The Zinc (Zn2+)-Iron (Fe2+) Permease (ZIP) Family		3
						The Ni2+-Co2+ Transporter (NiCoT) Family		1
						The Arsenical Resistance-3 (ACR3) Family		1
						The Chromate Ion Transporter (CHR) Family		2
						The Acetate Uptake Transporter (AceTr) Family	Others	2
						The Bile Acid:Na+ Symporter (BASS) Family		1
						The Mitochondrial Pyruvate Carrier (MPC) Family		1
						The Resistance-Nodulation-Cell Division (RND) Superfamily		3
						The Solute:Sodium Symporter (SSS) Family		1
						The Telurite-resistance/Dicarboxylate Transporter (TDT) Family		3
						The Mitochondrial Inner Membrane K+/H+ and Ca2+/H+ Exchanger (LetM1) Family		1
						The Choline Transporter-like (CTL) Family		2
						The Glycerol Uptake (GUP) or Membrane-bound Acyl Transferase (MBOAT) Family		1
						The Glycoside-Pentoside-Hexuronide (GPH):Cation Symporter Family		3
						The Auxin Efflux Carrier (AEC) Family		2
						The Multidrug/Oligosaccharidyl-lipid/Polysaccharide (MOP) Flippase Superfamily		2

## Sheet: 417Transporters>1TM
Protein_ID	PIRIN_Protein_ID	PIIN_transcript	Location (contig;start-end)	Gene length	Protein length	TC number	Class (7)	Superfamily (17)	Family (145)	ChEBI (Substrate)	Specific substrates	Groups of Substrates-Cytoscape	Complementary Description	Domain	PredHel	Cellular location	Transporters/membrane
70889	PIRIN_70889	mRNA:PIIN_00138	PIRI_contig_0002;33,132-36,143	3012	861	3.A.16.1.4	Primary Active Transporters	P-P-bond-hydrolysis-driven transporters	The Endoplasmic Reticular Retrotranslocon (ER-RT) Family	CHEBI:16541;protein polypeptide chain	Protein	Proteins and mRNA	may form cation-specific channels. Hsc70, has been incorporated into artificial lipid bilayers, and it proved to mediate stable transmembrane ion flow. Cation-selective flux occurred in well-defined, multilevel, discrete events suggesting the formation of a multi-conductance ion channel.	'Hsp70 protein(PF00012.23)'	1	ER
70999	PIRIN_70999	mRNA:PIIN_00246	PIRI_contig_0003;85,838-85,405	434	86	3.D.1.6.2	Primary Active Transporters	Oxidoreduction-driven transporters	The H+ or Na+-translocating NADH Dehydrogenase (NDH) Family	CHEBI:5584;hydron	H+	H+	mitochondrial electron transport, NADH to ubiquinone	'NADH-ubiquinone oxidoreductase MWFE subunit(PF15879.8)'	1	mitochondria
72279	PIRIN_72279	mRNA:PIIN_01500	PIRI_contig_0019;117,425-118,995	1571	318	2.A.29.4.3	Electrochemical Potential-driven Transporters	Porters (uniporters, symporters, antiporters)	The Mitochondrial Carrier (MC) Family	CHEBI:8154;phosphonate(2-)|CHEBI:7793;phosphate(3-)|CHEBI:4984;fatty acid	phosphate, fatty acids	Lipids	Transport of phosphate groups from the cytosol to the mitochondrial matrix	'Mitochondrial carrier protein(PF00153.30)'	1	mitochondria
72354	PIRIN_72354	mRNA:PIIN_01572	PIRI_contig_0021;33,659-32,849	811	227	2.A.108.1.1	Electrochemical Potential-driven Transporters	Porters (uniporters, symporters, antiporters)	The Iron/Lead Transporter (ILT) Family	CHEBI:34754;iron(2+)|CHEBI:34755;iron(3+)	Fe2+, Fe3+	Fe	High-affinity oxidase-dependent plasma membrane Fe2+-Fe3+ uptake transporter, Fet3 y FTR1	'Snare region anchored in the vesicle membrane C-terminus(PF12352.11)'	1	plasma membrane
72633	PIRIN_72633	mRNA:PIIN_01839	PIRI_contig_0026;41,180-38,813	2368	668	2.A.97.1.1	Electrochemical Potential-driven Transporters	Porters (uniporters, symporters, antiporters)	The Mitochondrial Inner Membrane K+/H+ and Ca2+/H+ Exchanger (LetM1) Family	CHEBI:34552;barium(2+)|CHEBI:34982;strontium(2+)|CHEBI:3308;calcium(2+)|CHEBI:6635;magnesium(2+)|CHEBI:29035;manganese(2+)|CHEBI:9175;sodium(1+)|CHEBI:8345;potassium(1+)	Ca2+	Ca	LETM1. Mitochondrial proton/calcium exchanger protein that mediates proton-dependent calcium efflux from mitochondrion	'LETM1-like, RBD(PF07766.16)'	1	mitochondria
72891	PIRIN_72891	mRNA:PIIN_02096	PIRI_contig_0031;64,001-62,291	1711	483	8.A.32.1.4	Accessory Factors Involved in Transport	Auxiliary transport proteins	The β-Amyloid Cleaving Enzyme (BACE1) Family	CHEBI:25906;peptide|CHEBI:14911;protein	protein	Proteins and mRNA	It has proteolytic activity and involved in copper ion storage and transport.	'Eukaryotic aspartyl protease(PF00026.26)'	1	outside
73018	PIRIN_73018	mRNA:PIIN_02223	PIRI_contig_0034;27,641-27,062	580	99	3.A.5.9.1	Primary Active Transporters	P-P-bond-hydrolysis-driven transporters	The General Secretory Pathway (Sec) Family	CHEBI:8526;protein polypeptide chain	protein	Proteins and mRNA	The channel transports large polypeptides into ER and yet prevents the passage of small molecules, such as ions and metabolites	'Sec61beta family(PF03911.19)'	1	ER
73021	PIRIN_73021	mRNA:PIIN_02226	PIRI_contig_0034;31,125-30,473	653	132	1.F.1.1.2	Channels/Pores	Vesicle Fusion Pores	The Synaptosomal Vesicle Fusion Pore (SVF-Pore) Family	CHEBI:25512;neurotransmitter	Unknown	Unknown	Synaptobrevin homolog 2. Endocytic and secretory pathways. SNC1 and SNC2 are vesicle-targeting proteins essential for normal secretory traffic between the Golgi and the plasma membrane. They may also be involved in vesicle fusion.	'Synaptobrevin(PF00957.24)'	1	vesicles
73143	PIRIN_73143	mRNA:PIIN_02346	PIRI_contig_0036;99,740-100,215	476	57	9.B.12.2.2	Incompletely Characterized Transport Systems	Putative transport proteins	The Sensitivity to Sodium or Salt Stress-induced Hydrophobic Peptide (Sna) Family	not found	unknown	Unknown	Plays a role in the regulation of membrane potential, possible by mediating a proton leak	'Proteolipid membrane potential modulator(PF01679.20)'	1	?
73462	PIRIN_73462	mRNA:PIIN_02663	PIRI_contig_0043;68,526-71,056	2531	670	1.A.33.1.5	Channels/Pores	α-Type Channels	The Cation Channel-forming Heat Shock Protein-70 (Hsp70) Family	CHEBI:24870;ion	ion	Ion	may form cation-specific channels. Hsc70, has been incorporated into artificial lipid bilayers, and it proved to mediate stable transmembrane ion flow. Cation-selective flux occurred in well-defined, multilevel, discrete events suggesting the formation of a multi-conductance ion channel.	'Hsp70 protein(PF00012.23)', 'MreB/Mbl protein(PF06723.16)'	1	?
73501	PIRIN_73501	mRNA:PIIN_02701	PIRI_contig_0044;55,044-53,825	1220	328	2.A.29.10.2	Electrochemical Potential-driven Transporters	Porters (uniporters, symporters, antiporters)	The Mitochondrial Carrier (MC) Family	CHEBI:5140;folic acid	Folic acid	Vitamins	folate transport	'Mitochondrial carrier protein(PF00153.30)'	1	mitochondria
73544	PIRIN_73544	mRNA:PIIN_02743	PIRI_contig_0045;37,455-36,642	814	226	3.D.4.8.1	Primary Active Transporters	Oxidoreduction-driven transporters	The Proton-translocating Cytochrome Oxidase (COX) Superfamily	not found	H+	H+	reduce O2 to water and concomitantly pump four protons across the membrane	'Cytochrome c oxidase assembly protein CtaG/Cox11(PF04442.17)'	1	mitochondria
73942	PIRIN_73942	mRNA:PIIN_03138	PIRI_contig_0054;47,929-49,046	1118	275	8.A.91.1.5	Accessory Factors Involved in Transport	Auxiliary transport proteins	The Syntaxin (Syntaxin) Family	not found	unknown	Unknown	Syntaxin VAM3. Endocytic and secretory pathways. Required for vacuolar assembly. Provides the t-SNARE function in a late step of the vacuolar assembly. Required for homotypic vacuole membrane fusion, autophagy and fusion of biosynthetic transport vesicles with the vacuole.	'Syntaxin(PF00804.28)', 'SNARE domain(PF05739.22)'	1	vesicles
73943	PIRIN_73943	mRNA:PIIN_03139	PIRI_contig_0054;49,418-50,953	1536	363	8.A.91.1.5	Accessory Factors Involved in Transport	Auxiliary transport proteins	The Syntaxin (Syntaxin) Family	not found	unknown	Unknown	Syntaxin VAM3. Endocytic and secretory pathways. Required for vacuolar assembly. Provides the t-SNARE function in a late step of the vacuolar assembly. Required for homotypic vacuole membrane fusion, autophagy and fusion of biosynthetic transport vesicles with the vacuole.	'Syntaxin(PF00804.28)', 'SNARE domain(PF05739.22)'	1	vesicles		9 shared location
74241	PIRIN_74241	mRNA:PIIN_03438	PIRI_contig_0061;61,937-61,061	877	239	3.A.5.8.1	Primary Active Transporters	P-P-bond-hydrolysis-driven transporters	The General Secretory Pathway (Sec) Family	CHEBI:14911;protein	protein	Proteins and mRNA	The channel transports large polypeptides into ER and yet prevents the passage of small molecules, such as ions and metabolites	'Preprotein translocase subunit Sec66(PF09802.12)'	1	ER
74454	PIRIN_74454	mRNA:PIIN_03653	PIRI_contig_0066;60,577-62,780	2204	585	2.A.108.1.7	Electrochemical Potential-driven Transporters	Porters (uniporters, symporters, antiporters)	The Iron/Lead Transporter (ILT) Family	CHEBI:5974;iron atom	Fe	Fe	Bacterial protein , SpoIISAB is a toxin-antitoxin module encoded on the chromosomes of Bacillus subtilis and related Bacilli. The SpoIISA toxin targets the cytoplasmic membrane and induces lysis in both B. subtilis and E. coli. The SpoIISA oligomeric toxin with 3 N-terminal TMSs and a C-terminal hydrophilic domain. The oligomeric structure probably forms a pore in the membrane. The anti-toxin, Sp…	'Multicopper oxidase(PF00394.25, PF07731.17, PF07732.18)'	1	mitochondria
74932	PIRIN_74932	mRNA:PIIN_04129	PIRI_contig_0080;6,330-6,825	496	145	3.A.8.1.1	Primary Active Transporters	P-P-bond-hydrolysis-driven transporters	The Mitochondrial Protein Translocase (MPT) Family	CHEBI:8526;protein polypeptide chain	protein	Proteins and mRNA	Mitochondrial intermembrane chaperone that participates in the import and insertion of some multi-pass transmembrane proteins into the mitochondrial inner membrane.	'Mitochondrial import receptor subunit Tom22 (PF04281.16)'	1	mitochondria
74973	PIRIN_74973	mRNA:PIIN_04170	PIRI_contig_0081;23,826-21,211	2616	749	1.A.35.2.3	Channels/Pores	α-Type Channels	The CorA Metal Ion Transporter (MIT) Family	CHEBI:25213;metal cation	Metal cations	Metal cations	Aluminum resistance protein (ALR1, LLR1; MNR1 (Mg2+ homeostasis transporter, catalyze uptake of Mg2+ and a variety of heavy metals	'CorA-like Mg2+ transporter protein(PF01544.21)'	1	plasma membrane
75208	PIRIN_75208	mRNA:PIIN_04404	PIRI_contig_0089;9,986-10,867	882	222	1.F.1.3.1	Channels/Pores	Vesicle Fusion Pores	The Synaptosomal Vesicle Fusion Pore (SVF-Pore) Family	not found	unknown	Unknown	Synaptobrevin homolog YKT6. Synaptobrevin/VAMP-like protein SEC22	'Synaptobrevin(PF00957.24)', 'Regulated-SNARE-like domain(PF13774.9)'	1	vesicles
75212	PIRIN_75212	mRNA:PIIN_04408	PIRI_contig_0089;18,196-17,644	553	84	3.D.1.6.1	Primary Active Transporters	Oxidoreduction-driven transporters	The H+ or Na+-translocating NADH Dehydrogenase (NDH) Family	CHEBI:5584;hydron	H+	H+	Complex I functions in the transfer of electrons from NADH to the respiratory chain	'NADH-ubiquinone reductase complex 1 MLRQ subunit(PF06522.14)'	1	mitochondria
75990	PIRIN_75990	mRNA:PIIN_05186	PIRI_contig_0117;4,999-3,339	1661	495	8.A.32.1.4	Accessory Factors Involved in Transport	Auxiliary transport proteins	The β-Amyloid Cleaving Enzyme (BACE1) Family	CHEBI:25906;peptide|CHEBI:14911;protein	protein	Proteins and mRNA	It has proteolytic activity and involved in copper ion storage and transport.	'Eukaryotic aspartyl protease(PF00026.26)', 'Xylanase inhibitor N-terminal(PF14543.9)'	1	outside
76907	PIRIN_76907	mRNA:PIIN_06100	PIRI_contig_0156;10,482-11,677	1196	311	2.A.29.8.12	Electrochemical Potential-driven Transporters	Porters (uniporters, symporters, antiporters)	The Mitochondrial Carrier (MC) Family	not found	amino acids	N	Carnitine, Acyl Carnitine transport mictochondria. Mediates the transport of acylcarnitines of different length across the mitochondrial inner membrane from the cytosol to the mitochondrial matrix for their oxidation by the mitochondrial fatty acid-oxidation pathway.	'Mitochondrial carrier protein(PF00153.30)'	1	mitochondria
77165	PIRIN_77165	mRNA:PIIN_06359	PIRI_contig_0168:34170-34515	345	100	2.A.1.2.111	Electrochemical Potential-driven Transporters	Porters (uniporters, symporters, antiporters)	The Major Facilitator Superfamily (MFS)	not found	unknown	Unknown	Zinc-induced facilitator-like protein 1, ZIFL1 or Tpo1p of 478 aas and 12 TMSs. It confers resistance to the herbicide, 2,4-dichlorophenoxyacetic acid (2,4-D) and is transcriptionally activated in response to this herbicide. Tpo1p is required to reduce the intracellular concentration of 2,4-D (Cabrito et al. 2009). K+ may be its physiological substrate, and it may play a dual role in polar auxin …	'Putative threonine/serine exporter(PF06738.15)’, ‘Threonine/Serine exporter, ThrE(PF12821.10)’	1	plasma membrane
77220	PIRIN_77220	mRNA:PIIN_06413	PIRI_contig_0172;5,375-4,893	483	70	3.A.5.9.1	Primary Active Transporters	P-P-bond-hydrolysis-driven transporters	The General Secretory Pathway (Sec) Family	CHEBI:8526;protein polypeptide chain	protein	Proteins and mRNA	The channel transports large polypeptides into ER and yet prevents the passage of small molecules, such as ions and metabolites	'SecE/Sec61-gamma subunits of protein translocation complex(PF00584.23)'	1	ER
77232	PIRIN_77232	mRNA:PIIN_06425	PIRI_contig_0172;31,934-33,056	1123	308	2.A.29.12.4	Electrochemical Potential-driven Transporters	Porters (uniporters, symporters, antiporters)	The Mitochondrial Carrier (MC) Family	CHEBI:3771;coenzyme A	Coenzyme A	Organic acids	accumulation of coenzyme A in the mitochondrial matrix.	'Mitochondrial carrier protein(PF00153.30)'	1	mitochondria
77504	PIRIN_77504	mRNA:PIIN_06700	PIRI_contig_0186;40,208-39,283	926	219	2.A.38.2.5	Electrochemical Potential-driven Transporters	Porters (uniporters, symporters, antiporters)	The K+ Transporter (Trk) Family	CHEBI:9175;sodium(1+)|CHEBI:8345;potassium(1+)	K+, Na+	K, Na	SiTRK2 (partial). K+ uptake	'Cation transport protein(PF02386.19)'	1	plasma membrane
77945	PIRIN_77945	mRNA:PIIN_07138	PIRI_contig_0213;25,264-23,954	1311	436	2.A.69.2.3	Electrochemical Potential-driven Transporters	Porters (uniporters, symporters, antiporters)	The Auxin Efflux Carrier (AEC) Family	CHEBI:22676;auxin	auxin	Small molecules	Auxin efflux carrier family member. Predicted membrane protein	'Membrane transport protein(PF03547.21)'	1	plasma membrane
78421	PIRIN_78421	mRNA:PIIN_07613	PIRI_contig_0248;20,315-21,103	789	218	3.A.8.1.1	Primary Active Transporters	P-P-bond-hydrolysis-driven transporters	The Mitochondrial Protein Translocase (MPT) Family	CHEBI:8526;protein polypeptide chain	protein	Proteins and mRNA	Mitochondrial intermembrane chaperone that participates in the import and insertion of some multi-pass transmembrane proteins into the mitochondrial inner membrane.	'MAS20 protein import receptor(PF02064.18)'	1	mitochondria
78706	PIRIN_78706	mRNA:PIIN_07899	PIRI_contig_0271;22,045-22,945	901	224	1.F.1.1.2	Channels/Pores	Vesicle Fusion Pores	The Synaptosomal Vesicle Fusion Pore (SVF-Pore) Family	CHEBI:25512;neurotransmitter	Unknown	Unknown	The vacuolar snare complex of Saccharomyces cerevisiae. V-SNARE	'Vesicle transport v-SNARE protein N-terminus(PF05008.18)', 'Snare region anchored in the vesicle membrane C-terminus(PF12352.11)'	1	vacuole
79249	PIRIN_79249	mRNA:PIIN_11877	PIRI_contig_0325;305-36	270	89	2.A.1.14.4	Electrochemical Potential-driven Transporters	Porters (uniporters, symporters, antiporters)	The Major Facilitator Superfamily (MFS)	CHEBI:17536;allantoate|CHEBI:4634;dipeptide|CHEBI:15859;N-carbamoyl-L-aspartic acid|CHEBI:2594;allantoin	Allantoate, dipeptides	N	Allantoate uptake Dal5	not_found	1	plasma membrane
79549	PIRIN_79549	mRNA:PIIN_08737	PIRI_contig_0361;2,654-2,063	592	127	3.D.4.8.1	Primary Active Transporters	Oxidoreduction-driven transporters	The Proton-translocating Cytochrome Oxidase (COX) Superfamily	not found	H+	H+	reduce O2 to water and concomitantly pump four protons across the membrane	'Cytochrome c oxidase subunit VIa(PF02046.18)'	1	mitochondria
80662	PIRIN_80662	mRNA:PIIN_09845	PIRI_contig_0547;7,054-7,542	489	124	3.D.1.6.3	Primary Active Transporters	Oxidoreduction-driven transporters	The H+ or Na+-translocating NADH Dehydrogenase (NDH) Family	CHEBI:5584;hydron	H+	H+	mitochondrial electron transport, NADH to ubiquinone	'ESSS subunit of NADH:ubiquinone oxidoreductase (complex I) (PF10183.12)'	1	mitochondria
70783	PIRIN_70783	mRNA:PIIN_00032	PIRI_contig_0001;55,593-56,296	704	163	3.A.8.1.1	Primary Active Transporters	P-P-bond-hydrolysis-driven transporters	The Mitochondrial Protein Translocase (MPT) Family	CHEBI:8526;protein polypeptide chain	Protein	Proteins and mRNA	Mitochondrial intermembrane chaperone that participates in the import and insertion of some multi-pass transmembrane proteins into the mitochondrial inner membrane.	'Tim17/Tim22/Tim23/Pmp24 family(PF02466.22)'	2	mitochondria
71090	PIRIN_71090	mRNA:PIIN_00336	PIRI_contig_0004;90,421-89,792	630	175	2.A.1.1.83	Electrochemical Potential-driven Transporters	Porters (uniporters, symporters, antiporters)	The Major Facilitator Superfamily (MFS)	CHEBI:3523;cellodextrin|CHEBI:3522;cellobiose	disaccharides, sugars	C	The cellobiose/cellotriose/cellodextrin/lactose transporter. Predicted transporter (major facilitator superfamily)	'Sugar (and other) transporter(PF00083.27)'	2	plasma membrane
71107	PIRIN_71107	mRNA:PIIN_00351	PIRI_contig_0004;129,309-128,885	425	100	2.A.19.2.1	Electrochemical Potential-driven Transporters	Porters (uniporters, symporters, antiporters)	The Ca2+:Cation Antiporter (CaCA) Family	CHEBI:3308;calcium(2+)|CHEBI:5584;hydron	Ca2+, H+	Ca, H+	vacuolar Calcium/proton exchanger. CAX. Has a role in promoting intracellular calcium ion sequestration via the exchange of calcium ions for hydrogen ions across the vacuolar membrane. Involved also in manganese ion homeostasis via its uptake into the vacuole.	not_found	2	vacuole
71391	PIRIN_71391	mRNA:PIIN_00627	PIRI_contig_0007;154,499-156,784	2286	419	1.A.46.2.1	Channels/Pores	α-Type Channels	The Anion Channel-forming Bestrophin (Bestrophin) Family	CHEBI:50744;citrate salt|CHEBI:17272;propionate|CHEBI:16150;benzoate|CHEBI:53423;polysorbate 40	citrate, propionate, benzoate	Organic acids	Plasma membrane Ca2+-activated anion-selective channel, Best1	'Bestrophin, RFP-TM, chloride channel(PF01062.24)'	2	plasma membrane
71433	PIRIN_71433	mRNA:PIIN_00668	PIRI_contig_0008;70,534-69,313	1222	342	3.A.20.1.2	Primary Active Transporters	P-P-bond-hydrolysis-driven transporters	The Peroxisomal Protein Importer (PPI) Family	CHEBI:8526;protein polypeptide chain	protein	Proteins and mRNA	protein import into peroxisomes	'Zinc finger, C3HC4 type (RING finger)(PF00097.28, PF13920.9, PF13923.9)', 'Pex2 / Pex12 amino terminal region(PF04757.17)', 'RING-H2 zinc finger domain(PF12678.10)', 'RING-type zinc-finger(PF13445.9)', 'Ring finger domain(PF13639.9)', 'Prokaryotic RING finger family 4(PF14447.9)', 'zinc-RING finger domain(PF14634.9)', 'zinc finger of C3HC4-type, RING(PF15227.9)'	2	peroxisome
72045	PIRIN_72045	mRNA:PIIN_01269	PIRI_contig_0016;40,999-39,522	1478	443	2.A.4.2.8	Electrochemical Potential-driven Transporters	Porters (uniporters, symporters, antiporters)	The Cation Diffusion Facilitator (CDF) Family	CHEBI:3290;cadmium(2+)|CHEBI:23337;cobalt(2+)|CHEBI:10113;zinc(2+)	Zn2+, Cd2+, Co2+	Metal cations	Vacuolar CDF1 transporter. Transports Zn2+, Co2+ and Cd2+ but not Mn2+. Zn2+ transporter ZNT1 and related Cd2+/Zn2+ transporters (cation diffusion facilitator superfamily)	'Cation efflux family(PF01545.24)'	2	vacuole
72060	PIRIN_72060	mRNA:PIIN_01284	PIRI_contig_0016;67,095-69,407	2313	739	1.A.35.2.1	Channels/Pores	α-Type Channels	The CorA Metal Ion Transporter (MIT) Family	CHEBI:6635;magnesium(2+)	Mg2+	Mg	Aluminum resistance protein (ALR1, LLR1; MNR1 (Mg2+ homeostasis transporter, catalyze uptake of Mg2+ and a variety of heavy metals. Fibroblast growth factor	'CorA-like Mg2+ transporter protein(PF01544.21)'	2	plasma membrane
72306	PIRIN_72306	mRNA:PIIN_01526	PIRI_contig_0020;55,382-53,977	1406	432	3.A.1.208.45	Primary Active Transporters	P-P-bond-hydrolysis-driven transporters	The ATP-binding Cassette (ABC) Superfamily	not found	unknown	Unknown	Mediates export of organic anions and drugs from the cytoplasm	'ABC transporter transmembrane region(PF00664.26)'	2	plasma membrane
72573	PIRIN_72573	mRNA:PIIN_11767	PIRI_contig_0025;36,583-33,839	2745	640	1.A.35.3.8	Channels/Pores	α-Type Channels	The CorA Metal Ion Transporter (MIT) Family	CHEBI:6635;magnesium(2+)	Mg2+	Mg	Magnesium transport protein, CorA. Mg2+ transporter protein, CorA-like, published by Prasad et al, 2021. ﻿CCA67920.1, PiMgT1	'CorA-like Mg2+ transporter protein(PF01544.21)'	2	plasma membrane
72581	PIRIN_72581	mRNA:PIIN_01789	PIRI_contig_0025;50,142-52,551	2410	645	1.A.35.3.2	Channels/Pores	α-Type Channels	The CorA Metal Ion Transporter (MIT) Family	CHEBI:6635;magnesium(2+)|CHEBI:23337;cobalt(2+)	Mg2+, Co2+	Mg	Magnesium transport protein, CorA. Mg2+ transporter protein, CorA-like, published by Prasad et al, 2021. ﻿CCA67920.1, PiMgT1	'CorA-like Mg2+ transporter protein(PF01544.21)'	2	plasma membrane
72587	PIRIN_72587	mRNA:PIIN_01795	PIRI_contig_0025;64,338-64,931	594	115	2.A.105.1.2	Electrochemical Potential-driven Transporters	Porters (uniporters, symporters, antiporters)	The Mitochondrial Pyruvate Carrier (MPC) Family	CHEBI:15361;pyruvate	pyruvate	Organic acids	Mediates the uptake of pyruvate into mitochondria	'Mitochondrial pyruvate carriers(PF03650.16)'	2	mitochondria
73064	PIRIN_73064	mRNA:PIIN_02267	PIRI_contig_0035;11,904-11,196	709	184	1.A.22.1.4	Channels/Pores	α-Type Channels	The Large Conductance Mechanosensitive Ion Channel (MscL) Family	CHEBI:24870;ion	ions	Osmoregulatory compounds	MscL Bacterial Channel that opens in response to stretch forces in the membrane lipid bilayer. May participate in the regulation of osmotic pressure changes within the cell. Mechanosensor, osmoregulation	'Large-conductance mechanosensitive channel, MscL(PF01741.21)'	2	plasma membrane
74085	PIRIN_74085	mRNA:PIIN_03282	PIRI_contig_0058;12-575	564	130	1.A.35.5.5	Channels/Pores	α-Type Channels	The CorA Metal Ion Transporter (MIT) Family	CHEBI:6635;magnesium(2+)	Mg2+	Mg	Mrs2, Mg2+ channel, mitochondria. High-conductance magnesium-selective channel that mediates the influx of magnesium into the mitochondrial matrix	'CorA-like Mg2+ transporter protein(PF01544.21)'	2	mitochondria
74256	PIRIN_74256	mRNA:PIIN_03453	PIRI_contig_0062;6,553-5,483	1071	272	3.A.16.1.4	Primary Active Transporters	P-P-bond-hydrolysis-driven transporters	The Endoplasmic Reticular Retrotranslocon (ER-RT) Family	CHEBI:16541;protein polypeptide chain	misfolded proteins	Misfolded proteins	polypeptide movement through the ER membrane	'Der1-like family(PF04511.18)'	2	ER
74542	PIRIN_74542	mRNA:PIIN_03741	PIRI_contig_0069:34543-39785	5242	1537	2.A.53.3.5	Electrochemical Potential-driven Transporters	Porters (uniporters, symporters, antiporters)	The Sulfate Permease (SulP) Family	CHEBI:9335;sulfate	sulfate	S	SulP homologue with fused C-terminal STAS/CAP-ED domains (function unknown COG0659) (Felce and Saier, 2005)	Cyclic nucleotide-binding domain(PF00027.32), Patatin-like phospholipase(PF01734.25)	2	?
75250	PIRIN_75250	mRNA:PIIN_04445	PIRI_contig_0090;23,514-25,037	1524	345	9.B.417.1.1	Incompletely Characterized Transport Systems	Putative transport proteins	The MCFD2/LMAN1 Complex Receptor (MLM-CR) Family	CHEBI:17089;glycoprotein|CHEBI:24393;glycolipid	glycoprotein, glycolipid	Lipids	Acid-sensing cation channel. Cation channel with high affinity for sodium, which is gated by extracellular protons and inhibited by the diuretic amiloride. Also permeable for Li+ and K+.	'Legume-like lectin family(PF03388.16)'	2	plasma membrane
75494	PIRIN_75494	mRNA:PIIN_04687	PIRI_contig_0098;36,734-38,115	1382	290	2.A.29.8.9	Electrochemical Potential-driven Transporters	Porters (uniporters, symporters, antiporters)	The Mitochondrial Carrier (MC) Family	CHEBI:5749;L-homoarginine|CHEBI:7784;ornithine|CHEBI:2643;arginine|CHEBI:86468;dimethylarginine|CHEBI:5733;histidine	amino acids	N	Carnitine, Acyl Carnitine transport mictochondria	'Mitochondrial carrier protein(PF00153.30)'	2	mitochondria
75782	PIRIN_75782	mRNA:PIIN_04975	PIRI_contig_0109;4,427-5,172	746	184	9.A.64.1.1	Incompletely Characterized Transport Systems	Recognized transporters of unknown biochemical mechanism	The SRP-independent Targeting (SND) Family	CHEBI:8526;protein polypeptide chain	protein	Proteins and mRNA	The SRP-independent protein to endoplasmic reticulum insertion SND complex, Snd1(877 aas and 0 TMSs), Snd2 (181 aas and 4 TMSs; TMEM208; see 9.B.26) and Snd3 (188 aas and 2 or 3 TMSs). These proteins probably function in an SRP (signal recognition particle)- and GET (guided entry of tail-anchored proteins)-independent pathway for targeting a broad range of substrate proteins to the endoplasmic re…	'Phosphate transport (Pho88)(PF10032.12)'	2	ER
75969	PIRIN_75969	mRNA:PIIN_05164	PIRI_contig_0116;20,048-18,551	1498	461	8.A.30.2.2	Accessory Factors Involved in Transport	Auxiliary transport proteins	The Nedd4-Family Interacting Protein-2 (Nedd4) Family	not found	unknown	Unknown	protease embebed in membrane that proteolytically removes the C-terminal three residues of farnesylated proteins. The peptide bond hydrolyzed can be designated -C-|-A-A-X in which C is an S-isoprenylated cysteine residue, A is usually aliphatic and X is the C-terminal residue of the substrate protein, and may be any of several amino acids. CAAX proteins function at cellular membranes and include …	'Protein of unknown function (DUF2370)(PF10176.12)'	2	?
76565	PIRIN_76565	mRNA:PIIN_05758	PIRI_contig_0141;13,971-13,241	731	204	1.A.56.3.2	Channels/Pores	α-Type Channels	The Copper Transporter (Ctr) Family	CHEBI:49551;copper(1+)	Cu+	Metal cations	Cu transporter in cell membrane	'Ctr copper transporter family(PF04145.18)'	2	plasma membrane
76599	PIRIN_76599	mRNA:PIIN_05792	PIRI_contig_0142;37,032-38,309	1278	293	2.A.29.7.3	Electrochemical Potential-driven Transporters	Porters (uniporters, symporters, antiporters)	The Mitochondrial Carrier (MC) Family	CHEBI:50744;citrate salt|CHEBI:27092;tricarboxylic acid trianion|CHEBI:16087;isocitrate(3-)	citrate, isocitrate	Organic acids	Citrate, Isocitrate, Tricarboxylates acroos mitochondria	'Mitochondrial carrier protein(PF00153.30)'	2	mitochondria
76610	PIRIN_76610	mRNA:PIIN_05803	PIRI_contig_0143;12,148-12,655	508	103	1.A.67.1.9	Channels/Pores	α-Type Channels	The Membrane Mg2+ Transporter (MMgT) Family	not found	unknown	Unknown	Uncharacterized protein of 103 aas and 2 TMSs de Piriformospora indica	'Membrane magnesium transporter(PF10270.12)'	2	?
76815	PIRIN_76815	mRNA:PIIN_06009	PIRI_contig_0151;42,656-41,977	680	176	3.D.1.6.2	Primary Active Transporters	Oxidoreduction-driven transporters	The H+ or Na+-translocating NADH Dehydrogenase (NDH) Family	CHEBI:5584;hydron	H+	H+	mitochondrial electron transport, NADH to ubiquinone	'NADH-ubiquinone oxidoreductase complex I, 21 kDa subunit(PF10785.12)', 'C-terminal of NADH-ubiquinone oxidoreductase 21 kDa subunit(PF12853.10)'	2	mitochondria
76830	PIRIN_76830	mRNA:PIIN_06024	PIRI_contig_0152;20,602-21,605	1004	271	2.A.1.3.73	Electrochemical Potential-driven Transporters	Porters (uniporters, symporters, antiporters)	The Major Facilitator Superfamily (MFS)	CHEBI:3556;Cercosporin|CHEBI:24127;fungicide|CHEBI:25442;mycotoxin	metabolites	Metabolites	Multidrug resistance Mfs1 protein of 583 aas and 14 TMSs. Exports natural mycotoxins and a variety of fungicides in Mycosphaerella graminicola. Predicted transporter (major facilitator superfamily)	'Major Facilitator Superfamily(PF07690.19)'	2	plasma membrane
76838	PIRIN_76838	mRNA:PIIN_06032	PIRI_contig_0152;39,273-37,833	1441	401	8.A.27.1.2	Accessory Factors Involved in Transport	Auxiliary transport proteins	The CDC50 P-type ATPase Lipid Flippase Subunit (CDC50) Family	not found	none	None	subunit of lipid P-ATPase,late endosome membrane	'LEM3 (ligand-effect modulator 3) family / CDC50 family(PF03381.18)'	2	endosomes	21
77347	PIRIN_77347	mRNA:PIIN_06542	PIRI_contig_0178;25,953-26,839	887	228	2.A.29.15.1	Electrochemical Potential-driven Transporters	Porters (uniporters, symporters, antiporters)	The Mitochondrial Carrier (MC) Family	CHEBI:16452;oxaloacetate(2-)|CHEBI:9335;sulfate|CHEBI:9569;thiosulfate(2-)|CHEBI:38083;malonate ester	oxalacetate, sulfate, malonate	Organic acids	Oxaloacetate, Malonate, Sulfate, Thiosulfate transport	'Mitochondrial carrier protein(PF00153.30)'	2	mitochondria
78413	PIRIN_78413	mRNA:PIIN_07605	PIRI_contig_0248;7,767-7,324	444	132	2.A.1.13.27	Electrochemical Potential-driven Transporters	Porters (uniporters, symporters, antiporters)	The Major Facilitator Superfamily (MFS)	CHEBI:24279;glucosinolate|CHEBI:24927;isothiocyanate	metabolites	Metabolites	vitamin B2 uptake	not_found	2	plasma membrane
78483	PIRIN_78483	mRNA:PIIN_07677	PIRI_contig_0254;784-83	702	157	2.A.67.4.3	Electrochemical Potential-driven Transporters	Porters (uniporters, symporters, antiporters)	The Oligopeptide Transporter (OPT) Family	CHEBI:7755;oligopeptide	oligopeptide	N	OPT family member	'OPT oligopeptide transporter protein(PF03169.18)'	2	plasma membrane
79541	PIRIN_79541	mRNA:PIIN_08729	PIRI_contig_0360;4,438-5,617	1180	322	2.A.29.10.5	Electrochemical Potential-driven Transporters	Porters (uniporters, symporters, antiporters)	The Mitochondrial Carrier (MC) Family	CHEBI:5228;guanosine 5'-monophosphate|CHEBI:2356;adenosine 5'-monophosphate|CHEBI:7422;NAD(+)	nucleotides-P	Nucleotide-P	ATP carrier	'Mitochondrial carrier protein(PF00153.30)'	2	mitochondria
80206	PIRIN_80206	mRNA:PIIN_09391	PIRI_contig_0455;5,638-6,302	665	153	1.A.56.1.16	Channels/Pores	α-Type Channels	The Copper Transporter (Ctr) Family	CHEBI:49551;copper(1+)	Cu+	Metal cations	Ctr4/5. Required for high affinity copper (probably reduced Cu +) transport into the cell. Cu homeostasis. Copper (Cu+) transporters of the Ctr (also called the CopT) family are sequence diverse eukaryotic proteins that function by a channel mechanism.	'Ctr copper transporter family(PF04145.18)'	2	plasma membrane
80362	PIRIN_80362	mRNA:PIIN_09547	PIRI_contig_0482;7,528-9,063	1536	368	2.A.29.8.16	Electrochemical Potential-driven Transporters	Porters (uniporters, symporters, antiporters)	The Mitochondrial Carrier (MC) Family	CHEBI:21301;L-glutamate(1-)	amino acids	N	Carnitine, Acyl Carnitine transport mictochondria	'Mitochondrial carrier protein(PF00153.30)'	2	mitochondria
82178	PIRIN_82178	mRNA:PIIN_11329	PIRI_contig_1532;1,119-25	1095	301	3.A.1.208.12	Primary Active Transporters	P-P-bond-hydrolysis-driven transporters	The ATP-binding Cassette (ABC) Superfamily	CHEBI:3098;bile acid	bile acid	Lipids	translocation of phosphatidylcholine to the vacuole lumen, the release of lumenal calcium stores, exhibits ATP-dependent bile acid transport.	'ABC transporter(PF00005.30)', 'ABC transporter transmembrane region(PF00664.26)'	2	vacuole
70923	PIRIN_70923	mRNA:PIIN_00171	PIRI_contig_0002;127,477-126,558	920	187	3.A.5.8.1	Primary Active Transporters	P-P-bond-hydrolysis-driven transporters	The General Secretory Pathway (Sec) Family	CHEBI:14911;protein	Proteins	Proteins and mRNA	The channel transports large polypeptides into ER and yet prevents the passage of small molecules, such as ions and metabolites	'Bap31/Bap29 transmembrane region(PF05529.15)'	3	ER
71135	PIRIN_71135	mRNA:PIIN_00378	PIRI_contig_0004;203,086-202,700	387	128	2.A.1.9.10	Electrochemical Potential-driven Transporters	Porters (uniporters, symporters, antiporters)	The Major Facilitator Superfamily (MFS)	CHEBI:7793;phosphate(3-)	phosphate	P	H+-phosphate symporter. High-affinity transporter for external inorganic phosphate. Acts probably as a H+-phosphate symporter.	'Sugar (and other) transporter(PF00083.27)', 'Major Facilitator Superfamily(PF07690.19)'	3	plasma membrane
71431	PIRIN_71431	mRNA:PIIN_00666	PIRI_contig_0008;68,049-67,173	877	205	9.A.55.2.1	Incompletely Characterized Transport Systems	Recognized transporters of unknown biochemical mechanism	The TMEM205 (TMEM205) Family	not found	unknown	Unknown	hypothetcal transmembrane protein involved in transport of cisplatin	'Domain of unknown function (DUF4149)(PF13664.9)'	3	plasma membrane
71802	PIRIN_71802	mRNA:PIIN_01027	PIRI_contig_0012;153,866-155,582	1717	512	3.A.20.1.5	Primary Active Transporters	P-P-bond-hydrolysis-driven transporters	The Peroxisomal Protein Importer (PPI) Family	CHEBI:8526;protein polypeptide chain	protein	Proteins and mRNA	The peroxisome complex for protein import into peroxisomes	'Integral peroxisomal membrane peroxin(PF06398.14)'	3	peroxisome
72206	PIRIN_72206	mRNA:PIIN_01427	PIRI_contig_0018;117,778-117,052	727	193	1.A.56.1.10	Channels/Pores	α-Type Channels	The Copper Transporter (Ctr) Family	CHEBI:49551;copper(1+)	Cu+	Metal cations	Ctr2. vacuolar Cu transporter	'Ctr copper transporter family(PF04145.18)'	3	vacuole
72542	PIRIN_72542	mRNA:PIIN_01752	PIRI_contig_0024;87,542-86,057	1486	461	8.A.30.2.2	Accessory Factors Involved in Transport	Auxiliary transport proteins	The Nedd4-Family Interacting Protein-2 (Nedd4) Family	not found	unknown	Unknown	protease embebed in membrane that proteolytically removes the C-terminal three residues of farnesylated proteins. The peptide bond hydrolyzed can be designated -C-|-A-A-X in which C is an S-isoprenylated cysteine residue, A is usually aliphatic and X is the C-terminal residue of the substrate protein, and may be any of several amino acids. CAAX proteins function at cellular membranes and include …	'Protein of unknown function (DUF2370)(PF10176.12)'	3	?
72612	PIRIN_72612	mRNA:PIIN_01819	PIRI_contig_0026;708-13	696	151	2.A.1.48.1	Electrochemical Potential-driven Transporters	Porters (uniporters, symporters, antiporters)	The Major Facilitator Superfamily (MFS)	CHEBI:25094;lysine|CHEBI:2643;arginine|CHEBI:5733;histidine	amino acids	N	vacuolar amino acid importer	'Sugar (and other) transporter(PF00083.27)', 'Major Facilitator Superfamily(PF07690.19)'	3	vacuole
72771	PIRIN_72771	mRNA:PIIN_01978	PIRI_contig_0029;27,323-30,121	2799	557	1.A.4.4.3	Channels/Pores	α-Type Channels	The Transient Receptor Potential Ca2+ Channel (TRP-CC) Family	CHEBI:36915;inorganic cation	Ca2+	Ca	Ca2+ channel, vacuolar (YVC1). Required for release of calcium ions from the vacuole in response to hyperosmotic shock.	'Ion transport protein(PF00520.34)'	3	vacuole
72827	PIRIN_72827	mRNA:PIIN_02032	PIRI_contig_0030;32,124-32,856	733	210	1.A.51.1.6	Channels/Pores	α-Type Channels	The Voltage-gated Proton Channel (VPC) Family	CHEBI:5584;hydron	H+	H+	pH homeostasis, plasma membrane. Forms a proton-selective channel through which protons may pass in accordance with their electrochemical gradient.	'Ion transport protein(PF00520.34)'	3	plasma membrane
73177	PIRIN_73177	mRNA:PIIN_02380	PIRI_contig_0037;75,505-77,701	2197	549	3.A.1.212.3	Primary Active Transporters	P-P-bond-hydrolysis-driven transporters	The ATP-binding Cassette (ABC) Superfamily	not found	metabolites	Metabolites	exports peptides of 6-21 amino acyl residues from the mitochondrial matrix	'ABC transporter(PF00005.30)', 'ABC transporter transmembrane region(PF00664.26)', 'RecF/RecN/SMC N terminal domain(PF02463.22)'	3	mitochondria
73839	PIRIN_73839	mRNA:PIIN_03036	PIRI_contig_0051;92,143-90,740	1404	315	2.A.29.1.7	Electrochemical Potential-driven Transporters	Porters (uniporters, symporters, antiporters)	The Mitochondrial Carrier (MC) Family	CHEBI:2342;ADP|CHEBI:2359;ATP	nucleotides-P	Nucleotide-P	ATP, ADP mitochondrial transporter. ADP:ATP antiporter that mediates import of ADP into the mitochondrial matrix for ATP synthesis, and export of ATP out to fuel the cell	'Mitochondrial carrier protein(PF00153.30)'	3	mitochondria
74211	PIRIN_74211	mRNA:PIIN_03408	PIRI_contig_0060;84,581-84,091	491	103	2.A.1.48.3	Electrochemical Potential-driven Transporters	Porters (uniporters, symporters, antiporters)	The Major Facilitator Superfamily (MFS)	CHEBI:2642;alpha-amino acid	amino acids	N	vacuolar aa uptake system	'Sugar (and other) transporter(PF00083.27)', 'Major Facilitator Superfamily(PF07690.19)'	3	vacuole
75239	PIRIN_75239	mRNA:PIIN_04434	PIRI_contig_0090;3,809-2,939	871	197	9.B.82.1.1	Incompletely Characterized Transport Systems	Putative transport proteins	The Endoplasmic Reticulum Retrieval Protein1 (Putative Heavy Metal Transporter) (Rer1) Family	CHEBI:25213;metal cation	Metal cations	Metal cations	Involved in the retrieval of endoplasmic reticulum membrane proteins from the early Golgi compartment.	'Rer1 family(PF03248.16)'	3	ER
75295	PIRIN_75295	mRNA:PIIN_04490	PIRI_contig_0091;47,359-49,335	1977	563	1.A.46.2.1	Channels/Pores	α-Type Channels	The Anion Channel-forming Bestrophin (Bestrophin) Family	CHEBI:50744;citrate salt|CHEBI:17272;propionate|CHEBI:16150;benzoate|CHEBI:53423;polysorbate 40	citrate, propionate, benzoate	Organic acids	Plasma membrane Ca2+-activated anion-selective channel, Best1 (AN2251) of 499 aas and 4 TMSs. Transports citrate, propionate, benzoate, and sorbate	'Bestrophin, RFP-TM, chloride channel(PF01062.24)'	3	plasma membrane
75297	PIRIN_75297	mRNA:PIIN_04492	PIRI_contig_0091;52,871-50,604	2268	608	1.A.46.2.1	Channels/Pores	α-Type Channels	The Anion Channel-forming Bestrophin (Bestrophin) Family	CHEBI:50744;citrate salt|CHEBI:17272;propionate|CHEBI:16150;benzoate|CHEBI:53423;polysorbate 40	citrate, propionate, benzoate	Organic acids	Plasma membrane Ca2+-activated anion-selective channel, Best1 (AN2251) of 499 aas and 4 TMSs. Transports citrate, propionate, benzoate, and sorbate	'Bestrophin, RFP-TM, chloride channel(PF01062.24)'	3	plasma membrane
75336	PIRIN_75336	mRNA:PIIN_04531	PIRI_contig_0093;5,937-8,194	2258	581	2.A.29.23.2	Electrochemical Potential-driven Transporters	Porters (uniporters, symporters, antiporters)	The Mitochondrial Carrier (MC) Family	CHEBI:6635;magnesium(2+)|CHEBI:7793;phosphate(3-)|CHEBI:2342;ADP|CHEBI:2359;ATP	nucleotides-P	Nucleotide-P	Ca2+-dependent mitochondrial carrier	'Mitochondrial carrier protein(PF00153.30)'	3	mitochondria
75358	PIRIN_75358	mRNA:PIIN_04553	PIRI_contig_0093;47,012-48,910	1899	514	1.A.88.1.5	Channels/Pores	α-Type Channels	The Fungal Potassium Channel (F-Kch) Family	CHEBI:8345;potassium(1+)	K+	K	Vacuolar Kch homologue of 422 aas. Stoned B synaptic vesicle biogenesis protein	'Fungal potassium channel(PF16944.8)'	3	vacuole
76267	PIRIN_76267	mRNA:PIIN_05461	PIRI_contig_0128;29,119-31,522	2404	491	2.A.29.17.1	Electrochemical Potential-driven Transporters	Porters (uniporters, symporters, antiporters)	The Mitochondrial Carrier (MC) Family	CHEBI:2356;adenosine 5'-monophosphate|CHEBI:2342;ADP|CHEBI:2359;ATP	nucleotides-P	Nucleotide-P	ATP, ADP, AMP transport in peroxisome. uniport of ATP and adenine nucleotide hetero-exchange transport between the cytosol and the peroxisomal lumen. This transport is accompanied by a proton transport from the peroxisomal lumen to the cytosol. Transport of ATP into the peroxisome is required for beta-oxidation of medium-chain fatty acids. Required for growth on medium-chain fatty acids, pH gradi…	'Mitochondrial carrier protein(PF00153.30)', 'BTB/POZ domain(PF00651.34)'	3	mitochondria
77138	PIRIN_77138	mRNA:PIIN_06330	PIRI_contig_0167;10,795-9,835	961	282	1.A.15.1.1	Channels/Pores	α-Type Channels	The Non-selective Cation Channel-2 (NSCC2) Family	not found	protein	Proteins and mRNA	Sec62. protein translocation into ER. Acts as component of the Sec62/63 complex which is involved in SRP-independent post-translational translocation across the endoplasmic reticulum (ER) and functions together with the Sec61 complex and KAR2 in a channel-forming translocon complex.	'Translocation protein Sec62(PF03839.19)'	3	ER
77806	PIRIN_77806	mRNA:PIIN_07000	PIRI_contig_0204;28,964-30,534	1571	456	3.A.20.1.5	Primary Active Transporters	P-P-bond-hydrolysis-driven transporters	The Peroxisomal Protein Importer (PPI) Family	CHEBI:8526;protein polypeptide chain	protein	Proteins and mRNA	The peroxisome complex for protein import into peroxisomes	'Integral peroxisomal membrane peroxin(PF06398.14)'	3	peroxisome
78901	PIRIN_78901	mRNA:PIIN_08094	PIRI_contig_0289;2,082-6,500	4419	1257	1.I.1.1.2	Channels/Pores	Membrane-bounded Channels	The Nuclear Pore Complex (NPC) Family	CHEBI:8526;protein polypeptide chain|CHEBI:8755;(ribonucleotide)n+m	protein	Proteins and mRNA	Catalyzes phospholipid flipping	not_found	3	nucleus
78961	PIRIN_78961	mRNA:PIIN_08153	PIRI_contig_0295;7,073-8,545	1473	312	2.A.29.8.5	Electrochemical Potential-driven Transporters	Porters (uniporters, symporters, antiporters)	The Mitochondrial Carrier (MC) Family	CHEBI:3424;carnitinium|CHEBI:8946;S-adenosyl-L-methionine	carnitine, Acyl Carnitine	Lipids	Carnitine, Acyl Carnitine transport mictochondria	'Mitochondrial carrier protein(PF00153.30)'	3	mitochondria
79038	PIRIN_79038	mRNA:PIIN_08230	PIRI_contig_0303;166-1,037	872	235	9.A.26.1.4	Incompletely Characterized Transport Systems	Recognized transporters of unknown biochemical mechanism	The Lipid-translocating Exporter (LTE) Family	CHEBI:8150;phospholipid	phospholipids	Lipids	putative flippase that exports LCBs across the cytoplasmic membrane, Rsb1p. Involved in the establishment of the functional lipid asymmetry of the plasma membrane. Regulates intracellular levels of LCBs, sphingolipid precursors that are growth inhibitory at increased levels.	'RTA1 like protein(PF04479.16)'	3	plasma membrane, vacuole
79233	PIRIN_79233	mRNA:PIIN_08425	PIRI_contig_0322;20,057-20,797	741	216	2.A.1.3.52	Electrochemical Potential-driven Transporters	Porters (uniporters, symporters, antiporters)	The Major Facilitator Superfamily (MFS)	CHEBI:23888;drug	metabolites	Metabolites	pumping aminotriazole (and possibly other toxic compounds) out of the cell	'Sugar (and other) transporter(PF00083.27)', 'Major Facilitator Superfamily(PF07690.19)'	3	plasma membrane
79306	PIRIN_79306	mRNA:PIIN_08497	PIRI_contig_0332;552-51	502	118	9.A.26.1.3	Incompletely Characterized Transport Systems	Recognized transporters of unknown biochemical mechanism	The Lipid-translocating Exporter (LTE) Family	CHEBI:5651;ferroheme b|CHEBI:8592;protoporphyrin	Fe	Fe	protoporphyrin uptake porter, Pug1 in yeast (may also catalyze heme efflux) protoporphyrin IX influx and heme efflux.	'RTA1 like protein(PF04479.16)'	3	plasma membrane
80557	PIRIN_80557	mRNA:PIIN_09742	PIRI_contig_0524;2,589-5,571	2983	820	2.A.29.18.6	Electrochemical Potential-driven Transporters	Porters (uniporters, symporters, antiporters)	The Mitochondrial Carrier (MC) Family	CHEBI:18420;magnesium(2+)	Mg2+	Mg	Inner membrane mitochondrial magnesium exporter???. Maybe a solute carrier family 25 (mitochondrial iron transporter), member 37, putative iron transporter, Mitoferrin-1? Inner membrane mitochondrial magnesium exporter??? Mitochondrial carrier protein MRS3/4	'Mitochondrial carrier protein(PF00153.30)'	3	mitochondria
81198	PIRIN_81198	mRNA:PIIN_10372	PIRI_contig_0737;428-42	387	128	2.A.1.9.10	Electrochemical Potential-driven Transporters	Porters (uniporters, symporters, antiporters)	The Major Facilitator Superfamily (MFS)	CHEBI:7793;phosphate(3-)	phosphate	P	H+-phosphate symporter. High-affinity transporter for external inorganic phosphate. Acts probably as a H+-phosphate symporter.	'Sugar (and other) transporter(PF00083.27)', 'Major Facilitator Superfamily(PF07690.19)'	3	plasma membrane
81213	PIRIN_81213	mRNA:PIIN_10387	PIRI_contig_0744;2,334-35	2300	706	3.A.1.208.5	Primary Active Transporters	P-P-bond-hydrolysis-driven transporters	The ATP-binding Cassette (ABC) Superfamily	CHEBI:58716;red chlorophyll catabolite(2-)|CHEBI:5437;glutathione|CHEBI:24335;glutathione conjugate|CHEBI:16469;17beta-estradiol|CHEBI:34718;1-chloro-2,4-dinitrobenzene|CHEBI:23888;drug	metabolites	Metabolites	Mediates the transport of S-conjugates into the vacuole	'ABC transporter(PF00005.30)', 'ABC transporter transmembrane region(PF00664.26)'	3	vacuole
81892	PIRIN_81892	mRNA:PIIN_11053	PIRI_contig_1254;1,070-73	998	297	2.A.1.2.86	Electrochemical Potential-driven Transporters	Porters (uniporters, symporters, antiporters)	The Major Facilitator Superfamily (MFS)	CHEBI:6036;isopenicillin N	metabolites	Metabolites	efflux transporter	'Sugar (and other) transporter(PF00083.27)', 'Major Facilitator Superfamily(PF07690.19)'	3	plasma membrane
82039	PIRIN_82039	mRNA:PIIN_11197	PIRI_contig_1393;1,144-15	1130	317	3.A.1.208.5	Primary Active Transporters	P-P-bond-hydrolysis-driven transporters	The ATP-binding Cassette (ABC) Superfamily	CHEBI:58716;red chlorophyll catabolite(2-)|CHEBI:5437;glutathione|CHEBI:24335;glutathione conjugate|CHEBI:16469;17beta-estradiol|CHEBI:34718;1-chloro-2,4-dinitrobenzene|CHEBI:23888;drug	metabolites	Metabolites	Mediates the transport of S-conjugates into the vacuole	'ABC transporter transmembrane region(PF00664.26)'	3	vacuole
71091	PIRIN_71091	mRNA:PIIN_00337	PIRI_contig_0004;93,760-91,385	2376	354	2.A.1.1.127	Electrochemical Potential-driven Transporters	Porters (uniporters, symporters, antiporters)	The Major Facilitator Superfamily (MFS)	CHEBI:5709;hexose	monosaccharides, sugars	C	Hexose:proton symporter of 525 aas and 12 TMSs, Hxt5 from Piriformspora indica.Takes up D-glucose, D-fructose, D-xylose, D-mannose, D-galactose with decreasing affinity in this order (Rani et al. 2016).	'Sugar (and other) transporter(PF00083.27)', 'Putative S-adenosyl-L-methionine-dependent methyltransferase(PF02636.20)'	4	plasma membrane
71106	PIRIN_71106	mRNA:PIIN_11825	PIRI_contig_0004;128,747-128,102	646	184	2.A.19.2.2	Electrochemical Potential-driven Transporters	Porters (uniporters, symporters, antiporters)	The Ca2+:Cation Antiporter (CaCA) Family	CHEBI:3308;calcium(2+)|CHEBI:29035;manganese(2+)|CHEBI:5584;hydron	Ca2+, Mn2+, H+	Ca, Metal cations, H+	VCX1, Hum1. exchange of calcium ions for hydrogen ions across the vacuolar membrane. Has a role in promoting intracellular calcium ion sequestration via the exchange of calcium ions for hydrogen ions across the vacuolar membrane. Involved also in manganese ion homeostasis via its uptake into the vacuole.	'Sodium/calcium exchanger protein(PF01699.27)'	4	vacuole
71534	PIRIN_71534	mRNA:PIIN_00766	PIRI_contig_0009;109,078-110,307	1230	323	1.A.76.1.14	Channels/Pores	α-Type Channels	The Magnesium Transporter1 (MagT1) Family	CHEBI:6635;magnesium(2+)	Mg2+	Mg	Prokaryotic protein that acts as an immunity protein for halocin-C8. Able to block the halocin-C8 activity by sequestering the activity of halocin-C8 through specific and direct binding. Halocin-C8:	'OST3 / OST6 family, transporter family(PF04756.16)'	4	ER
[truncated: 320 more rows]
