# Supplementary material for: The transportome of the endophyte Serendipita indica in free life and symbiosis with Arabidopsis and its expression in moderate salinity
Source: Front Microbiol. 2023 Jun 19;14:1191255. doi: 10.3389/fmicb.2023.1191255 (PMC10315484; doi:10.3389/fmicb.2023.1191255)
Supplement: Supplementary file 7 [file Table_3.XLSX]

## Sheet: Na+K+Cl-
Table S3. Transporters of Serendipita related to Na+, K+ and Cl- homeostasis. Serendipita transporters were identified by amino acid sequence homology of known transporters from other fungi.
Protein_ID	PIRIN_Protein_ID	PIIN_transcript	Location (contig;start-end)	Gene length	Protein length	TC number	Class	Superfamily	Family	CHEBI Substrate	Groups of Substrates	Complementary Description	Domain	PredHel	Cellular location
76641	PIRIN_76641	mRNA:PIIN_05834	PIRI_contig_0144;16,437-19,048	2612	805	2.A.19.4.4	Electrochemical Potential-driven Transporters	Porters (uniporters, symporters, antiporters)	The Ca2+:Cation Antiporter (CaCA) Family	CHEBI:3308;calcium(2+)|CHEBI:9175;sodium(1+)|CHEBI:8345;potassium(1+)	Ca, Na, K	K+-dependent Na+/Ca2+ antiporter, NCKX6 CCKX6. It is an essential component of the mitochondrial Na+/Ca2+ exchanger. It usually mediates mitochondrial Ca2+ extrusion	'Sodium/calcium exchanger protein(PF01699.27)'	13	mitochondria
75193	PIRIN_75193	mRNA:PIIN_04389	PIRI_contig_0088;37,852-41,168	3317	807	2.A.49.1.3	Electrochemical Potential-driven Transporters	Porters (uniporters, symporters, antiporters)	The Chloride Carrier/Channel (ClC) Family	CHEBI:3731;chloride	Cl	voltage-gated chloride channel activity	'CBS domain(PF00571.31)', 'Voltage gated chloride channel(PF00654.23)'	13	plasma membrane
75247	PIRIN_75247	mRNA:PIIN_04442	PIRI_contig_0090;18,446-15,259	3188	928	2.A.49.2.3	Electrochemical Potential-driven Transporters	Porters (uniporters, symporters, antiporters)	The Chloride Carrier/Channel (ClC) Family	CHEBI:3731;chloride|CHEBI:3178;bromide|CHEBI:5946;iodide|CHEBI:7710;superoxide	Cl	outward rectified channel	'Voltage gated chloride channel(PF00654.23)'	10	plasma membrane
76818	PIRIN_76818	mRNA:PIIN_06012	PIRI_contig_0151;46,878-46,135	744	200	2.A.49.2.3	Electrochemical Potential-driven Transporters	Porters (uniporters, symporters, antiporters)	The Chloride Carrier/Channel (ClC) Family	CHEBI:3731;chloride|CHEBI:3178;bromide|CHEBI:5946;iodide|CHEBI:7710;superoxide	Cl	outward rectified channel	'CBS domain(PF00571.31)'	0	plasma membrane
76942	PIRIN_76942	mRNA:PIIN_06135	PIRI_contig_0158;1,805-1	1805	399	2.A.49.2.3	Electrochemical Potential-driven Transporters	Porters (uniporters, symporters, antiporters)	The Chloride Carrier/Channel (ClC) Family	CHEBI:3731;chloride|CHEBI:3178;bromide|CHEBI:5946;iodide|CHEBI:7710;superoxide	Cl	outward rectified channel	'Voltage gated chloride channel(PF00654.23)'	6	plasma membrane
70755	PIRIN_70755	mRNA:PIIN_00004	PIRI_contig_0001;2,985-3,817	833	247	1.A.12.2.2	Channels/Pores	α-Type Channels	The Intracellular Chloride Channel (CLIC) Family	CHEBI:3731;chloride	Cl	Intracellular membrane chloride channel mitochondrial??	'Glutathione S-transferase, C-terminal domain(PF00043.28, PF13410.9, PF14497.9)', 'Glutathione S-transferase, N-terminal domain(PF02798.23, PF13409.9, PF13417.9)'	0	mitochondria
77779	PIRIN_77779	mRNA:PIIN_06973	PIRI_contig_0203;9,259-8,366	894	266	1.A.12.3.1	Channels/Pores	α-Type Channels	The Intracellular Chloride Channel (CLIC) Family	CHEBI:3731;chloride|CHEBI:24834;inorganic anion	Cl	Intracellular membrane chloride channel mitochondrial??	'Glutathione S-transferase, C-terminal domain(PF00043.28, PF13410.9, PF16865.8)', 'Glutathione S-transferase, N-terminal domain(PF02798.23, PF13409.9, PF13417.9)'	0	mitochondria
77824	PIRIN_77824	mRNA:PIIN_07018	PIRI_contig_0206;4,120-346	3775	1104	3.A.1.208.23	Primary Active Transporters	P-P-bond-hydrolysis-driven transporters	The ATP-binding Cassette (ABC) Superfamily	not found	K	sulfonylurea receptor (SUR) is another atypical ABC protein that regulates activity of the potassium ATP channel (KATP)	'ABC transporter(PF00005.30)', 'ABC transporter transmembrane region(PF00664.26)'	9	plasma membrane
79610	PIRIN_79610	mRNA:PIIN_08798	PIRI_contig_0368;13,958-10,970	2989	768	2.A.72.2.1	Electrochemical Potential-driven Transporters	Porters (uniporters, symporters, antiporters)	The K+ Uptake Permease (KUP) Family	CHEBI:8345;potassium(1+)	K	SiHAK1. K+ Uptake Permease (HAK)	'K+ potassium transporter(PF02705.19)'	11	plasma membrane
74258	PIRIN_74258	mRNA:PIIN_03455	PIRI_contig_0062;11,155-8,002	3154	906	1.A.1.7.9	Channels/Pores	α-Type Channels	The Voltage-gated Ion Channel (VIC) Superfamily	CHEBI:8345;potassium(1+)	K	SiTOK1. Outward-rectifier potassium channel TOK1 of 699 aas and 8 TMSs in a 6 + 2 TMS arrangement, Tandem pore domain K+ channel	'Ion channel(PF07885.19)'	9	plasma membrane
78142	PIRIN_78142	mRNA:PIIN_07335	PIRI_contig_0227;8,877-6,866	2012	583	1.A.1.2.28	Channels/Pores	α-Type Channels	The Voltage-gated Ion Channel (VIC) Superfamily	CHEBI:29103;potassium(1+)	K	SiSKC1. inward rectifier K+ channel. Potassium voltage-gated channel subfamily D member 1, Kv4.1 of 647 aas and 6 TMSs. Pore-forming α-subunit of a voltage-gated rapidly inactivating A-type potassium channel.	'Ion transport protein(PF00520.34)', 'Ion channel(PF07885.19)'	6	plasma membrane
75358	PIRIN_75358	mRNA:PIIN_04553	PIRI_contig_0093;47,012-48,910	1899	514	1.A.88.1.5	Channels/Pores	α-Type Channels	The Fungal Potassium Channel (F-Kch) Family	CHEBI:8345;potassium(1+)	K	Vacuolar Kch homologue of 422 aas. Stoned B synaptic vesicle biogenesis protein	'Fungal potassium channel(PF16944.8)'	3	vacuole
75409	PIRIN_75409	mRNA:PIIN_04603	PIRI_contig_0095;27,238-24,198	3041	885	2.A.37.4.1	Electrochemical Potential-driven Transporters	Porters (uniporters, symporters, antiporters)	The Monovalent Cation:Proton Antiporter-2 (CPA2) Family	CHEBI:8345;potassium(1+)|CHEBI:5584;hydron	K, H+	SiKHA1. Potassium-proton antiport	'Sodium/hydrogen exchanger family(PF00999.24)'	12	ER, Golgi
75414	PIRIN_75414	mRNA:PIIN_04607	PIRI_contig_0095;32,257-35,561	3305	958	2.A.37.4.1	Electrochemical Potential-driven Transporters	Porters (uniporters, symporters, antiporters)	The Monovalent Cation:Proton Antiporter-2 (CPA2) Family	CHEBI:8345;potassium(1+)|CHEBI:5584;hydron	K, H+	SiKHA2. Potassium-proton antiport	'Sodium/hydrogen exchanger family(PF00999.24)'	12	ER, Golgi
72634	PIRIN_72634	mRNA:PIIN_01840	PIRI_contig_0026;45,233-41,382	3852	1110	3.A.3.9.2	Primary Active Transporters	P-P-bond-hydrolysis-driven transporters	The P-type ATPase (P-ATPase) Superfamily	CHEBI:8345;potassium(1+)	K, Na	SiENA5, K+, Na+ efflux system	'E1-E2 ATPase(PF00122.23)', 'Cation transporting ATPase, C-terminus(PF00689.24)', 'Cation transporter/ATPase, N-terminus(PF00690.29)', 'haloacid dehalogenase-like hydrolase(PF00702.29, PF08282.15)', 'Cation transport ATPase (P-type)(PF13246.9)'	8	plasma membrane
72635	PIRIN_72635	mRNA:PIIN_01841	PIRI_contig_0026;49,299-45,478	3822	1103	3.A.3.9.2	Primary Active Transporters	P-P-bond-hydrolysis-driven transporters	The P-type ATPase (P-ATPase) Superfamily	CHEBI:8345;potassium(1+)	K, Na	SiENA1, K+, Na+ efflux system	'E1-E2 ATPase(PF00122.23)', 'Cation transporting ATPase, C-terminus(PF00689.24)', 'Cation transporter/ATPase, N-terminus(PF00690.29)', 'haloacid dehalogenase-like hydrolase(PF00702.29, PF08282.15)', 'Cation transport ATPase (P-type)(PF13246.9)'	10	plasma membrane
70870	PIRIN_70870	mRNA:PIIN_00119	PIRI_contig_0001;252,478-249,151	3328	861	2.A.38.2.5	Electrochemical Potential-driven Transporters	Porters (uniporters, symporters, antiporters)	The K+ Transporter (Trk) Family	CHEBI:9175;sodium(1+)|CHEBI:8345;potassium(1+)	K, Na	SiTRK1.K+ uptake	'Cation transport protein(PF02386.19)'	7	plasma membrane
77504	PIRIN_77504	mRNA:PIIN_06700	PIRI_contig_0186;40,208-39,283	926	219	2.A.38.2.5	Electrochemical Potential-driven Transporters	Porters (uniporters, symporters, antiporters)	The K+ Transporter (Trk) Family	CHEBI:9175;sodium(1+)|CHEBI:8345;potassium(1+)	K, Na	SiTRK2 (partial). K+ uptake	'Cation transport protein(PF02386.19)'	1	plasma membrane
72429	PIRIN_72429	mRNA:PIIN_01646	PIRI_contig_0022;81,764-78,641	3124	809	2.A.36.4.1	Electrochemical Potential-driven Transporters	Porters (uniporters, symporters, antiporters)	The Monovalent Cation:Proton Antiporter-1 (CPA1) Family	CHEBI:9175;sodium(1+)|CHEBI:8345;potassium(1+)|CHEBI:5584;hydron	K, Na, H+	SiNHA1. Sodium export from cell. takes up external protons in exchange for internal sodium ions.	'Sodium/hydrogen exchanger family(PF00999.24)'	9	plasma membrane
72259	PIRIN_72259	mRNA:PIIN_01480	PIRI_contig_0019;80,193-76,290	3904	1203	2.A.19.7.1	Electrochemical Potential-driven Transporters	Porters (uniporters, symporters, antiporters)	The Ca2+:Cation Antiporter (CaCA) Family	CHEBI:9175;sodium(1+)|CHEBI:8345;potassium(1+)|CHEBI:5584;hydron	K, Na, H+	SiVNHX1. Na+ for hydrogen ions across the vacuolar membrane. Vnx1. Has a role in promoting intracellular monovalent cation sequestration via the exchange of monovalent cations and especially Na+ for hydrogen ions across the vacuolar membrane.	'Sodium/calcium exchanger protein(PF01699.27)', 'Inner membrane component domain(PF03733.16)'	15	vacuole
76116	PIRIN_76116	mRNA:PIIN_05313	PIRI_contig_0121;42,277-37,904	4374	1203	3.B.1.1.6	Primary Active Transporters	Decarboxylation-driven transporters	The Na+-transporting Carboxylic Acid Decarboxylase (NaT-DC) Family	CHEBI:9175;sodium(1+)	Na	Na+-oxalate decarboxylase, catalyze decarboxylation of a substrate carboxylic acid (oxaloacetate, methylmalonyl-CoA, glutaconyl-CoA and malonate) and use the energy released to drive extrusion of one or two sodium ions (Na+) from the cytoplasm of the cell. Only in bacteria!!!	'Biotin carboxylase, N-terminal domain(PF00289.25)', 'Biotin-requiring enzyme(PF00364.25)', 'HMGL-like(PF00682.22)', 'ATP-grasp domain(PF02222.25, PF02655.17)', 'Conserved carboxylase domain(PF02436.21)', 'Biotin carboxylase C-terminal domain(PF02785.22)', 'Carbamoyl-phosphate synthase L chain, ATP binding domain(PF02786.20)', 'D-ala D-ala ligase C-terminus(PF07478.16)', 'Biotin-lipoyl like(PF135…	0	?
75374	PIRIN_75374	mRNA:PIIN_04568	PIRI_contig_0094;15,972-13,845	2128	564	3.B.1.1.2	Primary Active Transporters	Decarboxylation-driven transporters	The Na+-transporting Carboxylic Acid Decarboxylase (NaT-DC) Family	CHEBI:9175;sodium(1+)	Na	converts the chemical energy of a decarboxylation reaction into an electrochemical gradient of Na+ ions across the cytoplasmic membrane. Does it work in mitochondria???	'Carboxyl transferase domain(PF01039.25)'	0	mitochondria
72636	PIRIN_72636	mRNA:PIIN_01842	PIRI_contig_0026;51,060-49,774	1287	428	2.A.37.2.7	Electrochemical Potential-driven Transporters	Porters (uniporters, symporters, antiporters)	The Monovalent Cation:Proton Antiporter-2 (CPA2) Family	CHEBI:9175;sodium(1+)|CHEBI:5584;hydron	Na, H+	SiVNX1. Na+/H+ antiporter that transports sodium from the cytoplasm into the thylakoid lumen in exchange for protons. Contributes to sodium homeostasis and tolerance.	'Sodium/hydrogen exchanger family(PF00999.24)'	11	mitochondria
77027	PIRIN_77027	mRNA:PIIN_06219	PIRI_contig_0161;41,873-45,004	3132	794	2.A.38.2.5	Electrochemical Potential-driven Transporters	Porters (uniporters, symporters, antiporters)	The K+ Transporter (Trk) Family	CHEBI:9175;sodium(1+)|CHEBI:8345;potassium(1+)	Na, H+	SiTRK2 (partial). K+ and Na+ channel protein Trk1 (inward rectifying current; Na+/K+ transporter	'Cation transport protein(PF02386.19)'	6	plasma membrane
74006	PIRIN_74006	mRNA:PIIN_03202	PIRI_contig_0056;5,562-3,276	2287	651	2.A.36.1.12	Electrochemical Potential-driven Transporters	Porters (uniporters, symporters, antiporters)	The Monovalent Cation:Proton Antiporter-1 (CPA1) Family	CHEBI:9175;sodium(1+)|CHEBI:5584;hydron	Na, H+	SiNHX1. exchange of protons for cations such as Na+ or K+ in vacuole	'Sodium/hydrogen exchanger family(PF00999.24)'	10	vacuole
