# Supplementary material for: The transportome of the endophyte Serendipita indica in free life and symbiosis with Arabidopsis and its expression in moderate salinity
Source: Front Microbiol. 2023 Jun 19;14:1191255. doi: 10.3389/fmicb.2023.1191255 (PMC10315484; doi:10.3389/fmicb.2023.1191255)
Supplement: Supplementary file 8 [file Table_4.XLSX]

## Sheet: Table S4 FPKMs transporters
Table S4. FPKM values of the 752 transporter-encoding genes expressed in each of the fungal samples studied. These values allow estimation of the gene abundance (FPKM = fragments per kilobase of transcript per million mapped reads). The data obtained for each triplicate are shown.
Protein_ID	PIRIN_Protein_ID	PIIN_transcript	Location (contig;start-end)	Gene length	Protein length	TC number	Class	Superfamily	Family	Substrate	Groups of Substrates	PredHel	FL1,5h1_FPKM	FL1,5h2_FPKM	FL1,5h3_FPKM	FL1,5hNaCl1_FPKM	FL1,5hNaCl2_FPKM	FL1,5hNaCl3_FPKM	FL7d1_FPKM	FL7d2_FPKM	FL7d3_FPKM	FL7dNaCl1_FPKM	FL7dNaCl2_FPKM	FL7dNaCl3_FPKM	FL14d1_FPKM	FL14d2_FPKM	FL14d3_FPKM	FL14dNaCl1_FPKM	FL14dNaCl2_FPKM	FL14dNaCl3_FPKM	S1,5h1_FPKM	S1,5h2_FPKM	S1,5h3_FPKM	S1,5hNaCl1_FPKM	S1,5hNaCl2_FPKM	S1,5hNaCl3_FPKM	S7d1_FPKM	S7d2_FPKM	S7d3_FPKM	S7dNaCl1_FPKM	S7dNaCl2_FPKM	S7dNaCl3_FPKM	S14d1_FPKM	S14d2_FPKM	S14d3_FPKM	S14dNaCl1_FPKM	S14dNaCl2_FPKM	S14dNaCl3_FPKM	Groups of Substrates
70755	PIRIN_70755	mRNA:PIIN_00004	PIRI_contig_0001;2,985-3,817	833	247	1.A.12.2.2	Channels/Pores	α-Type Channels	The Intracellular Chloride Channel (CLIC) Family	CHEBI:3731;chloride	Cl	0	82.45	33.54	36.61	36.44	28.55	43.3	23.19	9.58	24.3	37.85	36.86	16.62	20.6	25.69	25.14	19.71	28.02	27.41	18.74	0	0	12.96	19.33	5.16	0	13.91	10.41	15.93	1.66	27.21	18.04	45.94	29.23	0	16.02	6.39	Cl
70769	PIRIN_70769	mRNA:PIIN_00018	PIRI_contig_0001;32,350-34,144	1795	517	2.A.7.29.3	Electrochemical Potential-driven Transporters	Porters (uniporters, symporters, antiporters)	The Drug/Metabolite Transporter (DMT) Superfamily	not found	Unknown	9	36.17	62.8	58.75	44.62	45.87	59.46	49.55	27.14	48.37	51.73	44.59	25.71	48.67	51.19	46.64	42.6	40.49	43.59	56.5	48.37	61.23	82.27	59.54	34.74	51.33	50.67	37.14	40.18	33.79	58.93	51.92	56.65	58.93	46.16	45.36	46.62	Unknown
70783	PIRIN_70783	mRNA:PIIN_00032	PIRI_contig_0001;55,593-56,296	704	163	3.A.8.1.1	Primary Active Transporters	P-P-bond-hydrolysis-driven transporters	The Mitochondrial Protein Translocase (MPT) Family	CHEBI:8526;protein polypeptide chain	Proteins and mRNA	2	97.07	98.99	123.22	75.01	103.76	118.83	85.19	64.26	124.89	99.84	86.86	89.08	91.96	108.52	98.18	101.17	86.47	77.36	82.69	44.29	106.5	76.47	119.67	43.19	91.83	97.26	95.93	126.74	76.01	69.24	76.88	99.53	127.46	74.29	81.9	54.25	Proteins and mRNA
70791	PIRIN_70791	mRNA:PIIN_00040	PIRI_contig_0001;72,922-72,247	676	162	3.A.2.1.3	Primary Active Transporters	P-P-bond-hydrolysis-driven transporters	The H+- or Na+-translocating F-type, V-type and A-type ATPase (F-ATPase) Superfamily	CHEBI:5584;hydron	H+	0	88.97	51.73	54.21	15.63	79.52	56.33	9.56	19.18	23.19	36.92	0.04	102.19	20.69	19.74	12.97	46.56	26.93	13.77	106.29	48.34	0	8.41	0	0	17.19	0	70.36	92.38	58.3	40.22	0	9.39	27.51	0	5.81	0	H+
70793	PIRIN_70793	mRNA:PIIN_00042	PIRI_contig_0001;73,912-76,131	2220	538	2.A.7.25.7	Electrochemical Potential-driven Transporters	Porters (uniporters, symporters, antiporters)	The Drug/Metabolite Transporter (DMT) Superfamily	not found	Unknown	9	48.41	65.56	56.83	55.55	54.98	60.01	63.84	36.33	61.01	53.6	51.33	30.19	60.64	56.85	54.04	54.86	51.33	54.68	51.07	34.36	78.03	76.32	92.47	100.31	91.25	80.68	100.33	50.86	67.05	68.6	77.23	65.31	61.79	82.56	66.14	111.38	Unknown
70796	PIRIN_70796	mRNA:PIIN_00045	PIRI_contig_0001;80,736-85,522	4787	1336	3.A.3.8.10	Primary Active Transporters	P-P-bond-hydrolysis-driven transporters	The P-type ATPase (P-ATPase) Superfamily	CHEBI:6486;lipid	Lipids	9	35.07	46.28	38.54	41.94	40.79	40.95	38.36	26.53	32.77	36.19	35.67	23.3	37.89	39.21	36.59	36.96	36.69	39.86	42.52	29.3	43.32	30.48	44.26	41.62	24.69	24.97	31.12	24.85	24.89	38.58	28.74	35.03	39.4	33.43	25.54	22.38	Lipids
70836	PIRIN_70836	mRNA:PIIN_00085	PIRI_contig_0001;168,178-169,380	1203	334	2.A.29.8.7	Electrochemical Potential-driven Transporters	Porters (uniporters, symporters, antiporters)	The Mitochondrial Carrier (MC) Family	not found	Unknown	5	198.51	445.94	409.86	292.51	347.09	429.47	283.82	180.99	279.33	262.46	263.62	123.34	283.55	279.56	252.67	221.07	223.44	251.05	258.93	189.25	236.66	187.43	229.56	193.54	138.76	183.35	149.72	83.92	125.39	127.34	117.88	129.04	107.29	120.86	97.05	70.92	Unknown
70856	PIRIN_70856	mRNA:PIIN_00105	PIRI_contig_0001;214,621-212,416	2206	501	2.A.1.14.11	Electrochemical Potential-driven Transporters	Porters (uniporters, symporters, antiporters)	The Major Facilitator Superfamily (MFS)	CHEBI:32544;nicotinate	Vitamins	12	1.75	2.67	3.37	2.69	3.12	2.82	2.42	2.93	2.71	2.68	2.07	1.13	2.14	2.41	2.46	2.25	2.49	2.26	6.64	0	4.78	2.82	7.7	6	3.71	3.1	2.88	3.3	4.53	6.62	3.57	9.47	4.11	1	3.48	2.56	Vitamins
70861	PIRIN_70861	mRNA:PIIN_00110	PIRI_contig_0001;222,947-224,753	1807	556	3.A.1.128.6	Primary Active Transporters	P-P-bond-hydrolysis-driven transporters	The ATP-binding Cassette (ABC) Superfamily	not found	Unknown	0	0	0	0	0	0	0	0	0	0	0	0	0	0	0	0	0	0	0	0	0	0	0	0	5.39	0	0	0	0	0	0	0	0	0	0	0	0	Unknown
70866	PIRIN_70866	mRNA:PIIN_00115	PIRI_contig_0001:234275-237125	2850	751	2.A.79.1.10	Electrochemical Potential-driven Transporters	Porters (uniporters, symporters, antiporters)	The Threonine/Serine Exporter (ThrE) Family	not found	Unknown	5	13.1	25.99	22.95	21.87	22.15	25.75	22.53	12.65	23.13	17.48	18.91	9.19	24	22.69	23.33	25.42	21	21.32	22.6	28.47	61.46	50.55	70.78	66.71	30.29	24.23	46.7	14.22	31.98	26.07	20.03	14.46	14.75	21.55	15.64	21.55	Unknown
70870	PIRIN_70870	mRNA:PIIN_00119	PIRI_contig_0001;252,478-249,151	3328	861	2.A.38.2.5	Electrochemical Potential-driven Transporters	Porters (uniporters, symporters, antiporters)	The K+ Transporter (Trk) Family	CHEBI:9175;sodium(1+)|CHEBI:8345;potassium(1+)	K, Na	7	43.43	41.93	42.17	46.47	48.31	46.5	41.56	25.96	34.45	38.38	36.86	20.46	35.17	38.53	37.33	33.27	35.58	37.4	28.02	38.67	28.76	29.03	34	44.59	35.1	39.62	40.82	39.45	40.49	43.86	27.39	38.29	38.94	19.75	30.9	35.68	K, Na
70881	PIRIN_70881	mRNA:PIIN_00130	PIRI_contig_0002;21,115-20,254	862	214	2.A.53.3.8	Electrochemical Potential-driven Transporters	Porters (uniporters, symporters, antiporters)	The Sulfate Permease (SulP) Family	CHEBI:5589;hydrogencarbonate|CHEBI:9335;sulfate	S, HCO3-	0	177.86	160.63	165.38	136.85	222.7	221.58	94.33	190.89	122.53	96.61	118.38	100.23	62.46	61.18	71.77	68.76	85.21	70.57	129	92.1	29.15	112.67	49.78	44.91	159.15	160.44	247.18	304.67	199.21	124.32	217.58	159.73	214.95	140.49	196.48	161.57	S, HCO3-
70889	PIRIN_70889	mRNA:PIIN_00138	PIRI_contig_0002;33,132-36,143	3012	861	3.A.16.1.4	Primary Active Transporters	P-P-bond-hydrolysis-driven transporters	The Endoplasmic Reticular Retrotranslocon (ER-RT) Family	CHEBI:16541;protein polypeptide chain	Proteins and mRNA	1	47.33	47.36	43.06	37.27	37.75	37.89	36.61	15.26	31.39	35.16	30.93	26.57	34.95	39.59	34.44	34.91	34.89	35.68	29.43	14.1	27.99	24.22	26.15	27.42	25.26	33.97	74.69	55.05	44.49	51.3	27.1	58.67	62.66	27.24	31.3	29.25	Proteins and mRNA
70899	PIRIN_70899	mRNA:PIIN_00148	PIRI_contig_0002;60,977-59,638	1340	368	8.A.92.1.12	Accessory Factors Involved in Transport	Auxiliary transport proteins	The G-Protein αβγ Complex (GPC) Family	not found	Unknown	0	22.73	16.6	20.16	15.73	20.65	23.36	16.88	10.02	15.93	15.44	12.81	9.12	13.65	13.5	15.11	13.44	14.55	13.64	4.76	8.53	25.87	11.02	11.04	0	16.32	12.25	41	16.06	15.34	16.41	9.89	20.25	17.78	18.16	14.59	24.15	Unknown
70906	PIRIN_70906	mRNA:PIIN_00155	PIRI_contig_0002;76,031-75,519	513	117	3.D.1.6.1	Primary Active Transporters	Oxidoreduction-driven transporters	The H+ or Na+-translocating NADH Dehydrogenase (NDH) Family	CHEBI:5584;hydron	H+	0	94.24	83.03	87.83	58.12	77.08	91.28	67.2	53.86	82.75	67.63	61.22	53.17	69.26	77.42	79.09	68.13	63.33	61.46	74.41	72.94	71.64	96.05	64.84	119.74	62.14	124.93	73.42	104.11	80.08	107.86	136.46	114.22	118.61	64.94	89.79	77.51	H+
70908	PIRIN_70908	mRNA:PIIN_11702	PIRI_contig_0002;81,112-83,569	2458	544	2.A.3.4.3	Electrochemical Potential-driven Transporters	Porters (uniporters, symporters, antiporters)	The Amino Acid-Polyamine-Organocation (APC) Family	CHEBI:1786;gamma-aminobutyric acid|CHEBI:8650;putrescine	N	11	56.8	45.97	44.52	43.2	44.94	49.7	29.88	21.8	24.69	48.97	47.99	20.61	31.72	32.39	31.81	44.25	36.4	47.59	41.26	22.59	17.2	39.06	9.12	16.53	47.72	63.58	65.7	68.62	56.02	60.52	51.55	59.9	55.93	44.9	40.78	34.99	N
70923	PIRIN_70923	mRNA:PIIN_00171	PIRI_contig_0002;127,477-126,558	920	187	3.A.5.8.1	Primary Active Transporters	P-P-bond-hydrolysis-driven transporters	The General Secretory Pathway (Sec) Family	CHEBI:14911;protein	Proteins and mRNA	3	195.74	357.02	353.98	260.09	288.8	332.35	214.38	163.65	270.24	200.51	225.2	116.73	181.15	199.35	222.12	163.08	168	174.47	198.56	231.65	203.61	268.44	282.77	281.39	216.37	239.27	297.1	175.44	206.65	143.04	227.05	208.28	169.82	130.6	199.66	145.98	Proteins and mRNA
70971	PIRIN_70971	mRNA:PIIN_00218	PIRI_contig_0003;22,670-21,920	751	135	3.D.1.6.2	Primary Active Transporters	Oxidoreduction-driven transporters	The H+ or Na+-translocating NADH Dehydrogenase (NDH) Family	CHEBI:5584;hydron	H+	0	71.14	71.49	77.08	53.28	72.83	81.95	62.42	56.15	75.67	72.14	54.1	64.88	70.45	75.19	69.46	63.27	59.11	52.28	43.93	0	69.34	45.11	50.82	76.23	83.01	44.45	161.48	111.12	98.19	132.4	142.44	122.28	99.39	39.87	77.4	17.47	H+
70997	PIRIN_70997	mRNA:PIIN_00244	PIRI_contig_0003;83,210-81,351	1860	473	3.A.16.1.2	Primary Active Transporters	P-P-bond-hydrolysis-driven transporters	The Endoplasmic Reticular Retrotranslocon (ER-RT) Family	CHEBI:36080;protein	Misfolded proteins	0	6.52	11.91	10.47	8.55	12.34	13.83	9.07	5.31	9.45	7.54	6.82	3.28	8.79	9.07	9.62	7.44	7.29	7.16	42.92	98.29	61.95	42.31	44.33	44.51	10.37	3.76	5.53	3.49	9.65	8.52	8.53	5.42	10.21	6.49	7.71	10.87	Misfolded proteins
70999	PIRIN_70999	mRNA:PIIN_00246	PIRI_contig_0003;85,838-85,405	434	86	3.D.1.6.2	Primary Active Transporters	Oxidoreduction-driven transporters	The H+ or Na+-translocating NADH Dehydrogenase (NDH) Family	CHEBI:5584;hydron	H+	1	131.44	144.84	196.74	115.84	192.34	208.51	120.21	112.74	186.12	176.92	150.54	134.65	142.13	160.55	177.25	164.2	161.47	115.61	154.96	45.43	139.35	198.87	208.94	222.82	188.99	199.16	294.95	229.17	229.52	124.41	332.51	169.41	242.85	119.71	211.52	123.32	H+
71018	PIRIN_71018	mRNA:PIIN_00264	PIRI_contig_0003;126,927-128,480	1554	411	8.A.32.1.4	Accessory Factors Involved in Transport	Auxiliary transport proteins	The β-Amyloid Cleaving Enzyme (BACE1) Family	CHEBI:25906;peptide|CHEBI:14911;protein	Proteins and mRNA	0	471.01	810.53	735.93	632.46	667.71	710.64	750.85	530.41	746.24	723.07	747.35	407.78	788.38	792.85	748.77	689.5	627.42	605.13	584.58	296.14	491.71	594.58	407.38	354.83	395.68	460.27	323.97	341.02	305.63	365.21	370.86	437.1	357.75	387.54	368.47	325.95	Proteins and mRNA
71025	PIRIN_71025	mRNA:PIIN_00271	PIRI_contig_0003;140,517-139,122	1396	339	8.A.92.1.8	Accessory Factors Involved in Transport	Auxiliary transport proteins	The G-Protein αβγ Complex (GPC) Family	not found	Unknown	0	0.09	0	0	0.14	0.06	0.06	0	0.08	0	0.06	0	0	0.12	0.07	0	0	0.07	0	0	0	0	0	0	0	0	0	0	0	0	0	0	0	0	0	0	0	Unknown
71041	PIRIN_71041	mRNA:PIIN_00287	PIRI_contig_0003;175,951-177,966	2016	571	3.A.18.1.1	Primary Active Transporters	P-P-bond-hydrolysis-driven transporters	The Nuclear mRNA Exporter (mRNA-E) Family	CHEBI:33699;messenger RNA	Proteins and mRNA	0	15.91	12.85	14.15	13.58	15.82	15.7	13.73	8.22	13.83	12.62	11.97	5.89	11.95	13.43	13.59	11.59	12.37	12.12	14.98	5.42	12.24	18.44	10.42	15.68	18.6	19.36	15.22	11.58	13.28	27.09	12.46	14.67	22.39	14.69	10.35	21.51	Proteins and mRNA
71056	PIRIN_71056	mRNA:PIIN_00302	PIRI_contig_0003;210,062-208,195	1868	459	2.A.1.2.73	Electrochemical Potential-driven Transporters	Porters (uniporters, symporters, antiporters)	The Major Facilitator Superfamily (MFS)	CHEBI:9474;tetracycline	Metabolites	9	13.99	16.38	15.66	15.7	13.78	13.62	19.5	9.04	18.66	19.68	18.31	13.13	24.21	25.06	22.52	18.05	18.82	19.6	41.87	20.28	26.49	40.71	33.52	26.32	0	0	0	5.2	0	0	0.56	8.56	1.57	0	3.55	0	Metabolites
71059	PIRIN_71059	mRNA:PIIN_00305	PIRI_contig_0003;217,030-214,202	2829	622	2.A.1.3.73	Electrochemical Potential-driven Transporters	Porters (uniporters, symporters, antiporters)	The Major Facilitator Superfamily (MFS)	CHEBI:3556;Cercosporin|CHEBI:24127;fungicide|CHEBI:25442;mycotoxin	Metabolites	13	8.4	21.19	19.46	17.61	24.54	29.46	9.44	4.37	10.32	10.25	8.61	4.35	8.68	9.4	7.73	15.8	9.55	12.27	7.22	9.77	13.3	4.23	10.03	14.29	253.11	206.7	245.81	274.88	208.8	251.57	259.5	285.98	306.71	295.1	231.16	325.17	Metabolites
71072	PIRIN_71072	mRNA:PIIN_00318	PIRI_contig_0004;33,871-36,341	2471	684	3.A.1.210.1	Primary Active Transporters	P-P-bond-hydrolysis-driven transporters	The ATP-binding Cassette (ABC) Superfamily	CHEBI:34754;iron(2+)	Fe	5	34.42	58.64	51.31	42.53	49.29	54.74	60.89	43.03	59.48	40.64	41.14	26.44	42.16	46.69	48.21	48.34	35.02	39.4	47.25	31.26	40.54	30.7	33.15	21.72	29.16	33.4	42.9	33.66	38.23	44.92	29.15	34.5	25.52	26.41	29.14	20.77	Fe
71088	PIRIN_71088	mRNA:PIIN_00334	PIRI_contig_0004;85,641-83,250	2392	562	2.A.1.1.83	Electrochemical Potential-driven Transporters	Porters (uniporters, symporters, antiporters)	The Major Facilitator Superfamily (MFS)	CHEBI:3523;cellodextrin|CHEBI:3522;cellobiose	C	12	1.48	1.82	1.9	1.54	2.12	2.61	2.79	1.78	2.5	2.49	2.8	0.89	2.59	2.91	3.01	2.34	2.16	1.72	3.05	0	6.1	5.64	0	10.72	2.16	4.87	2.84	2.95	4.59	6.75	1.59	0.79	4.76	4.38	6.07	3.81	C
71089	PIRIN_71089	mRNA:PIIN_00335	PIRI_contig_0004;89,326-87,021	2306	608	2.A.1.1.83	Electrochemical Potential-driven Transporters	Porters (uniporters, symporters, antiporters)	The Major Facilitator Superfamily (MFS)	CHEBI:3523;cellodextrin|CHEBI:3522;cellobiose	C	11	0.82	1.49	1.6	1.11	1.16	1.56	0.98	0.5	1.13	0.97	0.91	0.45	1.54	1.13	1.13	1.3	0.91	0.86	0	5.04	3.82	0	0	0	7.23	4.35	2.85	13.58	10.22	11.87	11.7	20.38	13.76	12.24	18.88	12.57	C
71090	PIRIN_71090	mRNA:PIIN_00336	PIRI_contig_0004;90,421-89,792	630	175	2.A.1.1.83	Electrochemical Potential-driven Transporters	Porters (uniporters, symporters, antiporters)	The Major Facilitator Superfamily (MFS)	CHEBI:3523;cellodextrin|CHEBI:3522;cellobiose	C	2	0	0	0	0	0	0	0	0	0	0	0	0	0	0	0	0	0	0	3.12	0	0	0	0	0	0	0	0	2.35	0	0	0	0	0	0	0	0.73	C
71091	PIRIN_71091	mRNA:PIIN_00337	PIRI_contig_0004;93,760-91,385	2376	354	2.A.1.1.127	Electrochemical Potential-driven Transporters	Porters (uniporters, symporters, antiporters)	The Major Facilitator Superfamily (MFS)	CHEBI:5709;hexose	C	4	8.15	8.77	9.85	8.99	10.06	12.17	8.52	6.12	8.24	7.27	7.34	5.7	7.84	7.44	7.96	7.24	7.75	7.46	12.35	2.82	12.74	7.66	9.95	10.79	6.77	7.28	10.37	8.36	8.84	8.46	7.96	12.84	10.57	3.84	9.08	5.45	C
71106	PIRIN_71106	mRNA:PIIN_11825	PIRI_contig_0004;128,747-128,102	646	184	2.A.19.2.2	Electrochemical Potential-driven Transporters	Porters (uniporters, symporters, antiporters)	The Ca2+:Cation Antiporter (CaCA) Family	CHEBI:3308;calcium(2+)|CHEBI:29035;manganese(2+)|CHEBI:5584;hydron	Ca, Metal cations, H+	4	11.92	12.18	12.17	10.39	12.08	12.33	14.82	13.15	12.96	11.52	9.34	8.24	13.75	14.4	12.74	11.05	11.53	13.12	3.08	19.54	18.48	11.88	14.28	10.76	2.76	7.53	15.62	13.39	7.47	7.69	12.82	10.35	5.75	7.55	8.87	6.43	Ca, Metal cations, H+
71107	PIRIN_71107	mRNA:PIIN_00351	PIRI_contig_0004;129,309-128,885	425	100	2.A.19.2.1	Electrochemical Potential-driven Transporters	Porters (uniporters, symporters, antiporters)	The Ca2+:Cation Antiporter (CaCA) Family	CHEBI:3308;calcium(2+)|CHEBI:5584;hydron	Ca, H+	2	0	0	0	0	0	0	0	0	0	0	0	0	0	0	0	0	0	0	0	54.84	2.36	0	0	0	4.51	0	0	0	0	0	0	0	0	0	0	0	Ca, H+
71135	PIRIN_71135	mRNA:PIIN_00378	PIRI_contig_0004;203,086-202,700	387	128	2.A.1.9.10	Electrochemical Potential-driven Transporters	Porters (uniporters, symporters, antiporters)	The Major Facilitator Superfamily (MFS)	CHEBI:7793;phosphate(3-)	P	3	13.41	17.87	20.55	23.16	41.29	43.52	11.82	22.29	8.49	13.88	21.32	5.73	8.09	10.39	8.93	17.27	14.1	11.04	45.76	27.69	0	0	9.03	0	0	15.82	28.89	0	0	0	6.17	8.43	0	12.78	0	0	P
71155	PIRIN_71155	mRNA:PIIN_00399	PIRI_contig_0005;31,623-33,100	1478	284	4.C.3.2.3	Group Translocators	Acyl CoA ligase-coupled transporters	The Acyl-CoA Thioesterase (ACoA-T) Family	not found	Unknown	0	24.18	32.69	36.13	29.21	38.58	40.11	22.25	11.6	21.58	27.95	26.28	14.46	26.31	28.56	27.39	24.14	21.5	23.58	25.69	0	13.27	12.52	3.42	7.35	23.26	17.62	37.37	15.99	25.33	32.59	34.01	53.2	32.95	18.29	20.34	20.9	Unknown
71168	PIRIN_71168	mRNA:PIIN_00412	PIRI_contig_0005;59,682-60,350	669	133	3.D.1.6.2	Primary Active Transporters	Oxidoreduction-driven transporters	The H+ or Na+-translocating NADH Dehydrogenase (NDH) Family	CHEBI:5584;hydron	H+	0	147.2	144.64	144.51	117.44	155.78	169.89	113.21	118.9	150.72	113.53	100.64	150.61	118.88	117.79	105.05	115.77	98.68	105.09	149.25	132.47	81.03	139.62	95.13	154.36	146.02	98.41	175.02	168.25	116.59	141.93	157.41	168.39	132.36	135.64	145.37	70.83	H+
71184	PIRIN_71184	mRNA:PIIN_00428	PIRI_contig_0005;99,707-97,714	1994	533	2.A.39.3.10	Electrochemical Potential-driven Transporters	Porters (uniporters, symporters, antiporters)	The Nucleobase:Cation Symporter-1 (NCS1) Family	CHEBI:9882;uracil	Nucleobase	12	15.71	17	16.09	20.42	18.99	14.97	19.08	25.28	19.88	21.6	21.78	19.32	25.5	22.43	21.68	25.65	24.69	23.98	17.69	11.92	6.01	22.18	12.82	7.73	110.72	78.28	146.78	88.87	119.53	97.77	185.97	119.01	147.47	98.15	170.83	108.83	Nucleobase
71193	PIRIN_71193	mRNA:PIIN_00436	PIRI_contig_0005;119,401-120,705	1305	384	1.I.1.1.5	Channels/Pores	Membrane-bounded Channels	The Nuclear Pore Complex (NPC) Family	CHEBI:14911;protein|CHEBI:8755;(ribonucleotide)n+m	Proteins and mRNA	0	29.67	35.99	35.71	31.09	38.05	41.3	31.81	23.93	33.23	26.8	26.81	14.48	29.64	29.7	31.1	26.82	26.29	22.27	22.76	16.32	33.99	35.11	21.1	0	41.61	58.58	32.27	32.9	25.67	43.59	23.64	18.39	29.74	29.75	30.52	32.59	Proteins and mRNA
71197	PIRIN_71197	mRNA:PIIN_00440	PIRI_contig_0005;132,066-129,950	2117	689	1.I.1.1.3	Channels/Pores	Membrane-bounded Channels	The Nuclear Pore Complex (NPC) Family	not found	Proteins and mRNA	0	19.54	16.6	17.07	18.45	18.39	19.18	21.66	9.59	21.1	19.84	18.55	14.05	23.28	22.45	20.8	24.25	22.72	22.32	34.56	17.73	31.85	43.79	27.18	38.8	15.53	16.57	18.79	21.48	12.98	18.97	11.57	23.71	20.72	12.77	15.17	10.31	Proteins and mRNA
71220	PIRIN_71220	mRNA:PIIN_00463	PIRI_contig_0005;179,746-185,252	5507	1432	3.A.1.208.11	Primary Active Transporters	P-P-bond-hydrolysis-driven transporters	The ATP-binding Cassette (ABC) Superfamily	CHEBI:25213;metal cation|CHEBI:71259;selenodiglutathione(2-)|CHEBI:2846;arsenite(3-)|CHEBI:5437;glutathione|CHEBI:83947;diazaborine derivative|CHEBI:23888;drug	Metal cations	15	13.94	24.71	24.75	22.7	24.72	22.37	32.54	11.58	26.53	32.62	29.82	14	29.79	32.17	25.45	40.78	32.39	36.44	146.72	206.58	157.3	76.31	124.73	184.28	27.38	24.48	35.23	36.86	42.33	44.79	29.5	43.89	50.41	19.53	37.86	18.48	Metal cations
71236	PIRIN_71236	mRNA:PIIN_00478	PIRI_contig_0006;12,709-11,242	1468	393	1.I.1.1.1	Channels/Pores	Membrane-bounded Channels	The Nuclear Pore Complex (NPC) Family	not found	Proteins and mRNA	0	37.64	47.71	42.47	35.63	36.99	44.95	40.64	27.27	40.97	40.45	34.53	22.41	42.47	45.05	45.76	38.75	37.07	39.01	44.42	39.8	45.23	20.55	38.6	100.76	59.63	46.88	74.23	92.05	46.53	47.64	86.52	87.86	79.8	52.01	63.81	45.04	Proteins and mRNA
71249	PIRIN_71249	mRNA:PIIN_00491	PIRI_contig_0006;39,914-38,611	1304	321	9.A.26.1.4	Incompletely Characterized Transport Systems	Recognized transporters of unknown biochemical mechanism	The Lipid-translocating Exporter (LTE) Family	CHEBI:8150;phospholipid	Lipids	7	12.82	37.8	36.54	21.79	27.73	31.23	29.27	15.27	30.27	24.42	21.27	12.14	27.46	28.08	25.33	31.37	22.34	29.53	22.06	19.75	11.23	42.52	28.75	0	23.61	32.59	39.05	37.14	48.77	31.63	42.9	33.94	47.62	30.03	46.4	19.74	Lipids
71275	PIRIN_71275	mRNA:PIIN_00516	PIRI_contig_0006;98,565-98,229	337	70	3.A.8.1.1	Primary Active Transporters	P-P-bond-hydrolysis-driven transporters	The Mitochondrial Protein Translocase (MPT) Family	CHEBI:8526;protein polypeptide chain	Proteins and mRNA	0	61.38	65.14	72.04	58.1	63.94	73.19	61.34	35.22	75.09	60.08	52.33	40.27	56.89	64.53	58.9	53.76	55.96	46.18	56.41	113.45	66.95	38.05	40.83	61.43	46.23	66.85	78.17	71.07	76.29	89.03	65.68	89.55	65.86	28.8	49.1	42.06	Proteins and mRNA
71283	PIRIN_71283	mRNA:PIIN_11710	PIRI_contig_0006;113,362-115,320	1959	551	2.A.69.2.6	Electrochemical Potential-driven Transporters	Porters (uniporters, symporters, antiporters)	The Auxin Efflux Carrier (AEC) Family	not found	Unknown	8	16.69	19.89	19.84	26.86	33.47	34.2	22.93	10.08	22.77	17.87	19.13	11.48	13	14.02	15.16	16.63	16.6	14.74	59.03	72.59	29.81	31.15	36.05	59.85	16.04	15.17	25.27	21.1	25.09	37.02	11.41	15.95	15.95	11.91	9.39	10.73	Unknown
71312	PIRIN_71312	mRNA:PIIN_00551	PIRI_contig_0006;187,176-187,958	783	197	8.A.82.1.1	Accessory Factors Involved in Transport	Auxiliary transport proteins	The Calmodulin Calcium Binding Protein (Calmodulin) Family	not found	Unknown	0	20.56	26.78	23.66	21.64	24.2	31.26	23.26	15.98	26.55	19.99	19.58	9.71	24.25	22.23	21.37	21.46	18.01	17.28	17.44	51.31	51.49	17.96	32.89	32.55	39.7	33.84	41.43	32.09	38.01	26.92	46.37	53.79	38.93	58.33	55.72	36.42	Unknown
71319	PIRIN_71319	mRNA:PIIN_00557	PIRI_contig_0007;2,877-1,305	1573	423	2.A.7.12.13	Electrochemical Potential-driven Transporters	Porters (uniporters, symporters, antiporters)	The Drug/Metabolite Transporter (DMT) Superfamily	CHEBI:25609;nucleotide-sugar	Nucleotide-sugar	8	67.17	78.87	82.29	64.17	76.57	80.77	80.5	45.17	77.29	78.55	71.17	55.51	79.8	81.07	77.98	71.53	76.01	74.15	29.06	51.51	28	40.81	38.06	28.62	65.77	45.49	99.69	93.06	107.57	102.35	67.59	152.91	123.5	81.76	97.58	55.16	Nucleotide-sugar
71330	PIRIN_71330	mRNA:PIIN_00568	PIRI_contig_0007;29,260-27,171	2090	493	2.A.1.28.8	Electrochemical Potential-driven Transporters	Porters (uniporters, symporters, antiporters)	The Major Facilitator Superfamily (MFS)	CHEBI:5651;ferroheme b	Fe	12	40.38	43.9	45.8	40.96	48.11	49.34	43.16	39.52	44.19	81.11	63.32	79.3	53.07	54.07	44.74	63.18	60.01	57.14	31.48	18.82	16.62	32.37	16.21	12.21	117.95	104.59	163.08	199.17	142.6	183.81	111.87	135.6	163.96	127.6	106.65	120.99	Fe
71335	PIRIN_71335	mRNA:PIIN_00573	PIRI_contig_0007;35,138-36,012	875	158	3.A.20.1.1	Primary Active Transporters	P-P-bond-hydrolysis-driven transporters	The Peroxisomal Protein Importer (PPI) Family	CHEBI:8526;protein polypeptide chain	Proteins and mRNA	0	253.86	269.03	288.26	198.81	241.05	303	198.85	136.94	215.21	247.58	217.23	199.48	211.99	230.12	209.14	208.16	195.14	227.86	206.69	194.65	181.08	187.3	105.51	147.86	155.35	182.21	305.44	353.08	361.5	248.31	390.37	349.28	369.6	215.17	322.42	163.15	Proteins and mRNA
71341	PIRIN_71341	mRNA:PIIN_00579	PIRI_contig_0007;44,556-45,223	668	189	3.A.1.6.2	Primary Active Transporters	P-P-bond-hydrolysis-driven transporters	The ATP-binding Cassette (ABC) Superfamily	CHEBI:46502;tungstate	Metal cations	0	14.7	26.69	23.46	22.07	21.55	26.64	17.34	15.75	21.32	14.86	14.96	14.08	15.24	17.65	19.3	16.11	11.49	12.76	0	38.92	4.92	16.79	11.45	17.21	24.83	17.8	18.33	33.37	8.72	24.91	19.59	14.66	18.64	29.75	28.23	10.82	Metal cations
71359	PIRIN_71359	mRNA:PIIN_00596	PIRI_contig_0007;79,609-81,481	1873	558	1.A.26.2.2	Channels/Pores	α-Type Channels	The Mg2+ Transporter-E (MgtE) Family	CHEBI:6635;magnesium(2+)	Mg	6	14.24	18.22	16.53	14.75	16.5	19.05	15.18	9.11	14.98	14.91	15.1	11.5	13.81	13.85	12.98	13.99	12.5	17.26	12.29	5.51	2.09	14.22	8.9	16.1	5.27	16.65	12.46	8.9	13.66	16.51	8	19	15.76	10.04	9.43	8.25	Mg
71360	PIRIN_71360	mRNA:PIIN_00597	PIRI_contig_0007;83,034-81,581	1454	352	8.A.5.1.3	Accessory Factors Involved in Transport	Auxiliary transport proteins	The Voltage-gated K+ Channel β-subunit (Kvβ) Family	not found	None	0	7.79	55.24	47.95	54.7	70.28	75.43	24.85	77.41	37.37	35.09	38.58	17.77	22.57	20.14	21.97	39.15	34.76	36.22	419.61	456.33	91.53	111.71	112.85	174.27	336.56	256.9	88.48	211.65	148.76	126.17	123.15	107.19	130.55	112.89	88.91	120.67	None
71375	PIRIN_71375	mRNA:PIIN_00612	PIRI_contig_0007;128,975-127,088	1888	513	2.A.1.13.18	Electrochemical Potential-driven Transporters	Porters (uniporters, symporters, antiporters)	The Major Facilitator Superfamily (MFS)	not found	Unknown	12	0	0	0	0	0	0	0	0	0	0	0	0.4	0	0	0	0	0	0	27.88	62.45	33.38	10.42	26.32	48.26	1.14	0	7.35	4.67	0	0	0	2.65	4.85	0	7.78	0	Unknown
71391	PIRIN_71391	mRNA:PIIN_00627	PIRI_contig_0007;154,499-156,784	2286	419	1.A.46.2.1	Channels/Pores	α-Type Channels	The Anion Channel-forming Bestrophin (Bestrophin) Family	CHEBI:50744;citrate salt|CHEBI:17272;propionate|CHEBI:16150;benzoate|CHEBI:53423;polysorbate 40	Organic acids	2	0	0	0	0	0	0	0	0	0	0	0	0	0	0	0	0.08	0	0	0	0	0	0	0	0	0	0	0	0	0	0	0	0	0	0	0	0	Organic acids
71395	PIRIN_71395	mRNA:PIIN_00630	PIRI_contig_0007;168,628-164,690	3939	1228	2.A.6.6.16	Electrochemical Potential-driven Transporters	Porters (uniporters, symporters, antiporters)	The Resistance-Nodulation-Cell Division (RND) Superfamily	CHEBI:9266;sterol	Lipids	7	16.12	20.4	17.64	20.3	22.26	19.35	22.27	10.52	20.86	18.87	18.06	9.61	20.76	22.62	20.72	21.76	20.05	19.58	26.73	45.77	37.08	21.61	30.25	26.23	22.96	18.45	27.16	20.48	27.37	33.33	16.94	22.6	19.88	17.33	13.72	21.26	Lipids
71412	PIRIN_71412	mRNA:PIIN_00647	PIRI_contig_0008;23,396-18,846	4551	742	2.A.1.3.79	Electrochemical Potential-driven Transporters	Porters (uniporters, symporters, antiporters)	The Major Facilitator Superfamily (MFS)	CHEBI:73175;2,3,5-triiodobenzoic acid|CHEBI:27333;xenobiotic	Metabolites	11	20.6	16.82	16.38	14.72	18.22	15.51	8.63	7.09	8.56	12.3	10.92	13.09	8.72	8.92	7.3	10.31	10.06	11.65	2.64	5.4	4.92	8.77	3.73	3.99	6.63	9.44	12.45	7.94	12.71	10.7	9.01	10	11.03	12.51	10.84	9.2	Metabolites
71420	PIRIN_71420	mRNA:PIIN_00655	PIRI_contig_0008:36280-38065	1785	486	2.A.1.75.2	Electrochemical Potential-driven Transporters	Porters (uniporters, symporters, antiporters)	The Major Facilitator Superfamily (MFS)	CHEBI:25384;monocarboxylic acid	Organic acids	10	62.24	88.32	81.64	82.05	91.34	92.67	77.38	40.64	67.01	74.55	76.81	39.22	70.22	75.45	70.75	65.35	69.84	78.4	88.95	70.2	115.95	82.32	105.13	111.8	46.77	64.2	41.47	42.92	37.34	38.21	43.48	59.11	48.13	31	42.99	26.53	Organic acids
71425	PIRIN_71425	mRNA:PIIN_00660	PIRI_contig_0008;55,912-53,151	2762	554	2.A.3.10.13	Electrochemical Potential-driven Transporters	Porters (uniporters, symporters, antiporters)	The Amino Acid-Polyamine-Organocation (APC) Family	CHEBI:22660;aspartic acid|CHEBI:18237;glutamic acid	N	13	118.52	82.88	95	102.38	106.65	113.56	162.19	124.69	135.1	245.07	221.57	112.82	209.44	232.8	171.7	226.84	196.24	204.15	136.81	56.8	75.74	145.66	95.09	43.62	215.01	190.03	225.13	211.46	249.62	253.53	288.99	313.45	319.05	223.52	334.48	196.7	N
71427	PIRIN_71427	mRNA:PIIN_00662	PIRI_contig_0008;60,427-59,017	1411	322	8.A.5.1.6	Accessory Factors Involved in Transport	Auxiliary transport proteins	The Voltage-gated K+ Channel β-subunit (Kvβ) Family	not found	None	0	31.19	48.68	51.81	45.84	48.64	62.4	47.49	33.21	50.23	54.26	50.27	24.88	54.24	59.91	59.6	47.76	49.05	38.68	28.26	19.68	57.53	58.1	70.93	86.22	56.48	71.48	38.14	72.59	67.37	59.5	56.24	58.06	56.04	62.83	58.61	74.44	None
71428	PIRIN_71428	mRNA:PIIN_00663	PIRI_contig_0008;60,472-61,027	556	118	3.A.2.2.3	Primary Active Transporters	P-P-bond-hydrolysis-driven transporters	The H+- or Na+-translocating F-type, V-type and A-type ATPase (F-ATPase) Superfamily	CHEBI:5584;hydron	H+	0	44.95	49.98	43.93	37.95	42.98	61.62	45.33	45.51	48.59	49.93	42.97	21.81	53.25	55.75	66.38	50	39.72	41.74	91.56	17.82	69.94	66.03	57.01	59.77	174.92	108.59	216.46	266.72	213.69	160.85	196.36	162.55	189.58	202.42	215.62	171.42	H+
71431	PIRIN_71431	mRNA:PIIN_00666	PIRI_contig_0008;68,049-67,173	877	205	9.A.55.2.1	Incompletely Characterized Transport Systems	Recognized transporters of unknown biochemical mechanism	The TMEM205 (TMEM205) Family	not found	Unknown	3	79.75	103.05	103.24	79.42	105.5	109.76	67.83	56.44	79.55	62.42	64.42	46.7	65.2	73.35	69.99	61.3	59.68	55.41	81.22	112.71	122.32	125.18	88.8	235.6	53.94	92.18	136.46	107.94	97.23	72.05	116.42	138.94	90.66	51.6	68.69	59.21	Unknown
71433	PIRIN_71433	mRNA:PIIN_00668	PIRI_contig_0008;70,534-69,313	1222	342	3.A.20.1.2	Primary Active Transporters	P-P-bond-hydrolysis-driven transporters	The Peroxisomal Protein Importer (PPI) Family	CHEBI:8526;protein polypeptide chain	Proteins and mRNA	2	32.91	48.35	44.62	40.44	44.56	55.07	42.03	21.71	42.87	36.09	32.16	23.15	38.09	40.84	40.81	40.31	34.02	34.99	46.37	92.27	101.39	83.42	95.49	89.86	32.35	41.06	36.5	37.2	29.02	25.62	25.4	26.26	30.06	16.83	23.66	15.36	Proteins and mRNA
71441	PIRIN_71441	mRNA:PIIN_00676	PIRI_contig_0008;87,585-84,802	2784	788	2.A.1.2.96	Electrochemical Potential-driven Transporters	Porters (uniporters, symporters, antiporters)	The Major Facilitator Superfamily (MFS)	CHEBI:10113;zinc(2+)|CHEBI:29105;zinc(2+)	Metal cations	10	46.26	52.96	45.88	52.02	41.83	45.53	50.6	36.74	45.2	50.93	46.49	29.36	52.57	51.84	52.32	49.98	47.45	47.68	66.61	19.3	78.82	58.02	58.53	63.82	62.09	57.75	57.81	37.41	48.72	48.75	57.67	36.71	47.6	58.51	47.49	53.2	Metal cations
71456	PIRIN_71456	mRNA:PIIN_00691	PIRI_contig_0008;127,124-125,291	1834	559	1.I.1.1.3	Channels/Pores	Membrane-bounded Channels	The Nuclear Pore Complex (NPC) Family	not found	Proteins and mRNA	0	25.44	18.91	20.26	20.81	20.48	23.06	18.79	10.97	19.46	19.82	15.89	15.12	19.74	21.94	19.29	20.17	17	17.3	15.33	22.01	12.5	16.56	10.66	10.71	21.92	19.78	17.11	16.29	13.63	23.55	13.57	26.81	23.6	12.53	12.36	21.04	Proteins and mRNA
71483	PIRIN_71483	mRNA:PIIN_00716	PIRI_contig_0008;182,583-180,357	2227	657	9.A.15.1.1	Incompletely Characterized Transport Systems	Recognized transporters of unknown biochemical mechanism	The Autophagy-related Phagophore-formation Transporter (APT) Family	not found	Unknown	12	35.97	46.85	40.93	38.07	41.89	44.93	38.21	18.61	34.66	45.87	41.51	20.87	48.15	48.45	42.12	46.43	42.29	45.65	39.33	14.22	35.27	38.15	33.73	23	34.71	35.56	36.15	27.62	36.64	47.81	35.69	44.24	41.01	32.58	36.7	25.94	Unknown
71497	PIRIN_71497	mRNA:PIIN_00729	PIRI_contig_0009;25,649-23,311	2339	641	3.A.18.1.1	Primary Active Transporters	P-P-bond-hydrolysis-driven transporters	The Nuclear mRNA Exporter (mRNA-E) Family	CHEBI:33699;messenger RNA	Proteins and mRNA	0	11.15	12.18	10.92	11.06	12.29	13.88	10.83	6.07	10.48	11.17	9.94	6.22	10.15	11.67	13.34	11.52	10.52	10.52	18.62	14.33	9.71	24.62	23.15	18.58	10.04	16.04	14.84	19.28	15.44	15.33	13.73	15.89	12.79	6.52	10.13	7.47	Proteins and mRNA
71507	PIRIN_71507	mRNA:PIIN_00739	PIRI_contig_0009;53,527-54,058	532	108	3.D.4.6.1	Primary Active Transporters	Oxidoreduction-driven transporters	The Proton-translocating Cytochrome Oxidase (COX) Superfamily	CHEBI:5584;hydron	H+	0	139.35	164.02	160.04	99.32	124.22	140.12	92.42	55.77	101.02	78.99	83.74	76.41	86.36	91.3	112.73	86.48	77.56	87.31	132.59	233.6	150.63	131.17	129.1	96.18	144.82	243.28	339.57	228.48	215.42	234.5	153.42	149.2	177.59	86.82	113.32	104.04	H+
71526	PIRIN_71526	mRNA:PIIN_00758	PIRI_contig_0009;91,473-90,101	1373	388	1.A.31.1.8	Channels/Pores	α-Type Channels	The Annexin (Annexin) Family	CHEBI:39124;calcium ion	Ca	0	55.42	21.23	20.35	66.42	19.71	27.03	36.29	52.83	26.51	83.48	66.78	119.71	57.01	59.11	51.86	60.76	65.99	59.49	67.59	80.94	290.56	125.11	195.69	298.53	21.89	38.33	29.64	39.05	43.55	22.38	37.45	31.67	53.65	36.65	43.98	26.88	Ca
71528	PIRIN_71528	mRNA:PIIN_00760	PIRI_contig_0009;95,907-94,541	1367	388	1.A.31.1.1	Channels/Pores	α-Type Channels	The Annexin (Annexin) Family	CHEBI:24870;ion	Ion	0	19.32	0	0	15.44	0	0	0	8.48	0	23.8	18.54	19.72	0	0.38	0	7.61	5.75	3.73	38.35	67.05	293.2	68.97	189.84	246.78	3.74	14.43	8.52	12.66	8.72	4.27	0	7.37	2.09	6.05	0	1.6	Ion
71530	PIRIN_71530	mRNA:PIIN_00762	PIRI_contig_0009;101,043-98,334	2710	695	3.A.1.203.15	Primary Active Transporters	P-P-bond-hydrolysis-driven transporters	The ATP-binding Cassette (ABC) Superfamily	CHEBI:15904;long-chain fatty acid	Lipids	0	47.94	112.96	98.52	101.83	106.19	109.15	96.01	39.15	90.05	80.54	76.99	35.58	94.02	97.94	87.66	87.14	80.9	82.15	206	154.81	186.59	130.6	146.46	235.68	40.7	55.74	49.59	39.27	72.24	40.38	74.45	74.54	59.32	54.78	95.41	53.31	Lipids
71534	PIRIN_71534	mRNA:PIIN_00766	PIRI_contig_0009;109,078-110,307	1230	323	1.A.76.1.14	Channels/Pores	α-Type Channels	The Magnesium Transporter1 (MagT1) Family	CHEBI:6635;magnesium(2+)	Mg	4	5.83	12.52	24.97	0	18.57	24.53	11.53	0	13.78	19.66	7.14	2.48	14.18	17.79	15.96	13.44	10.52	7.18	32.82	21.03	14.95	0	16.65	33.8	12.4	19.15	18.38	54.02	25.28	31.08	38.58	40.09	45.22	0	20.87	0	Mg
71589	PIRIN_71589	mRNA:PIIN_00819	PIRI_contig_0010;50,471-48,716	1756	462	2.A.1.13.27	Electrochemical Potential-driven Transporters	Porters (uniporters, symporters, antiporters)	The Major Facilitator Superfamily (MFS)	CHEBI:24279;glucosinolate|CHEBI:24927;isothiocyanate	Metabolites	11	3.61	14.63	12.63	20.11	27.75	28.13	17.3	7.87	16.02	24.32	18.52	7.24	16.87	19.24	17.91	24.29	21.02	21.21	89.86	120.86	144.89	46.2	110.63	143.78	11.77	6.75	15.18	19.87	15.11	17.23	12.65	9.57	7.86	7.14	12.2	4.47	Metabolites
71614	PIRIN_71614	mRNA:PIIN_00844	PIRI_contig_0010;104,516-105,929	1414	406	1.B.8.6.2	Channels/Pores	β-Barrel Porins	The Mitochondrial and Plastid Porin (MPP) Family	CHEBI:25367;molecule	Small molecules	0	30.76	37.91	37.48	30.09	31.3	36.52	30.69	20.09	30.91	33.18	28.07	20.02	34.98	35.08	32.43	28.23	29.03	30.44	25.44	13.1	25.45	26.75	22.67	37.6	25.56	22.17	58.71	47.31	23.13	54.21	46.76	49.23	50.97	29.08	41.26	29.38	Small molecules
71622	PIRIN_71622	mRNA:PIIN_00852	PIRI_contig_0010;126,618-124,276	2343	650	3.A.5.8.1	Primary Active Transporters	P-P-bond-hydrolysis-driven transporters	The General Secretory Pathway (Sec) Family	CHEBI:14911;protein	Proteins and mRNA	4	102.96	116.12	102.77	92.46	95.27	102.31	98.73	49.94	94.03	89.47	83.32	65.09	91.6	95.73	89.02	90.07	85.91	85.32	104.87	98.85	65.88	99.1	51.66	64.11	47.99	73.11	75.81	110.23	75.28	105.76	71	133.71	115.55	53.54	86.1	51.61	Proteins and mRNA
71636	PIRIN_71636	mRNA:PIIN_00866	PIRI_contig_0010;150,171-152,164	1994	580	2.A.20.2.1	Electrochemical Potential-driven Transporters	Porters (uniporters, symporters, antiporters)	The Inorganic Phosphate Transporter (PiT) Family	CHEBI:9175;sodium(1+)|CHEBI:7793;phosphate(3-)	P, Na+	10	33.25	17.44	11.13	23.48	16.94	18.71	4.96	3.43	6.4	14.5	19.17	9.16	8.24	8.62	10.76	14.5	14.68	15.51	32.46	15.89	38.08	40.98	27.36	41.23	317.28	199.52	164.63	202.42	230.2	183.57	126.73	92.51	147.28	228.2	113.3	308.94	P, Na+
71644	PIRIN_71644	mRNA:PIIN_11722	PIRI_contig_0010;167,941-170,511	2571	487	2.A.1.1.39	Electrochemical Potential-driven Transporters	Porters (uniporters, symporters, antiporters)	The Major Facilitator Superfamily (MFS)	CHEBI:5418;glucose	C	6	1.81	2.71	2.65	3.08	3.56	4.21	6.92	2.82	6.3	4.72	4.84	2.93	7.75	7.1	7.68	7.39	6.23	6.22	14.24	12.71	14.87	11.31	14.5	12.81	17.18	9.14	22.27	15.34	12.87	12.01	14.23	14.41	9.22	5.81	21.19	7.31	C
71651	PIRIN_71651	mRNA:PIIN_00881	PIRI_contig_0011;2,096-2,647	552	89	3.D.4.8.1	Primary Active Transporters	Oxidoreduction-driven transporters	The Proton-translocating Cytochrome Oxidase (COX) Superfamily	not found	H+	0	365.09	315.47	361.75	264.76	342.68	322.16	326.7	514.93	446.78	344.73	313.72	611.1	288.69	291.65	326.63	315.6	346.61	287.6	233.94	157.65	126.43	202.3	251.75	10.73	215.7	389.63	392.52	642.39	349.32	376.32	364.22	272.55	328.88	163.68	358.77	159.2	H+
71652	PIRIN_71652	mRNA:PIIN_00882	PIRI_contig_0011;2,830-5,071	2242	609	3.A.22.1.1	Primary Active Transporters	P-P-bond-hydrolysis-driven transporters	The Transcription-coupled TREX/TAP Nuclear mRNA Export Complex (TREX) Family	CHEBI:8755;(ribonucleotide)n+m	Proteins and mRNA	0	60.54	36.92	25.34	53.41	29.04	30.33	51.29	81.15	31.32	48.02	57.93	36.14	49.61	41.28	45.69	45.35	52.29	62.07	59.64	109.42	101.41	98.01	121.46	158.98	16.35	14.96	24.35	20.61	11.69	10.04	10.18	7.73	8.67	10.51	9.13	25.44	Proteins and mRNA
71661	PIRIN_71661	mRNA:PIIN_00891	PIRI_contig_0011;21,924-19,576	2349	650	4.C.2.1.1	Group Translocators	Acyl CoA ligase-coupled transporters	The Carnitine O-Acyl Transferase (CarAT) Family	not found	Lipids	0	4.42	5.68	5.57	2.99	3.88	4	5.08	3.32	4.17	5.31	4.98	4.3	4.56	4.91	4.59	4.51	5.15	5.31	18.35	14.12	9.19	12.18	6.53	0	6.74	2.33	9.31	9.81	3.65	11.27	7.05	8.67	11.04	6.42	6.07	3.13	Lipids
71673	PIRIN_71673	mRNA:PIIN_00903	PIRI_contig_0011;50,890-52,798	1909	557	2.A.1.3.52	Electrochemical Potential-driven Transporters	Porters (uniporters, symporters, antiporters)	The Major Facilitator Superfamily (MFS)	CHEBI:23888;drug	Metabolites	14	2.76	8.45	7.07	9.13	9.97	11.95	14.13	8.78	12.13	18.8	15.4	6.51	13.14	14.51	13.58	15.68	13.67	14.5	55.41	60.76	102.43	33.24	74.91	80.63	22	19.85	6.24	19.33	23.63	17.73	20.03	19.03	24.41	18.44	13.59	19.28	Metabolites
71687	PIRIN_71687	mRNA:PIIN_00915	PIRI_contig_0011;89,915-89,121	795	206	9.A.63.1.1	Incompletely Characterized Transport Systems	Recognized transporters of unknown biochemical mechanism	The Retromer-dependent Vacuolar Protein Sorting (R-VPS) Family	CHEBI:8526;protein polypeptide chain	Proteins and mRNA	0	49.77	46.8	43.91	41.75	44.98	41.32	56.44	30.78	46.46	49.47	50.39	38.41	50.93	50.62	47.52	50.17	47.55	56.79	44.84	37.17	42.74	49.57	55.02	31.17	38.2	63.42	76.58	103.25	93.35	82.38	40.98	88.98	70.74	33.43	49.59	34.64	Proteins and mRNA
71690	PIRIN_71690	mRNA:PIIN_00918	PIRI_contig_0011;96,026-98,147	2122	547	2.A.1.1.82	Electrochemical Potential-driven Transporters	Porters (uniporters, symporters, antiporters)	The Major Facilitator Superfamily (MFS)	CHEBI:3523;cellodextrin|CHEBI:3522;cellobiose	C	11	2.58	3.33	4.85	3.92	4.54	4.52	4.54	4.39	4.57	8.14	8.16	4.6	5.98	7.59	5.21	7.58	8.87	8.9	0	0	6.39	2.42	7.27	5.48	13.45	14.57	15.91	15.15	20.28	15.65	13.88	9.36	11.71	15.37	14.45	15.91	C
71710	PIRIN_71710	mRNA:PIIN_00937	PIRI_contig_0011;135,616-138,218	2603	763	2.A.53.1.1	Electrochemical Potential-driven Transporters	Porters (uniporters, symporters, antiporters)	The Sulfate Permease (SulP) Family	CHEBI:9335;sulfate	S	11	30.03	27.78	25.24	34.63	35.31	31.07	20.79	19.28	17.36	29.48	26.26	8.94	36.5	43.68	46.33	39.2	36.13	35.96	62.2	87.78	22.63	41.13	36.05	15.52	111.22	80.93	20.29	56.94	22.48	46.12	23.73	30.36	44.03	27.82	13.66	27.16	S
71765	PIRIN_71765	mRNA:PIIN_00991	PIRI_contig_0012;63,146-59,991	3156	701	2.A.29.14.10	Electrochemical Potential-driven Transporters	Porters (uniporters, symporters, antiporters)	The Mitochondrial Carrier (MC) Family	CHEBI:3308;calcium(2+)	Ca	0	21.67	18.78	19.79	19.93	21.15	23.02	17.47	7.99	16.18	19.73	16.27	17.31	14.83	19.07	16.63	20.23	18.15	18.02	24.16	45.66	24.37	9.38	14.08	14.89	22.91	20.1	22.35	15.43	20.49	23.77	10.99	21.37	18.88	10.71	12.5	14.94	Ca
71772	PIRIN_71772	mRNA:PIIN_00997	PIRI_contig_0012;80,235-80,735	501	117	9.B.35.1.2	Incompletely Characterized Transport Systems	Putative transport proteins	The Putative Thyronine-Transporting Transthyretin (Transthyretin) Family	not found	Unknown	0	35.69	44.08	46.73	39.15	52.48	49.48	24.98	30.32	35.14	25.55	26.21	17.54	28.52	27.17	35.33	26.09	23.3	22.98	0	0	47.12	0	50.38	60.39	113.39	92.16	78.41	57.62	95.71	52.29	115.55	72.41	48.99	94.93	65.55	77.96	Unknown
71780	PIRIN_71780	mRNA:PIIN_01003	PIRI_contig_0012;97,517-99,762	2246	592	2.A.40.7.1	Electrochemical Potential-driven Transporters	Porters (uniporters, symporters, antiporters)	The Nucleobase/Ascorbate Transporter (NAT) or Nucleobase:Cation Symporter-2 (NCS2) Family	CHEBI:2470;adenine|CHEBI:5563;guanine|CHEBI:5841;hypoxanthine	N, Nucleobases	11	39.63	22.47	21.22	27.28	20.57	21.09	22.39	16.96	19.45	29.25	27.88	11.15	19.45	19	15.21	31.72	20.72	32.61	23.25	15.53	17.32	13.37	14.91	9.06	198.31	117.85	219.76	244.34	214.93	213.04	212.97	169.57	191.41	203.83	267.94	189.59	N, Nucleobases
71790	PIRIN_71790	mRNA:PIIN_01015	PIRI_contig_0012;126,740-128,866	2127	605	2.A.41.2.7	Electrochemical Potential-driven Transporters	Porters (uniporters, symporters, antiporters)	The Concentrative Nucleoside Transporter (CNT) Family	CHEBI:5584;hydron|CHEBI:7647;nucleoside	N, Nucleobases	12	222.74	66.91	83.75	115.89	105.94	103.04	86.16	116.49	76.77	169.19	143.44	146.85	114.26	112.71	84.79	179.08	126.68	146.92	79.2	86.24	57.59	65.36	23.02	59.18	528.45	359.66	662.07	812.13	748.18	855.97	498.7	525.51	638.31	570.93	550.72	523.39	N, Nucleobases
71793	PIRIN_71793	mRNA:PIIN_01018	PIRI_contig_0012;135,484-133,248	2237	690	3.A.5.8.1	Primary Active Transporters	P-P-bond-hydrolysis-driven transporters	The General Secretory Pathway (Sec) Family	CHEBI:14911;protein	Proteins and mRNA	0	43.07	43.8	44.19	42.28	43.11	45.58	48.8	27.13	45.56	40.12	42.71	23.9	43.16	43.34	44.91	39.96	38.26	41.24	68.94	26.56	58.57	45.75	42.84	30.16	17.6	22.22	23.79	19.05	23.9	33.14	19.96	30.03	26.45	16.03	21.28	14.79	Proteins and mRNA
71798	PIRIN_71798	mRNA:PIIN_01023	PIRI_contig_0012;145,209-147,714	2506	654	2.A.29.23.9	Electrochemical Potential-driven Transporters	Porters (uniporters, symporters, antiporters)	The Mitochondrial Carrier (MC) Family	CHEBI:7793;phosphate(3-)|CHEBI:9335;sulfate|CHEBI:2486;5'-adenylyl sulfate|CHEBI:1353;3'-phospho-5'-adenylyl sulfate	Nucleotide-P	0	37	56.46	57.17	46.72	54.55	60.88	56.3	34.04	54.97	50.03	45.46	29.27	56.97	56.5	55.7	49.82	47.23	49.86	82.01	95.79	92.04	68.45	77.56	134.46	31.5	38.63	54.06	53.79	41.62	47.97	43.14	44.41	44.57	32.44	32.04	37.9	Nucleotide-P
71802	PIRIN_71802	mRNA:PIIN_01027	PIRI_contig_0012;153,866-155,582	1717	512	3.A.20.1.5	Primary Active Transporters	P-P-bond-hydrolysis-driven transporters	The Peroxisomal Protein Importer (PPI) Family	CHEBI:8526;protein polypeptide chain	Proteins and mRNA	3	0.33	13.28	8.59	5.34	13.69	24.18	10.82	0	5.97	1.14	0.68	0	8.71	7.16	3.94	3.97	0.73	4.69	29.48	40.7	69.73	13.99	21.87	30.76	0	0	0	0	0	0	0	0	0	0	0	0	Proteins and mRNA
71824	PIRIN_71824	mRNA:PIIN_01050	PIRI_contig_0013;29,765-30,971	1207	368	2.A.5.1.1	Electrochemical Potential-driven Transporters	Porters (uniporters, symporters, antiporters)	The Zinc (Zn2+)-Iron (Fe2+) Permease (ZIP) Family	CHEBI:3290;cadmium(2+)|CHEBI:10113;zinc(2+)	Metal cations	8	21.89	30.88	30.42	28.07	32.39	33.37	26.19	14.25	21.59	25.06	24.05	10.28	18.16	21.06	21.04	20.98	20.51	24.66	9.99	0	13.56	26.96	17.36	17.43	19.97	26.97	37.92	24.05	30.15	24.85	18.15	29.72	22.15	20.4	15.3	19.37	Metal cations
71869	PIRIN_71869	mRNA:PIIN_01095	PIRI_contig_0013;126,227-128,026	1800	441	2.A.1.2.96	Electrochemical Potential-driven Transporters	Porters (uniporters, symporters, antiporters)	The Major Facilitator Superfamily (MFS)	CHEBI:10113;zinc(2+)|CHEBI:29105;zinc(2+)	Metal cations	6	2.06	3.09	2.78	3.77	3.67	3.84	4.36	2.59	4.3	3.38	3.2	1.36	4.03	4.4	4.45	3.72	3.5	3.99	7.41	9.27	5.04	4.77	7.16	4.32	16.77	15.86	32.78	14.76	27.26	18.81	42.02	38.62	32.91	14.03	42.93	12.88	Metal cations
71870	PIRIN_71870	mRNA:PIIN_01096	PIRI_contig_0013;129,620-128,348	1273	313	1.I.1.1.3	Channels/Pores	Membrane-bounded Channels	The Nuclear Pore Complex (NPC) Family	not found	Proteins and mRNA	0	94.28	82.65	82.18	72.16	79.61	80.39	79.62	53.94	80.54	91.92	84.55	56.73	89.81	88.9	94.56	80.44	82.56	85.72	68.07	56.1	84.36	87.39	68.74	69.65	88.9	65.57	91.68	111.92	113.83	91.31	110.23	67.36	85.8	67.97	99.68	62.52	Proteins and mRNA
71910	PIRIN_71910	mRNA:PIIN_01136	PIRI_contig_0014;41,831-40,410	1422	379	2.A.7.9.20	Electrochemical Potential-driven Transporters	Porters (uniporters, symporters, antiporters)	The Drug/Metabolite Transporter (DMT) Superfamily	not found	Unknown	9	14.61	24.77	21.33	22.03	21.87	23.25	24.49	15.08	24.32	22.8	18.58	15.42	25.37	25.45	23.34	26.26	23.84	24.05	27.7	57.91	90.87	42.72	61.51	56.38	15.82	19.01	23.37	28.91	20.45	26.52	33.56	21.59	34.47	20.11	22.99	17.9	Unknown
71929	PIRIN_71929	mRNA:PIIN_01153	PIRI_contig_0014;77,060-78,530	1471	377	1.I.1.1.3	Channels/Pores	Membrane-bounded Channels	The Nuclear Pore Complex (NPC) Family	not found	Proteins and mRNA	0	158.14	214.85	291.9	219.54	291.24	290.4	175.15	195.55	262.12	208.34	195.61	239.5	255.25	270.82	287.14	251.18	230.19	160.64	177.32	253.77	308.94	329.08	403.58	426.42	217.56	236.23	286.84	231.03	233.88	207.35	206.78	188.11	151.01	185.42	187.55	207.71	Proteins and mRNA
71960	PIRIN_71960	mRNA:PIIN_01183	PIRI_contig_0014;159,010-157,838	1173	390	3.A.20.1.5	Primary Active Transporters	P-P-bond-hydrolysis-driven transporters	The Peroxisomal Protein Importer (PPI) Family	CHEBI:8526;protein polypeptide chain	Proteins and mRNA	0	111.09	195.96	173.94	169.37	196.05	225.84	166.01	77.8	165.44	146.31	125.04	75.62	158.14	163	140.67	169.88	143.37	176.34	282.14	369.18	471.16	297.01	383.96	398.51	55	89.9	70.3	90.64	68.56	48.03	80.25	102.86	66.87	48.77	48.03	58.77	Proteins and mRNA
71972	PIRIN_71972	mRNA:PIIN_01196	PIRI_contig_0015;18,187-20,111	1925	539	3.D.1.6.2	Primary Active Transporters	Oxidoreduction-driven transporters	The H+ or Na+-translocating NADH Dehydrogenase (NDH) Family	CHEBI:5584;hydron	H+	0	98.5	115.6	104.45	79.75	83.51	98.66	47.12	32.56	47.86	45.2	39.98	35.98	42.51	47.65	47.14	39.89	40.44	39.5	57.34	120.04	86.53	58.97	64.6	94.56	100.18	77.24	148.6	118.44	118.39	133.28	77.08	91.67	119.62	65.05	94.75	82.66	H+
71997	PIRIN_71997	mRNA:PIIN_01221	PIRI_contig_0015;76,385-75,298	1088	310	3.A.31.1.1	Primary Active Transporters	P-P-bond-hydrolysis-driven transporters	The Endosomal Sorting Complexes Required for Transport III (ESCRT-III) Family	CHEBI:14911;protein	Proteins and mRNA	0	67.31	80.26	68.98	60.02	67.39	74.41	66.32	49.67	68.39	63.82	55.62	36.49	67.63	64.7	63.64	55.35	54.24	54.87	45.54	51.11	30.87	48.8	12.81	40.38	91.42	80.88	55.11	99.05	103.51	96.26	102.38	103.36	110.93	113.83	91.87	52.68	Proteins and mRNA
72017	PIRIN_72017	mRNA:PIIN_01241	PIRI_contig_0015;112,352-110,881	1472	428	2.A.7.9.16	Electrochemical Potential-driven Transporters	Porters (uniporters, symporters, antiporters)	The Drug/Metabolite Transporter (DMT) Superfamily	not found	Unknown	6	21.16	20.69	24.25	28.01	34.57	30.29	26.39	15.78	22.46	23.36	23.92	10.59	27.23	25.79	23.25	21.1	20.52	22.51	20.76	14.55	6.04	40.76	12.03	7.08	10.64	17	15.04	9.12	13.19	15.94	8.42	12.65	17.28	10.58	13.2	8.48	Unknown
72044	PIRIN_72044	mRNA:PIIN_01268	PIRI_contig_0016;39,410-38,148	1263	332	1.I.1.1.5	Channels/Pores	Membrane-bounded Channels	The Nuclear Pore Complex (NPC) Family	CHEBI:14911;protein|CHEBI:8755;(ribonucleotide)n+m	Proteins and mRNA	0	12.36	14.4	12.1	12.07	13.43	14.71	13.72	10.38	14.54	11.77	11.8	6.15	12.07	10.96	14.67	13.04	10.01	10.91	5.32	0	7.22	20.5	12.32	18.55	7.59	25.97	18.84	12.8	6.42	16.27	20.69	18.07	22.34	7.24	15.26	9.52	Proteins and mRNA
72045	PIRIN_72045	mRNA:PIIN_01269	PIRI_contig_0016;40,999-39,522	1478	443	2.A.4.2.8	Electrochemical Potential-driven Transporters	Porters (uniporters, symporters, antiporters)	The Cation Diffusion Facilitator (CDF) Family	CHEBI:3290;cadmium(2+)|CHEBI:23337;cobalt(2+)|CHEBI:10113;zinc(2+)	Metal cations	2	71.87	109.33	97.76	92.51	111.37	112.34	101.65	61.81	103.44	84.77	85.25	47.97	78.48	75.79	77.73	79.63	74.29	77.98	97.84	112.28	69.08	84.51	72.55	68.3	60.38	73.6	37.67	28.31	42.62	36.01	37.63	53.32	40.17	43.69	49.51	58.36	Metal cations
72047	PIRIN_72047	mRNA:PIIN_01271	PIRI_contig_0016;43,024-41,783	1242	346	3.A.20.1.5	Primary Active Transporters	P-P-bond-hydrolysis-driven transporters	The Peroxisomal Protein Importer (PPI) Family	CHEBI:8526;protein polypeptide chain	Proteins and mRNA	0	15.36	37.02	31.4	33.46	41.38	37.69	36.79	16.71	37.69	24.55	23.25	10.05	32.37	37.77	32.98	28.61	24.38	25.97	40.59	58.59	36.05	24.88	56.63	28.52	15.07	18.78	23.1	4.9	13.18	12.36	10.55	14.69	20.69	17.68	16.3	10.6	Proteins and mRNA
72060	PIRIN_72060	mRNA:PIIN_01284	PIRI_contig_0016;67,095-69,407	2313	739	1.A.35.2.1	Channels/Pores	α-Type Channels	The CorA Metal Ion Transporter (MIT) Family	CHEBI:6635;magnesium(2+)	Mg	2	9.34	11.38	9.55	7.78	9.07	9.81	9.1	5.61	7.23	9.76	8.15	5.13	7.21	8.13	6.37	8.18	7.18	6.95	2.87	15.08	10.74	8.41	12.55	0	4.73	0.9	1.81	12	15.16	2.24	0.84	7.57	1.52	1.56	7.72	0.83	Mg
72064	PIRIN_72064	mRNA:PIIN_11835	PIRI_contig_0016;73,340-75,310	1971	497	2.A.1.14.11	Electrochemical Potential-driven Transporters	Porters (uniporters, symporters, antiporters)	The Major Facilitator Superfamily (MFS)	CHEBI:32544;nicotinate	Vitamins	10	10.74	7.7	10.09	9.27	7.64	7.98	13.8	22.07	13.72	16.13	16.53	6.91	13.79	13.46	12.03	17.1	15.82	15.31	14.03	4.36	3.23	16.59	8.53	24.22	66.37	37.73	47.58	46.7	45.67	40.05	89.65	57.41	77.24	67.59	76.34	77.33	Vitamins
72076	PIRIN_72076	mRNA:PIIN_01298	PIRI_contig_0016;96,731-94,532	2200	517	2.A.1.12.3	Electrochemical Potential-driven Transporters	Porters (uniporters, symporters, antiporters)	The Major Facilitator Superfamily (MFS)	CHEBI:50744;citrate salt|CHEBI:16810;2-oxoglutarate(2-)|CHEBI:15595;malate(2-)|CHEBI:30031;succinate(2-)|CHEBI:29806;fumarate(2-)|CHEBI:24996;lactate	Organic acids	8	3.59	2.47	3.32	3.44	2.67	3.8	7.53	17.27	9.67	8.17	10.62	4.58	5.62	6.14	7.58	9.43	8.44	6.91	7.17	12.88	6.76	10.27	11.57	0	13	6.18	11.83	17.68	21.29	25.46	19.06	22.69	26.21	12.37	24.81	16.41	Organic acids
72098	PIRIN_72098	mRNA:PIIN_01320	PIRI_contig_0017;6,603-5,179	1425	408	2.A.1.75.3	Electrochemical Potential-driven Transporters	Porters (uniporters, symporters, antiporters)	The Major Facilitator Superfamily (MFS)	not found	Unknown	6	24.07	30.21	29.7	27.23	30.87	34.67	28.37	14.22	23.7	31.41	26.98	13.92	29.17	34.54	28.59	30.33	27.38	29.77	46.96	30.61	37.67	42.8	61.83	44.7	39.02	27.48	47.57	34.98	43.02	21.26	37.71	31.79	31.87	36.03	29.44	28.01	Unknown
72103	PIRIN_72103	mRNA:PIIN_01325	PIRI_contig_0017;17,261-15,105	2157	622	2.A.92.1.8	Electrochemical Potential-driven Transporters	Porters (uniporters, symporters, antiporters)	The Choline Transporter-like (CTL) Family	not found	Unknown	10	11.31	50.07	35.64	37.22	41.13	47.82	56.79	34.12	50.36	49.85	50.09	31.68	46.62	48.89	43.86	45.34	45.83	49.37	42.61	33.34	37.62	53.58	22.22	23.59	0	0	0	0	0	0	0	26.58	16.29	0	0	0	Unknown
72153	PIRIN_72153	mRNA:PIIN_01375	PIRI_contig_0017;124,668-125,736	1069	320	2.A.53.3.8	Electrochemical Potential-driven Transporters	Porters (uniporters, symporters, antiporters)	The Sulfate Permease (SulP) Family	CHEBI:5589;hydrogencarbonate|CHEBI:9335;sulfate	S, HCO3-	0	10.04	6.16	6.79	5.34	4.62	5.08	10.56	5.14	9.23	12.52	11.68	9.26	10.23	11.4	10.37	9.58	12.33	13.84	11.07	0	7.51	12.8	16.02	9.65	22.11	29.85	25.19	10.65	11.12	12.69	18.65	34.06	37.45	10.55	24.34	16.5	S, HCO3-
72156	PIRIN_72156	mRNA:PIIN_01378	PIRI_contig_0017;132,255-130,775	1481	459	2.A.53.3.8	Electrochemical Potential-driven Transporters	Porters (uniporters, symporters, antiporters)	The Sulfate Permease (SulP) Family	CHEBI:5589;hydrogencarbonate|CHEBI:9335;sulfate	S, HCO3-	0	22.84	32.98	34.06	30.11	39.86	36.2	19.78	0	17.71	87.21	68.67	34.06	78.74	72.71	67.29	84.26	81.99	77.25	36.74	0	8.43	42.27	24.25	10.09	304.93	152.89	339.76	230.53	191.56	319.87	181.9	127.57	145.65	221.61	227.26	197.5	S, HCO3-
72175	PIRIN_72175	mRNA:PIIN_01396	PIRI_contig_0018;38,437-41,279	2843	789	1.A.23.4.9	Channels/Pores	α-Type Channels	The Small Conductance Mechanosensitive Ion Channel (MscS) Family	CHEBI:24870;ion	Osmoregulatory compounds	6	80.35	51.23	57.26	64.94	54.87	54.03	86.25	113.36	81.1	72	79.04	101.72	62.1	62.13	67.44	76.06	81.42	80.62	32.19	46.26	14.58	33.11	24.87	15	29.47	43.81	29.41	25.95	24.33	28.88	25.16	46.29	29.52	35.64	33.41	36.48	Osmoregulatory compounds
72184	PIRIN_72184	mRNA:PIIN_01405	PIRI_contig_0018;66,578-68,066	1489	402	2.A.16.4.3	Electrochemical Potential-driven Transporters	Porters (uniporters, symporters, antiporters)	The Telurite-resistance/Dicarboxylate Transporter (TDT) Family	CHEBI:9344;sulfurous acid	S	9	43.7	49.09	51.93	47.75	54.99	60.9	53.38	39.68	52.91	57.94	53.2	41.76	45.83	50.78	49.1	55.53	55.08	51.11	95.41	85.5	67.7	46.82	60.29	60.54	50.79	52.47	24.16	60.61	43.69	58.15	39.43	48.89	52.61	40.15	43.2	50.44	S
72203	PIRIN_72203	mRNA:PIIN_01424	PIRI_contig_0018;113,216-111,187	2030	562	2.A.18.6.20	Electrochemical Potential-driven Transporters	Porters (uniporters, symporters, antiporters)	The Amino Acid/Auxin Permease (AAAP) Family	CHEBI:2642;alpha-amino acid	N	11	51.15	48.46	47	46.92	41.38	51.23	41.37	34.52	41.26	44.11	42.38	45.24	43.31	42.4	42.83	41.7	39.7	43.47	33.42	27.36	35.14	30.57	40.65	26.65	30.53	36.96	54.13	35.4	33.34	34.04	38.11	38.36	48.36	37.34	43.89	26.41	N
72205	PIRIN_72205	mRNA:PIIN_01426	PIRI_contig_0018;116,826-115,153	1674	446	1.I.1.1.5	Channels/Pores	Membrane-bounded Channels	The Nuclear Pore Complex (NPC) Family	CHEBI:14911;protein|CHEBI:8755;(ribonucleotide)n+m	Proteins and mRNA	0	79.12	107.88	108.13	92.38	98.1	123.81	85.77	58.71	87.05	88.77	81.85	47.67	80.94	82.23	81.95	73.5	76.84	72.84	46.44	31.05	61.37	51.8	50.93	30.85	85.61	77.74	101.93	109.02	91.11	88.98	102.62	107.69	111.66	85.56	108.37	81.87	Proteins and mRNA
72206	PIRIN_72206	mRNA:PIIN_01427	PIRI_contig_0018;117,778-117,052	727	193	1.A.56.1.10	Channels/Pores	α-Type Channels	The Copper Transporter (Ctr) Family	CHEBI:49551;copper(1+)	Metal cations	3	106.51	161.25	169.99	99.7	129.7	155.34	156.81	85.94	186.44	115.81	104.37	74.04	130.5	131.47	128.04	120.38	100.88	99.78	73.76	106.15	107.35	77.77	46.13	67.51	56.08	96.8	88.9	112.47	84.66	52.95	161.38	117.21	111.04	66.14	126.94	73.94	Metal cations
72244	PIRIN_72244	mRNA:PIIN_01466	PIRI_contig_0019;50,441-51,441	1001	200	3.A.2.2.3	Primary Active Transporters	P-P-bond-hydrolysis-driven transporters	The H+- or Na+-translocating F-type, V-type and A-type ATPase (F-ATPase) Superfamily	CHEBI:5584;hydron	H+	5	161.48	191.93	207.94	137.77	154.53	217.57	160.59	127.64	210.17	173.25	159.81	124.57	153.4	179.68	165.99	160.97	142.94	151.22	129.91	82.79	195.45	192.55	177.76	225.61	123.52	165.34	290.16	190.43	210.41	134.83	208.11	188.73	235.27	141.02	179.28	144.94	H+
72253	PIRIN_72253	mRNA:PIIN_01475	PIRI_contig_0019;64,952-64,166	787	205	3.D.1.6.2	Primary Active Transporters	Oxidoreduction-driven transporters	The H+ or Na+-translocating NADH Dehydrogenase (NDH) Family	CHEBI:5584;hydron	H+	0	181.22	180.09	205.76	136.28	178.41	185.19	167.9	123.13	200.94	162.5	153.56	137.59	154.03	173.58	175.68	161.68	139.94	135.05	135.37	128.81	116.2	118.23	120.15	94.24	177.23	138.27	159.2	267.69	180.05	144.09	132.72	192.23	196.07	108.11	187.17	137.25	H+
72259	PIRIN_72259	mRNA:PIIN_01480	PIRI_contig_0019;80,193-76,290	3904	1203	2.A.19.7.1	Electrochemical Potential-driven Transporters	Porters (uniporters, symporters, antiporters)	The Ca2+:Cation Antiporter (CaCA) Family	CHEBI:9175;sodium(1+)|CHEBI:8345;potassium(1+)|CHEBI:5584;hydron	K, Na, H+	15	53.15	75.71	61.27	80.62	72.8	62.03	85.14	52.66	77.45	73.85	73.09	45.98	91.93	91.45	80.41	88.13	85.27	81.63	76.62	57.6	64.37	68.8	75.91	63.31	49.85	49.39	39.63	39.8	46.32	41.83	49.42	56.31	47.09	49.69	38.33	45.29	K, Na, H+
72279	PIRIN_72279	mRNA:PIIN_01500	PIRI_contig_0019;117,425-118,995	1571	318	2.A.29.4.3	Electrochemical Potential-driven Transporters	Porters (uniporters, symporters, antiporters)	The Mitochondrial Carrier (MC) Family	CHEBI:8154;phosphonate(2-)|CHEBI:7793;phosphate(3-)|CHEBI:4984;fatty acid	Lipids	1	12.18	43.41	39.31	47.06	41.18	51.75	49.21	66.1	52.79	71.06	118.56	16.43	30.29	29.19	46.6	35.8	54.78	60.03	223.06	189.97	422.26	193.07	439.07	534.18	23.71	25.68	27.94	5.4	9.12	14.02	18.71	21.4	14.23	19.59	16.86	15.05	Lipids
72305	PIRIN_72305	mRNA:PIIN_01525	PIRI_contig_0020;53,799-50,161	3639	956	3.A.1.208.3	Primary Active Transporters	P-P-bond-hydrolysis-driven transporters	The ATP-binding Cassette (ABC) Superfamily	CHEBI:4883;ethidium bromide|CHEBI:52053;eosin YS dye|CHEBI:52101;lissamine rhodamine|CHEBI:9948;verapamil|CHEBI:9474;tetracycline|CHEBI:25675;oligomycin	Metabolites	4	10.24	20.77	21.22	25.69	27.82	29.38	32.78	20.38	28.01	31.81	27.91	15.23	28.6	29.27	27.37	36.61	32.44	33.07	126.93	132.96	86.38	51.65	94.98	89.29	48.93	52.4	59.91	31.56	52.84	41.99	54.2	35.06	52.63	44.14	61.98	49.94	Metabolites
72306	PIRIN_72306	mRNA:PIIN_01526	PIRI_contig_0020;55,382-53,977	1406	432	3.A.1.208.45	Primary Active Transporters	P-P-bond-hydrolysis-driven transporters	The ATP-binding Cassette (ABC) Superfamily	not found	Unknown	2	0	0	0	0.26	0	0	0	0	0	0	0	0	0	0	0	0	0	0	0	0	0	0	22.67	63.12	0	0	0	0	0	0	0	0	0	0	0	0	Unknown
72312	PIRIN_72312	mRNA:PIIN_01532	PIRI_contig_0020;72,616-70,430	2187	566	2.A.19.2.8	Electrochemical Potential-driven Transporters	Porters (uniporters, symporters, antiporters)	The Ca2+:Cation Antiporter (CaCA) Family	CHEBI:3308;calcium(2+)|CHEBI:5584;hydron	Ca	11	3.08	3.3	1.14	0	0	0	37.77	45.72	30.99	18.87	16.32	21.02	31.52	32.81	32.21	22.38	22.07	22.05	20.09	5.34	0	13.9	30.18	0	0	0	0	0	0	0	0	0	0	0	0	0	Ca
72319	PIRIN_72319	mRNA:PIIN_01539	PIRI_contig_0020;85,073-86,010	938	279	2.A.106.2.5	Electrochemical Potential-driven Transporters	Porters (uniporters, symporters, antiporters)	The Ca2+:H+ Antiporter-2 (CaCA2) Family	CHEBI:29108;calcium(2+)	Ca	5	31.9	34.8	32.53	27.74	29.44	38.87	31.97	14.93	31.06	29.46	28.56	15.56	28.41	30.57	30.91	27.27	24.53	32.36	44.93	17.41	51.52	54.43	40	89.5	46.78	12.45	37.49	34.79	55.24	38.31	40.18	22.19	34.23	28.15	30.81	40.89	Ca
72354	PIRIN_72354	mRNA:PIIN_01572	PIRI_contig_0021;33,659-32,849	811	227	2.A.108.1.1	Electrochemical Potential-driven Transporters	Porters (uniporters, symporters, antiporters)	The Iron/Lead Transporter (ILT) Family	CHEBI:34754;iron(2+)|CHEBI:34755;iron(3+)	Fe	1	26.74	33.62	31.17	15.85	15.05	25.83	21.93	14.69	23.8	26.69	22.02	9.33	17.92	20.2	16.59	14.51	13.72	17.36	5.65	0	11.89	0	19.79	0	0	14.67	23.03	35.17	4.43	0	12.47	27.36	25.31	24.24	22.58	24.03	Fe
72394	PIRIN_72394	mRNA:PIIN_01611	PIRI_contig_0021;118,748-116,750	1999	647	1.A.33.1.3	Channels/Pores	α-Type Channels	The Cation Channel-forming Heat Shock Protein-70 (Hsp70) Family	CHEBI:24870;ion	Ion	0	645.97	472.29	405.38	878.45	521.3	450.18	645.89	1581.26	492.91	588.06	679.94	1779.96	561.8	527.87	607.88	585.43	657.92	630.25	582.19	785.1	382.89	510.08	361.8	331.28	961.36	930.46	310.05	318.28	295.12	313.74	380.69	379.43	351.99	441.84	347.04	480.06	Ion
72397	PIRIN_72397	mRNA:PIIN_01614	PIRI_contig_0022;130-1,341	1212	323	3.D.10.1.7	Primary Active Transporters	Oxidoreduction-driven transporters	The Prokaryotic Succinate Dehydrogenase (SDH) Family	not found	Electrons	0	82.58	111.15	105.11	56.43	71.18	82.68	67.54	43.14	62.3	59.99	59.09	43.87	60.87	60.31	69.77	74.22	69.93	58.97	224.59	156.92	245.31	122.49	218.92	382.11	84.42	92.89	163.49	126.5	85.89	123.59	52.56	89.54	62.64	44.74	62.86	58.81	Electrons
72406	PIRIN_72406	mRNA:PIIN_01623	PIRI_contig_0022;24,990-23,562	1429	365	3.D.1.6.2	Primary Active Transporters	Oxidoreduction-driven transporters	The H+ or Na+-translocating NADH Dehydrogenase (NDH) Family	CHEBI:5584;hydron	H+	0	84.07	95.1	81.56	80.28	85.62	89.9	86.6	79.15	84.63	66.91	63.46	98.6	68.76	67.4	65.27	63.26	63.71	74.01	68.16	154.97	82.16	44.3	92.35	0	76.4	95	62.23	120.91	107.77	130.13	25.17	81.03	73.3	42.96	88.95	53.74	H+
72429	PIRIN_72429	mRNA:PIIN_01646	PIRI_contig_0022;81,764-78,641	3124	809	2.A.36.4.1	Electrochemical Potential-driven Transporters	Porters (uniporters, symporters, antiporters)	The Monovalent Cation:Proton Antiporter-1 (CPA1) Family	CHEBI:9175;sodium(1+)|CHEBI:8345;potassium(1+)|CHEBI:5584;hydron	K, Na, H+	9	57.84	56.64	53.12	59.94	54.28	58.56	53.44	47.55	53.32	48.35	47.07	50.15	51.04	50.3	48.77	50.3	50.55	52.16	56.51	43.63	38.64	38.63	38.82	35.3	95.17	83.81	99.79	72.96	68.72	110.32	74.69	85.83	98.5	80.91	75.2	89.92	K, Na, H+
72434	PIRIN_72434	mRNA:PIIN_01651	PIRI_contig_0022;93,311-99,635	6325	1824	1.I.1.1.3	Channels/Pores	Membrane-bounded Channels	The Nuclear Pore Complex (NPC) Family	not found	Proteins and mRNA	0	10.79	9.66	9.36	11.68	9.04	7.97	10.74	5.86	9.26	11.6	10.26	6.64	11.49	13.45	11.08	12	11.65	11.97	20.08	18.06	14.89	12.68	14.82	17.55	11.5	9.46	12.99	15.04	8.15	17.58	8.82	9.18	16.59	8.2	7.91	8.44	Proteins and mRNA
72453	PIRIN_72453	mRNA:PIIN_01670	PIRI_contig_0023;18,850-19,995	1146	195	9.A.63.1.1	Incompletely Characterized Transport Systems	Recognized transporters of unknown biochemical mechanism	The Retromer-dependent Vacuolar Protein Sorting (R-VPS) Family	CHEBI:8526;protein polypeptide chain	Proteins and mRNA	0	231.7	265.17	270.8	237.07	219.99	247	231.89	174.01	237.64	254.8	243.26	180.08	232.45	237.93	236.65	208.42	216.29	222.2	170.5	99.62	147.59	160.34	127.23	49.61	227.77	229.5	210.26	223.92	248.63	303.66	292.88	252.98	274.23	287.72	303.62	281.49	Proteins and mRNA
72455	PIRIN_72455	mRNA:PIIN_01672	PIRI_contig_0023;24,575-22,603	1973	515	1.C.39.17.2	Channels/Pores	Pore-Forming Toxins (Proteins and Peptides)	The Membrane Attack Complex/Perforin (MACPF) Family	CHEBI:25367;molecule	Small molecules	0	60.02	54.78	62.82	68.18	60.75	64.18	59.62	71.68	66.99	70.4	71.56	57.51	53.57	56.47	57.74	73.55	68.69	67.01	70.15	83.94	58.69	82.81	63.68	48.57	239.77	193.79	132.14	225.87	178.28	181.02	141.9	142.97	158.97	193.63	108.47	242.22	Small molecules
72467	PIRIN_72467	mRNA:PIIN_01684	PIRI_contig_0023;43,665-44,817	1153	328	2.A.29.21.1	Electrochemical Potential-driven Transporters	Porters (uniporters, symporters, antiporters)	The Mitochondrial Carrier (MC) Family	CHEBI:5212;GDP|CHEBI:5848;IDP|CHEBI:5851;ITP|CHEBI:5234;GTP	Nucleotide-P	0	13.66	0	0	0	0	0	0	0	0	0	0	0	0	0	0	0	0	0	0	0	5.57	0	0	0	0	22.03	65.45	54.33	2.31	40.75	53.53	15.78	19.57	33.23	41.72	0	Nucleotide-P
72469	PIRIN_72469	mRNA:PIIN_01686	PIRI_contig_0023;47,395-48,429	1035	193	9.A.50.1.1	Incompletely Characterized Transport Systems	Recognized transporters of unknown biochemical mechanism	The Nuclear t-RNA exporter (tRNA-E) Family	CHEBI:10652;transfer RNA	Proteins and mRNA	0	437.46	448.35	481.71	374.22	412.62	433.44	430.69	296.48	412.6	455.98	446.67	291.53	391.18	416.32	421.66	415.19	389.73	350.4	409.25	110.26	236.75	370.23	274.32	231.72	401.3	464.5	367.06	365.5	442.84	312.52	434.01	434.36	378.34	277.98	403.64	270.24	Proteins and mRNA
72483	PIRIN_72483	mRNA:PIIN_11838	PIRI_contig_0023;73,939-76,446	2508	561	4.C.1.1.4	Group Translocators	Acyl CoA ligase-coupled transporters	The Fatty Acid Group Translocation (FAT) Family	CHEBI:4984;fatty acid	Lipids	0	20.76	16.25	18.35	15.74	18.01	17.75	12.12	12.54	13.38	22.15	17.89	12.77	15.36	15.89	15.54	20.57	22.68	19.58	4.24	11.51	18.06	18.1	16.04	18.65	29.7	21.55	29.44	20.07	23.37	33.72	25.27	23.8	27.52	21.2	26.62	26.36	Lipids
72487	PIRIN_72487	mRNA:PIIN_01703	PIRI_contig_0023;83,795-84,737	943	297	3.A.1.132.3	Primary Active Transporters	P-P-bond-hydrolysis-driven transporters	The ATP-binding Cassette (ABC) Superfamily	not found	Unknown	0	0	0	0	0	0	0	0	0	0	0	0	0	0	0	0	0	0	0	0	0	0	0	0	0	0	0	4.08	0	0	0	14.96	0	0	1.7	0	0	Unknown
72490	PIRIN_72490	mRNA:PIIN_01705	PIRI_contig_0023;88,655-91,222	2568	703	1.I.1.1.3	Channels/Pores	Membrane-bounded Channels	The Nuclear Pore Complex (NPC) Family	not found	Proteins and mRNA	0	6.52	7.46	6.42	7.28	7.58	7.21	7.61	3.74	6.02	6.37	5.43	3.72	7.1	7.37	7.23	6.2	6.64	6.33	12.09	21.71	3.28	11.19	5.6	4.22	7.61	6.87	4.91	10.52	7.83	10.22	5.04	9.8	9.02	3.29	2.79	4.33	Proteins and mRNA
72504	PIRIN_72504	mRNA:PIIN_01718	PIRI_contig_0023;120,800-119,026	1775	539	2.A.1.1.51	Electrochemical Potential-driven Transporters	Porters (uniporters, symporters, antiporters)	The Major Facilitator Superfamily (MFS)	CHEBI:5584;hydron|CHEBI:10085;xylose|CHEBI:5418;glucose	C	12	313.06	677.83	470.45	487.43	561.66	503.23	275.69	373.33	351.4	429.9	376.66	225.19	240.2	234.6	211.62	441.19	337.96	422.11	245.29	62.88	90.85	176.92	88.6	72.31	82.87	190.64	33.92	21.53	68.2	48.91	90.34	142.6	56.46	124.9	135.7	53.21	C
72513	PIRIN_72513	mRNA:PIIN_01726	PIRI_contig_0024;16,935-14,222	2714	776	2.A.18.7.3	Electrochemical Potential-driven Transporters	Porters (uniporters, symporters, antiporters)	The Amino Acid/Auxin Permease (AAAP) Family	CHEBI:2642;alpha-amino acid	N	9	16.93	25.95	22.21	23.86	22.61	23.62	22.85	15.16	19.34	22.47	21.33	12.1	20.44	21.52	21.34	21.3	20.53	19.79	15.28	27.45	5.93	11.79	12.65	3.81	14.99	18.62	11.08	23.23	18.56	26.86	18.2	25.64	24.43	18.43	23.91	16.28	N
72515	PIRIN_72515	mRNA:PIIN_01728	PIRI_contig_0024;20,605-19,246	1360	349	1.I.1.1.2	Channels/Pores	Membrane-bounded Channels	The Nuclear Pore Complex (NPC) Family	CHEBI:8526;protein polypeptide chain|CHEBI:8755;(ribonucleotide)n+m	Proteins and mRNA	0	83.84	78.18	76.47	67.3	61.8	86.86	64.99	38.61	60.61	73.45	66.81	46.94	67.75	76.06	70.76	69.35	66.68	69.7	80.86	72.35	84.98	42.54	87.6	26.24	105.07	94.67	171.05	169.94	137.86	136.84	133.45	153.16	181.1	72.8	130.4	81.27	Proteins and mRNA
72519	PIRIN_72519	mRNA:PIIN_01732	PIRI_contig_0024;27,341-28,691	1351	330	3.D.3.3.1	Primary Active Transporters	Oxidoreduction-driven transporters	The Proton-translocating Quinol:Cytochrome c Reductase (QCR) Superfamily	CHEBI:5584;hydron	H+	0	116.09	109.79	81.24	37.34	46.03	56.48	19.51	46.62	19.99	32.25	24.63	75.55	26.83	27.68	31.93	32.12	34.08	35.75	24.28	52.97	62.46	26.26	67.04	35.61	118.68	95.43	199.58	278.21	187.45	179.51	91.27	200.19	183.58	73.2	147.03	75.36	H+
72528	PIRIN_72528	mRNA:PIIN_01740	PIRI_contig_0024;51,378-53,021	1644	475	2.A.51.1.9	Electrochemical Potential-driven Transporters	Porters (uniporters, symporters, antiporters)	The Chromate Ion Transporter (CHR) Family	CHEBI:29393;chromate(2-)	Metal anions	10	1.19	0	0	0	0	0	0	0	0	0	0	4.87	0	0	0	0	0	0	0	0	0	0	0	0	0	0	0	0	0	0	5.47	0	0	0	0	10.14	Metal anions
72542	PIRIN_72542	mRNA:PIIN_01752	PIRI_contig_0024;87,542-86,057	1486	461	8.A.30.2.2	Accessory Factors Involved in Transport	Auxiliary transport proteins	The Nedd4-Family Interacting Protein-2 (Nedd4) Family	not found	Unknown	3	93.82	115.54	106.63	107.54	108.57	102.22	128.31	103.83	129.81	116.61	122.41	104.24	167.33	155.09	146.72	166.43	144.13	135.22	120.09	161.52	160.51	153.4	176.11	163.76	109.38	111.21	144.52	77.85	121.13	102.17	97.56	107.08	79.66	98.09	97.13	78.35	Unknown
72550	PIRIN_72550	mRNA:PIIN_01760	PIRI_contig_0024;101,831-102,398	568	154	3.D.4.8.1	Primary Active Transporters	Oxidoreduction-driven transporters	The Proton-translocating Cytochrome Oxidase (COX) Superfamily	not found	H+	0	340.73	344.92	369.6	255.96	253.44	322.08	389.06	511.37	536.67	362.49	327.96	526.02	309.58	289.58	314.99	337.26	347.23	298.46	175.39	155.95	195.05	308.79	210.18	130.57	174.26	213.08	415.3	417.26	332.51	265.19	286.25	322.91	316.44	225.13	339.18	145.7	H+
72565	PIRIN_72565	mRNA:PIIN_01775	PIRI_contig_0025;12,085-12,558	474	85	3.D.1.6.2	Primary Active Transporters	Oxidoreduction-driven transporters	The H+ or Na+-translocating NADH Dehydrogenase (NDH) Family	CHEBI:5584;hydron	H+	0	81.73	70.96	71.66	52.14	62.74	83.88	80.9	72.72	102.48	81.17	69.74	87.03	92.36	91.56	86.05	95.81	82.14	63.86	78.69	46.12	229.97	60.6	212.21	362.03	59.05	110.87	91.15	122.44	182.31	87.43	139	80.61	80.18	114.44	126.89	62.63	H+
72567	PIRIN_72567	mRNA:PIIN_01776	PIRI_contig_0025;14,057-15,301	1245	291	9.A.26.1.1	Incompletely Characterized Transport Systems	Recognized transporters of unknown biochemical mechanism	The Lipid-translocating Exporter (LTE) Family	CHEBI:77845;7-aminocholesterol	Lipids	7	9.33	11.31	13.23	13.05	15.97	16.18	14.49	4.9	14.51	16.48	13.72	7.51	24.07	22.69	22.01	17.95	20.59	16.55	9.76	10.88	26.27	10.64	14.29	0	15.71	14.24	24.65	26.46	19.82	28.03	28.45	38.1	28.93	31.68	30.3	30.95	Lipids
72568	PIRIN_72568	mRNA:PIIN_01777	PIRI_contig_0025;15,662-16,911	1250	292	9.A.26.1.1	Incompletely Characterized Transport Systems	Recognized transporters of unknown biochemical mechanism	The Lipid-translocating Exporter (LTE) Family	CHEBI:77845;7-aminocholesterol	Lipids	7	54.24	57.84	62.35	53.37	71.21	67.87	50.29	20.93	43.45	52.91	50.85	23.29	51.71	53.9	45.6	46.57	47.34	52.65	30.54	43.72	12.43	61.23	31.84	63.89	148.11	116.02	151.31	143.86	147.15	170.34	178.84	160.6	183.94	181.29	207.77	158.5	Lipids
72569	PIRIN_72569	mRNA:PIIN_01778	PIRI_contig_0025;18,968-20,202	1235	284	9.A.26.1.1	Incompletely Characterized Transport Systems	Recognized transporters of unknown biochemical mechanism	The Lipid-translocating Exporter (LTE) Family	CHEBI:77845;7-aminocholesterol	Lipids	7	0.95	0.74	1.01	1.19	0.76	0.83	0.67	0.35	0.31	0.81	0.37	0.13	0.62	1.17	1.24	0.42	0.43	0.76	0	0	0	0	0	0	269.34	279.44	295.93	411.4	330.99	341.39	909.95	515.08	649.58	841.64	592.91	812.99	Lipids
72573	PIRIN_72573	mRNA:PIIN_11767	PIRI_contig_0025;36,583-33,839	2745	640	1.A.35.3.8	Channels/Pores	α-Type Channels	The CorA Metal Ion Transporter (MIT) Family	CHEBI:6635;magnesium(2+)	Mg	2	37.44	38.53	36.6	32.26	28.28	30.42	31.01	21.65	31.4	38.61	34.59	34.34	30.3	33.79	27.93	30.98	30.18	29.96	21.21	9.57	14.48	18.42	12.34	18.61	29.03	38.52	47.31	48.08	38.79	50.13	34.68	67.66	51.58	36.99	38.87	32.56	Mg
72575	PIRIN_72575	mRNA:PIIN_01783	PIRI_contig_0025;39,909-38,757	1153	287	9.A.26.1.4	Incompletely Characterized Transport Systems	Recognized transporters of unknown biochemical mechanism	The Lipid-translocating Exporter (LTE) Family	CHEBI:8150;phospholipid	Lipids	7	25.72	66.67	67.63	41.49	56.47	67.21	39.18	11.86	33.45	47.77	46.86	17.22	41.36	46.98	35.65	31.49	34.8	49.89	56.02	66.81	21.11	23.99	18.02	0	266.29	193.25	223.37	278.16	207.36	171.16	525.64	336.45	335.63	266.07	393.6	248.74	Lipids
72581	PIRIN_72581	mRNA:PIIN_01789	PIRI_contig_0025;50,142-52,551	2410	645	1.A.35.3.2	Channels/Pores	α-Type Channels	The CorA Metal Ion Transporter (MIT) Family	CHEBI:6635;magnesium(2+)|CHEBI:23337;cobalt(2+)	Mg	2	33.18	16.97	15.75	19.61	13.89	14.27	33.33	24.27	32.58	32.44	30.1	20.13	25.58	27.96	26.78	22.88	27.76	26.05	14.95	5.32	21.08	19.16	11.98	17.52	18.92	20.73	24.94	17.81	21.87	23.08	24.75	27.04	21.26	16.76	21.53	16.79	Mg
72587	PIRIN_72587	mRNA:PIIN_01795	PIRI_contig_0025;64,338-64,931	594	115	2.A.105.1.2	Electrochemical Potential-driven Transporters	Porters (uniporters, symporters, antiporters)	The Mitochondrial Pyruvate Carrier (MPC) Family	CHEBI:15361;pyruvate	Organic acids	2	263.06	294.29	321.53	194.49	223.43	346.68	316.3	240.57	363.24	258.29	238.9	230.64	263.13	267.28	251.52	272.55	239.32	261.04	284.86	283.58	360.95	233	308.77	277.56	216.51	228.51	329.21	302.55	223.31	246.92	304.04	258.74	312.85	169.7	197.43	153.98	Organic acids
72591	PIRIN_72591	mRNA:PIIN_01799	PIRI_contig_0025;70,629-72,954	2326	605	2.A.1.1.69	Electrochemical Potential-driven Transporters	Porters (uniporters, symporters, antiporters)	The Major Facilitator Superfamily (MFS)	CHEBI:5418;glucose	C	10	0.3	0.6	0.67	3.3	1.76	2.19	2.42	3.1	2.42	5.47	5.41	5.64	2.07	3.38	2.22	5.04	4.2	3.93	11.36	1.99	5.77	4.36	0	9.87	2.11	3.68	1.43	0.54	3.43	2.18	4.41	7.23	5.25	4.59	3.78	2.53	C
72600	PIRIN_72600	mRNA:PIIN_01808	PIRI_contig_0025;89,436-88,834	603	165	1.I.1.1.1	Channels/Pores	Membrane-bounded Channels	The Nuclear Pore Complex (NPC) Family	not found	Proteins and mRNA	0	48.37	37.25	40.92	25.64	32.81	33.98	30.63	25.95	30.07	26.06	25.66	18.68	30.54	30.03	32.55	27.96	27.87	31.74	11.56	61.73	23.48	8.91	13.38	40.18	36.12	52.91	46.5	99.16	32.12	52.52	74.3	60.67	91.9	50.36	39.45	44.82	Proteins and mRNA
72612	PIRIN_72612	mRNA:PIIN_01819	PIRI_contig_0026;708-13	696	151	2.A.1.48.1	Electrochemical Potential-driven Transporters	Porters (uniporters, symporters, antiporters)	The Major Facilitator Superfamily (MFS)	CHEBI:25094;lysine|CHEBI:2643;arginine|CHEBI:5733;histidine	N	3	17.98	22.92	18.99	23.46	24.41	26.76	23.48	15.21	23.8	21.16	19.2	16.36	27.24	31.29	26.28	28.46	26.8	29.58	25.64	0	43.39	29.62	14.83	0	32.56	16.93	52.99	18.29	21.76	38.01	21.2	49.75	9	14.66	23.92	11.47	N
72616	PIRIN_72616	mRNA:PIIN_01823	PIRI_contig_0026;11,759-7,334	4426	1368	3.A.3.2.27	Primary Active Transporters	P-P-bond-hydrolysis-driven transporters	The P-type ATPase (P-ATPase) Superfamily	CHEBI:3308;calcium(2+)	Ca	10	61.46	52.43	45.55	62.49	49.87	40.17	69.2	27.42	50.15	93.07	85.6	36.45	93.41	102.31	83.25	74.45	89.25	87.28	62.34	30.76	72.26	78.28	65.89	85.46	201.92	164.19	113.64	109.53	139.82	121.43	226.1	172.58	184.33	234.96	181.81	235.5	Ca
72624	PIRIN_72624	mRNA:PIIN_01830	PIRI_contig_0026;26,109-26,723	615	144	3.D.1.6.2	Primary Active Transporters	Oxidoreduction-driven transporters	The H+ or Na+-translocating NADH Dehydrogenase (NDH) Family	CHEBI:5584;hydron	H+	0	55.29	94.75	98.97	38.45	37.44	106.22	111.41	92.48	118.39	59.03	59.73	65.15	40.3	43.9	60.81	31.64	50.75	42.15	166.88	0	97.69	44.88	83.14	5.15	0	4.63	29.42	4.69	0	0	0	0	0	4.05	0	0	H+
72627	PIRIN_72627	mRNA:PIIN_01833	PIRI_contig_0026;31,562-29,335	2228	602	3.A.1.31.4	Primary Active Transporters	P-P-bond-hydrolysis-driven transporters	The ATP-binding Cassette (ABC) Superfamily	not found	Unknown	0	40.99	47.33	35	40.97	30.69	34.15	22.72	19.69	20.25	24.39	22.82	10.85	22.63	22.93	27.09	20.91	23.99	22.35	28.39	20.34	61.7	41.6	29.62	54.54	103.92	75.48	63.33	49.43	27.51	61.04	53.95	55.1	42.38	68.04	43.05	84.67	Unknown
72633	PIRIN_72633	mRNA:PIIN_01839	PIRI_contig_0026;41,180-38,813	2368	668	2.A.97.1.1	Electrochemical Potential-driven Transporters	Porters (uniporters, symporters, antiporters)	The Mitochondrial Inner Membrane K+/H+ and Ca2+/H+ Exchanger (LetM1) Family	CHEBI:34552;barium(2+)|CHEBI:34982;strontium(2+)|CHEBI:3308;calcium(2+)|CHEBI:6635;magnesium(2+)|CHEBI:29035;manganese(2+)|CHEBI:9175;sodium(1+)|CHEBI:8345;potassium(1+)	Ca	1	34.7	42.33	36.2	38.81	42.26	41.76	45.33	27	42.31	44.11	41.13	28.75	48.55	52	45.77	46.53	43.99	47.75	33.13	64.06	93.47	39.32	67.94	62.32	26.97	21.72	38.79	36.96	31.96	33.29	19.25	28.28	27.34	20.12	25.94	19	Ca
72634	PIRIN_72634	mRNA:PIIN_01840	PIRI_contig_0026;45,233-41,382	3852	1110	3.A.3.9.2	Primary Active Transporters	P-P-bond-hydrolysis-driven transporters	The P-type ATPase (P-ATPase) Superfamily	CHEBI:8345;potassium(1+)	K, Na	8	67.36	58.38	53.68	277.52	289.31	288.68	61.65	44.87	57.45	193.9	186.84	99.44	49.52	50.7	49.95	168.97	170.98	176.64	158.8	78.85	76.06	52.49	58.7	108.36	134.72	148.72	79.8	165.42	158.2	174.74	93.65	109.55	81.8	217.16	93.7	209.93	K, Na
72635	PIRIN_72635	mRNA:PIIN_01841	PIRI_contig_0026;49,299-45,478	3822	1103	3.A.3.9.2	Primary Active Transporters	P-P-bond-hydrolysis-driven transporters	The P-type ATPase (P-ATPase) Superfamily	CHEBI:8345;potassium(1+)	K, Na	10	0	0	0	0	0	0	0.12	0	0	0	0	0	0	0	0	0	0	0	0	0	0	11.74	0	0	23.65	18.74	30.96	23.32	127.25	20.14	72.95	21.43	92.67	54.34	74.95	42.46	K, Na
72636	PIRIN_72636	mRNA:PIIN_01842	PIRI_contig_0026;51,060-49,774	1287	428	2.A.37.2.7	Electrochemical Potential-driven Transporters	Porters (uniporters, symporters, antiporters)	The Monovalent Cation:Proton Antiporter-2 (CPA2) Family	CHEBI:9175;sodium(1+)|CHEBI:5584;hydron	Na, H+	11	16.86	16.3	16.28	17.86	17.83	15.64	21.91	7.66	19.85	15.55	13.26	10.24	14.87	17.07	13.95	18.93	13.59	12.72	4.06	43.66	22.04	21.91	39.97	49.58	35.94	50.17	34.95	19.57	47.46	26.44	30.58	29.37	22.72	30.94	26.44	30.26	Na, H+
72643	PIRIN_72643	mRNA:PIIN_01849	PIRI_contig_0026:66869-68344	1475	464	3.A.8.1.1	Primary Active Transporters	P-P-bond-hydrolysis-driven transporters	The Mitochondrial Protein Translocase (MPT) Family	CHEBI:8526;protein polypeptide chain	Proteins and mRNA	0	22.47	19.3	16.96	14.91	17.28	20.72	18.39	12.45	18.85	16.74	15.1	21.65	20.88	22.34	19.23	19.78	18.22	19.65	14.94	13.4	22.83	25.93	6.49	6.52	9.61	19.25	11.36	36.04	13.57	25.79	16.51	30.23	32.24	8.14	17.19	10.03	Proteins and mRNA
72648	PIRIN_72648	mRNA:PIIN_01854	PIRI_contig_0026;77,160-75,998	1163	215	9.A.3.1.1	Incompletely Characterized Transport Systems	Recognized transporters of unknown biochemical mechanism	The Sorting Nexin27 (SNX27)-Retromer Assembly Apparatus (RetromerAA) Family	not found	Unknown	0	233.06	273.43	275.62	238.74	251.02	319.15	363.58	247.11	367.14	314.1	295.75	287.07	364.67	360.59	354.16	332.05	314.55	277.06	227.1	316.35	198.31	339.34	233.25	248.87	257.48	276.97	303.38	465.59	380.63	392.94	494.54	631.83	509.15	358.54	432.22	329.26	Unknown
72649	PIRIN_72649	mRNA:PIIN_01855	PIRI_contig_0026;78,710-77,528	1183	264	9.A.63.1.1	Incompletely Characterized Transport Systems	Recognized transporters of unknown biochemical mechanism	The Retromer-dependent Vacuolar Protein Sorting (R-VPS) Family	CHEBI:8526;protein polypeptide chain	Proteins and mRNA	0	74.32	85.69	96.08	73.65	89.93	101.95	90.17	56.1	98.04	95.69	85.27	60.71	93.83	95.92	99.13	89.07	85.02	80.21	96.94	92.48	100.86	81.14	99.74	93.99	82.91	92.4	149.23	128.75	102.07	109.72	120.36	139.94	139.34	90.48	113.71	82.43	Proteins and mRNA
72651	PIRIN_72651	mRNA:PIIN_01857	PIRI_contig_0026;83,433-85,220	1788	533	3.A.4.1.2	Primary Active Transporters	P-P-bond-hydrolysis-driven transporters	The Arsenite-Antimonite (ArsAB) Efflux Family	CHEBI:75861;arsenopyrite	Metal cations	10	9.13	15.09	14.57	15.13	15.33	16.67	16.52	13.28	17.5	13.23	14.64	8.14	14.58	13.49	17.51	12.86	12.09	11.16	16.12	11.57	17.51	12.43	14.94	0	16.58	21.61	4.9	7.78	10.42	8.66	7.55	8.24	7.52	8.78	9.89	13.46	Metal cations
72655	PIRIN_72655	mRNA:PIIN_01861	PIRI_contig_0026;94,580-92,927	1654	500	2.A.1.14.3	Electrochemical Potential-driven Transporters	Porters (uniporters, symporters, antiporters)	The Major Facilitator Superfamily (MFS)	CHEBI:35396;tartrate	Organic acids	10	11.52	17.77	19.61	18.17	21.46	21.93	18.3	12.38	18.2	14.49	14.13	6.67	17.84	19.19	16.66	16.2	13.44	15.75	3.45	10.34	9.36	18.58	13.98	6.02	13.79	9.77	10.48	6.65	8.35	6.61	12.55	16.15	18.48	9.39	15.22	13.37	Organic acids
72662	PIRIN_72662	mRNA:PIIN_01868	PIRI_contig_0026;111,450-113,524	2075	490	2.A.1.14.11	Electrochemical Potential-driven Transporters	Porters (uniporters, symporters, antiporters)	The Major Facilitator Superfamily (MFS)	CHEBI:32544;nicotinate	Vitamins	10	263.28	178.15	198.78	182.73	185.86	178.09	152.59	39.91	141.58	235.7	269.81	67.85	135.19	130.42	121.03	97.65	116.79	134.13	182.01	38.16	168.73	160.74	155.37	111.71	70.52	89.33	69.89	103.44	88.14	117.37	112.11	182.7	174.33	93.09	148.76	96.83	Vitamins
72665	PIRIN_72665	mRNA:PIIN_01871	PIRI_contig_0026;119,525-118,181	1345	358	3.A.20.1.1	Primary Active Transporters	P-P-bond-hydrolysis-driven transporters	The Peroxisomal Protein Importer (PPI) Family	CHEBI:8526;protein polypeptide chain	Proteins and mRNA	0	23.32	48.16	41.76	33.42	44.11	45.75	33.05	20.03	32.82	26.51	24.65	11.88	33.97	35.57	33.47	29.78	23.64	28.79	24.53	131.82	103.21	64.31	88.1	59.91	8.4	23.97	14.9	23.62	29.62	16.9	20.37	34.4	19.46	17.36	18.78	13.17	Proteins and mRNA
72694	PIRIN_72694	mRNA:PIIN_01900	PIRI_contig_0027;66,286-65,466	821	162	1.I.1.1.3	Channels/Pores	Membrane-bounded Channels	The Nuclear Pore Complex (NPC) Family	not found	Proteins and mRNA	0	128.19	176.04	176.74	150.81	168.64	192.37	127.15	106.16	165.58	127.36	128.52	48.34	111.1	115.28	142.34	95.38	102.46	115.13	141.71	252.17	71.96	200.13	95.66	61.56	281.74	228.11	231.48	360.01	323.27	178.76	382.39	252.74	306.5	292.59	297.66	299.33	Proteins and mRNA
72755	PIRIN_72755	mRNA:PIIN_01962	PIRI_contig_0028;106,779-105,497	1283	395	2.A.5.1.16	Electrochemical Potential-driven Transporters	Porters (uniporters, symporters, antiporters)	The Zinc (Zn2+)-Iron (Fe2+) Permease (ZIP) Family	CHEBI:27365;zinc ion	Metal cations	7	176.03	358.71	385.67	278.75	235.67	238.71	27.35	18.04	20.96	43.81	31.91	24.62	39.91	67.17	123	30.15	60.6	33.86	150.22	205.88	386.86	279.4	473.51	508.81	92.12	129.64	147.66	117.11	131.73	94.77	76.88	84.57	102.05	80.6	111.71	67.2	Metal cations
72771	PIRIN_72771	mRNA:PIIN_01978	PIRI_contig_0029;27,323-30,121	2799	557	1.A.4.4.3	Channels/Pores	α-Type Channels	The Transient Receptor Potential Ca2+ Channel (TRP-CC) Family	CHEBI:36915;inorganic cation	Ca	3	18.52	40.81	39.85	34.35	37.89	40.35	36.48	18.75	33.41	28.33	29.57	12.73	32.69	33.38	35.16	29.74	28.44	27.31	93.35	28.73	59.78	41.15	66.46	83.85	27.56	41.31	49.33	23.2	24.81	32.79	25	29.59	25.5	21.94	14.85	19.27	Ca
72774	PIRIN_72774	mRNA:PIIN_01981	PIRI_contig_0029;35,000-33,577	1424	413	9.A.17.1.1	Incompletely Characterized Transport Systems	Recognized transporters of unknown biochemical mechanism	The Integral Membrane Peroxisomal Protein Importer-2 (PPI2) Family	CHEBI:8526;protein polypeptide chain	Proteins and mRNA	0	167.17	324.7	343.6	259.47	336.48	342.39	314.61	154.22	342.27	245.1	255.43	124.39	326.11	320.84	303.79	288.85	269.72	284.27	404.41	284.28	419.04	482.21	438.93	578.33	169.39	193.68	204.59	141.86	185.81	204.4	148.28	152.84	154.34	145.08	183.35	149.24	Proteins and mRNA
72808	PIRIN_72808	mRNA:PIIN_02014	PIRI_contig_0029;102,767-103,887	1121	253	3.D.1.6.1	Primary Active Transporters	Oxidoreduction-driven transporters	The H+ or Na+-translocating NADH Dehydrogenase (NDH) Family	CHEBI:5584;hydron	H+	0	45.91	36.99	35.14	18.01	18.52	18.38	9.54	9.39	7.98	13.14	10.26	15.02	9.02	9.59	11.41	12.45	12.01	11.68	78.52	76.56	164.46	55.07	95.54	62.22	114.98	94.99	160.33	173.79	145.45	149.17	120.28	120.7	141.53	78.83	110.78	63.77	H+
72809	PIRIN_72809	mRNA:PIIN_02015	PIRI_contig_0029;105,287-104,254	1034	277	8.B.9.1.5	Accessory Factors Involved in Transport	Ribosomally synthesized protein/peptide toxins/agonists that target channels and carriers	The Triflin Toxin (Triflin or CRISP) Family	not found	None	0	4.28	2.68	2.9	2.45	3.45	2.88	0.5	0.36	0.32	1.22	1.78	2.06	1.52	2.1	3.05	1.75	1.21	1.99	0	23.14	4.39	0	3.75	0	130.98	68.03	186.34	90.12	96.02	121.01	77.06	57.57	123.84	91.59	76.6	96.46	None
72815	PIRIN_72815	mRNA:PIIN_02020	PIRI_contig_0030;3,678-5,787	2110	562	2.A.1.2.77	Electrochemical Potential-driven Transporters	Porters (uniporters, symporters, antiporters)	The Major Facilitator Superfamily (MFS)	CHEBI:18401;phenylacetate|CHEBI:10426;beta-lactam	Metabolites	12	123.67	97.85	106.16	116.41	117.87	114.04	121.31	161.1	126.92	130.44	121.77	183.72	99.7	97.79	99.23	125.92	137.47	152.67	379.57	372.89	464.24	230.67	415.65	687.37	171.24	179.73	171.82	217.77	209.44	220.51	271.2	191.94	239.91	219.14	252.3	214.88	Metabolites
72818	PIRIN_72818	mRNA:PIIN_02023	PIRI_contig_0030;12,667-16,276	3610	953	2.A.67.1.5	Electrochemical Potential-driven Transporters	Porters (uniporters, symporters, antiporters)	The Oligopeptide Transporter (OPT) Family	CHEBI:5437;glutathione|CHEBI:9742;tripeptide	N, S	12	30.01	31.18	27.46	38.78	37.7	32.38	32.87	15.28	27.86	33.6	29.08	16.04	38.98	40.14	31.03	35.53	34.64	44.28	33.7	15.84	37.18	46.41	32.81	33.96	125.47	73.96	98.3	143.15	134.7	175.05	140.96	99.14	177.3	147.11	126.87	197.57	N, S
72827	PIRIN_72827	mRNA:PIIN_02032	PIRI_contig_0030;32,124-32,856	733	210	1.A.51.1.6	Channels/Pores	α-Type Channels	The Voltage-gated Proton Channel (VPC) Family	CHEBI:5584;hydron	H+	3	16.06	20.28	19.97	15.02	21.12	23.37	17.66	9.57	17.57	19.15	15.78	12.3	17.82	20.2	20.82	17.09	16.04	14.3	0	15.68	17.86	6.77	5.08	0	22.5	15.71	44.28	54.65	28.05	40.09	29.47	38.92	45.14	33.48	33.44	23.57	H+
72831	PIRIN_72831	mRNA:PIIN_02036	PIRI_contig_0030;40,353-38,764	1590	472	1.A.11.3.3	Channels/Pores	α-Type Channels	The Ammonium Transporter Channel (Amt) Family	CHEBI:7434;ammonia|CHEBI:6864;methylamine	N	11	178.19	23.02	33.54	36.09	26.23	16.48	10.74	25.79	5.17	33.53	22.86	19.61	40.27	29.64	5.14	66.41	29.85	52.59	15	0	0	10.95	0	0	967.73	662.14	1188.93	1307.92	1584.53	1452.75	1348.25	1160.25	1203.42	1518.31	1397.47	1403.82	N
72849	PIRIN_72849	mRNA:PIIN_02054	PIRI_contig_0030;79,834-81,060	1227	358	2.A.29.14.8	Electrochemical Potential-driven Transporters	Porters (uniporters, symporters, antiporters)	The Mitochondrial Carrier (MC) Family	not found	S	0	44.85	60.02	50.08	72.29	90.56	75.98	69.61	25.37	71.34	58.45	61.83	53.68	51.16	52.2	54.28	70.17	63.52	67.59	62.21	45.09	89.45	74.9	102	214.88	115.63	94.95	184.34	134.42	77.09	136.65	43.93	12.89	15.74	48.28	75.79	106.46	S
72854	PIRIN_72854	mRNA:PIIN_02059	PIRI_contig_0030;86,712-88,922	2211	583	2.A.2.6.1	Electrochemical Potential-driven Transporters	Porters (uniporters, symporters, antiporters)	The Glycoside-Pentoside-Hexuronide (GPH):Cation Symporter Family	CHEBI:5584;hydron|CHEBI:6668;maltose|CHEBI:9314;sucrose	C	11	18.73	23.1	19.92	21.49	21.31	21.9	21.32	13.42	21.77	19.84	17.19	11.66	20.04	22.73	21.81	18.91	19.71	20.86	11.74	10.54	19.93	24.91	23.81	20.5	21.82	20.45	40.19	18.43	16.61	11.27	27.5	25.04	34.23	22.38	24.79	17.51	C
72891	PIRIN_72891	mRNA:PIIN_02096	PIRI_contig_0031;64,001-62,291	1711	483	8.A.32.1.4	Accessory Factors Involved in Transport	Auxiliary transport proteins	The β-Amyloid Cleaving Enzyme (BACE1) Family	CHEBI:25906;peptide|CHEBI:14911;protein	Proteins and mRNA	1	17.81	16.1	20.22	19.23	22.39	23.64	12.3	4.9	12.19	14.71	14.45	7.74	14.73	18.53	13.87	14.18	14.25	12.88	7.15	0	0	13.78	4.14	0	121.53	100.4	144.88	218.99	210.57	228.9	252.73	172.02	215.04	489.38	245.33	548.84	Proteins and mRNA
72902	PIRIN_72902	mRNA:PIIN_02107	PIRI_contig_0031;87,609-86,325	1285	355	2.A.29.10.4	Electrochemical Potential-driven Transporters	Porters (uniporters, symporters, antiporters)	The Mitochondrial Carrier (MC) Family	CHEBI:61417;TDP(3-)|CHEBI:9533;thiamine(1+) monophosphate|CHEBI:3285;CTP|CHEBI:10530;dTTP|CHEBI:9850;UTP|CHEBI:8675;pyrimidine	Nucleotide-P	0	17.4	20.37	18.62	17.13	21.71	20.73	26.31	11.1	26.23	22.25	19.92	17.91	25.12	30.06	24.98	29.72	22.39	23.19	24.75	35.47	33.59	38.17	14.34	8.64	8.48	17.82	25.05	16.69	7.97	18.95	2.57	21.04	13.86	4.04	4.74	2.95	Nucleotide-P
72903	PIRIN_72903	mRNA:PIIN_02108	PIRI_contig_0031;87,865-91,775	3911	990	1.A.17.5.8	Channels/Pores	α-Type Channels	The Calcium-dependent Chloride Channel (Ca-ClC) Family	not found	Unknown	8	30.72	37.04	34.72	39.23	36.63	35.7	39.06	18.25	36.67	35.64	34.97	18.35	37.13	36.05	35.53	35.5	36.88	38.82	49.88	28.01	42.36	38.48	64.14	46.31	44.17	53.22	69.66	39.24	42.96	50.99	16.67	26.33	24.71	26.74	23.68	27.43	Unknown
72920	PIRIN_72920	mRNA:PIIN_02124	PIRI_contig_0032;19,166-17,503	1664	538	8.A.41.1.2	Accessory Factors Involved in Transport	Auxiliary transport proteins	The Stretch-activated Calcium Channel Auxiliary Protein, Mid1 (Mid1) Family	not found	None	0	24.01	26.94	21.41	21.35	22.08	20.02	26.16	16.03	27.49	25.57	24.3	13.63	30.49	32.07	32.75	29.1	28.64	28.81	57.45	51.54	101.87	66.47	85.07	94.74	20.07	27.17	38.84	20.03	19.34	25.73	25.74	25.17	29.78	25.2	20.82	27.61	None
72921	PIRIN_72921	mRNA:PIIN_02125	PIRI_contig_0032;19,289-20,825	1537	382	1.I.1.1.3	Channels/Pores	Membrane-bounded Channels	The Nuclear Pore Complex (NPC) Family	not found	Proteins and mRNA	0	155.12	170.52	165.25	122.96	124.14	155.13	152.72	94.66	154.29	137.37	130.12	92.73	139.42	134.02	141.8	126.7	122.66	117.14	104.73	65.86	83.75	98.88	135.03	87.08	82.56	121.19	101.84	111.84	126.79	105.19	89.07	130.42	129.42	83.51	85.07	53.51	Proteins and mRNA
72925	PIRIN_72925	mRNA:PIIN_02129	PIRI_contig_0032;30,622-27,939	2684	518	2.A.1.1.39	Electrochemical Potential-driven Transporters	Porters (uniporters, symporters, antiporters)	The Major Facilitator Superfamily (MFS)	CHEBI:5418;glucose	C	8	2.25	2.38	2.58	2.99	2.62	3.08	10.33	38.08	10.6	22.55	17.25	8.64	9.45	12.45	9.43	14.24	15.14	11.87	16.54	5.96	2.39	23.07	1.92	0	29.34	20.45	25.3	44.82	28.07	43.29	68.2	70.7	88.37	35.26	61.06	41.49	C
72947	PIRIN_72947	mRNA:PIIN_02150	PIRI_contig_0032;77,595-75,092	2504	735	3.A.16.1.5	Primary Active Transporters	P-P-bond-hydrolysis-driven transporters	The Endoplasmic Reticular Retrotranslocon (ER-RT) Family	CHEBI:14911;protein	Misfolded proteins	0	11.02	10.58	8.76	12.15	11.17	11.07	10.77	5.91	9.75	9.31	8.68	5.53	10.55	12.53	11.03	10.46	9.8	10.62	2.31	8.29	6.27	8.91	8.03	8.07	13.21	9.54	12.89	12.28	9.34	15.09	9.02	11.83	8.61	11.94	11.53	13.08	Misfolded proteins
72954	PIRIN_72954	mRNA:PIIN_02157	PIRI_contig_0032;89,683-88,542	1142	302	8.A.92.1.3	Accessory Factors Involved in Transport	Auxiliary transport proteins	The G-Protein αβγ Complex (GPC) Family	not found	Unknown	0	9.44	16.47	13.87	11.22	9.18	10.53	8.3	12.03	8.8	14.42	9.72	9.74	13.88	8.1	9.49	10.28	9.63	4.84	17.48	35.75	24.77	23.5	5.86	3.86	32.12	7.32	7.47	14.31	14.57	8.61	37.52	25.28	40.63	19.52	17.12	25.23	Unknown
72959	PIRIN_72959	mRNA:PIIN_02162	PIRI_contig_0032;104,444-101,783	2662	640	8.A.68.1.2	Accessory Factors Involved in Transport	Auxiliary transport proteins	The Endomembrane protein-70 (EMP70) Family	not found	Unknown	9	35.35	39.77	43.81	36.97	43.53	41.99	33.6	18.33	35.74	36.63	34.79	22.21	34.64	40.49	33.59	35.37	33.54	29.32	24.47	14.35	30.94	31.58	36.61	19.43	19.79	21.27	25.67	24.06	28.81	31.02	18.77	27.08	22.82	19.38	18.81	22.56	Unknown
72962	PIRIN_72962	mRNA:PIIN_02165	PIRI_contig_0032;110,809-108,627	2183	631	3.A.1.208.12	Primary Active Transporters	P-P-bond-hydrolysis-driven transporters	The ATP-binding Cassette (ABC) Superfamily	CHEBI:3098;bile acid	Lipids	4	21.73	10.93	10.51	15.78	12.83	13.34	16.13	22.17	12.49	19.45	23.04	7.11	19.51	20.98	22.7	20.27	22.95	22.58	13.52	4.85	11.01	14.6	10.96	18.89	113.45	107.72	123.21	77.09	103.71	117.05	112.99	96.83	111.34	118.27	156.6	109.85	Lipids
72965	PIRIN_72965	mRNA:PIIN_02168	PIRI_contig_0033;10,712-6,713	4000	1132	3.A.31.1.1	Primary Active Transporters	P-P-bond-hydrolysis-driven transporters	The Endosomal Sorting Complexes Required for Transport III (ESCRT-III) Family	CHEBI:14911;protein	Proteins and mRNA	0	0	16.02	1.3	0	24.33	24.21	0	0	0	0	0	0	0	0	0	0	0	0	0	0	0	0	0	0	23.8	2.99	13.39	8.86	25.77	33.52	4.31	0	23.98	7.85	0.09	10.94	Proteins and mRNA
72979	PIRIN_72979	mRNA:PIIN_02182	PIRI_contig_0033;44,725-47,153	2429	793	1.I.1.1.3	Channels/Pores	Membrane-bounded Channels	The Nuclear Pore Complex (NPC) Family	not found	Proteins and mRNA	0	8.43	7.51	6.94	7.39	6.24	6.83	7.96	5.03	7.12	7.8	6.65	5.49	7.82	9.32	8.55	8.13	7.08	7.49	6.4	7.67	1.45	1.65	10.94	7.46	18.5	11.32	11.66	10.1	10.15	12.31	15.78	10.71	11.67	10.81	9.63	11.84	Proteins and mRNA
72980	PIRIN_72980	mRNA:PIIN_02184	PIRI_contig_0033;48,664-47,188	1477	446	2.A.94.1.4	Electrochemical Potential-driven Transporters	Porters (uniporters, symporters, antiporters)	The Phosphate Permease (Pho1) Family	CHEBI:7793;phosphate(3-)	P	5	119.87	142.17	140.04	116.08	138.33	142.85	116.01	65.83	112.63	117.69	113.74	67.82	111.3	118.11	109.24	102.4	105.42	122.78	108.8	76.64	81.78	101.89	67.54	81.39	57.73	65.07	84.66	104.95	83.07	81.94	52.52	105.06	77.95	57.13	77.47	41.72	P
72987	PIRIN_72987	mRNA:PIIN_02191	PIRI_contig_0033;60,145-62,277	2133	492	2.A.1.14.11	Electrochemical Potential-driven Transporters	Porters (uniporters, symporters, antiporters)	The Major Facilitator Superfamily (MFS)	CHEBI:32544;nicotinate	Vitamins	12	3.11	3.66	3.67	3.83	4.23	4.81	3.31	2.3	3.49	4.39	3.23	2.59	3.9	4.6	4.55	4.06	5.07	3.96	56.08	81.73	111.84	108.13	119.81	128.49	14.02	12.65	12.43	27.06	29.71	32.27	53.77	45.55	39.24	23.86	30.25	33.45	Vitamins
73000	PIRIN_73000	mRNA:PIIN_02205	PIRI_contig_0033;95,915-99,776	3862	929	9.B.278.1.4	Incompletely Characterized Transport Systems	Putative transport proteins	The Organellar-targeting Adaptor Protein Complex (O-APC) Family	CHEBI:14911;protein	Proteins and mRNA	0	164.37	141.66	147.08	141.41	173.78	150.4	136.91	103.49	139.19	121.44	115.41	81.24	141.9	139.16	132.06	139.53	132.85	148.68	98.75	68.96	89.38	139.92	84.4	94.44	147	140.44	145.15	147.92	155.45	159.43	144.4	143.37	150.61	150.94	158.21	167.37	Proteins and mRNA
73008	PIRIN_73008	mRNA:PIIN_02213	PIRI_contig_0034;3,995-2,014	1982	581	1.I.1.1.1	Channels/Pores	Membrane-bounded Channels	The Nuclear Pore Complex (NPC) Family	not found	Proteins and mRNA	0	19.4	14.49	14.79	14.06	14.43	16.09	14.03	8.63	14.19	13.05	11.76	9.41	14.36	15.85	15.35	14.14	14.21	13.52	11.78	10.57	26.01	9.09	10.24	20.58	20.22	15.96	29.88	29.88	14.29	10.18	9.2	18.22	21.98	14.44	13.01	12.3	Proteins and mRNA
73018	PIRIN_73018	mRNA:PIIN_02223	PIRI_contig_0034;27,641-27,062	580	99	3.A.5.9.1	Primary Active Transporters	P-P-bond-hydrolysis-driven transporters	The General Secretory Pathway (Sec) Family	CHEBI:8526;protein polypeptide chain	Proteins and mRNA	1	190.06	217.31	243.73	153.37	200.98	204.88	136.11	85.71	176.95	141.72	134.68	122.52	146.82	165.7	151.46	141.04	140	129.17	169.19	167.07	154.37	143.94	172.33	152.58	146.48	173.77	274.36	314.19	224.99	185.06	173.9	268.56	288.68	149.32	173.97	97.44	Proteins and mRNA
73021	PIRIN_73021	mRNA:PIIN_02226	PIRI_contig_0034;31,125-30,473	653	132	1.F.1.1.2	Channels/Pores	Vesicle Fusion Pores	The Synaptosomal Vesicle Fusion Pore (SVF-Pore) Family	CHEBI:25512;neurotransmitter	Unknown	1	122.52	162.53	138.03	86.03	108.03	138.55	138.25	85.88	113.75	126.64	134.18	92.61	142.2	131.8	133.84	110.92	101.7	134.77	92.85	126.64	233.39	222.79	198.1	306.83	47.98	83.86	180.12	98.1	52.94	66.85	131.94	179.47	166.11	68.65	163.44	79.15	Unknown
73035	PIRIN_73035	mRNA:PIIN_02240	PIRI_contig_0034;60,883-61,726	844	148	3.A.20.1.1	Primary Active Transporters	P-P-bond-hydrolysis-driven transporters	The Peroxisomal Protein Importer (PPI) Family	CHEBI:8526;protein polypeptide chain	Proteins and mRNA	0	190.85	221.88	201.75	177.76	205.93	218.01	189.08	197.36	187.04	169.23	165.62	98.29	169.46	171.51	168.72	142.51	145.29	137.91	157.07	230.34	115.21	252.78	113.01	43.24	226.25	328.61	149.8	247.68	316.3	152.33	419.88	243.66	250.48	215.82	304.32	289.34	Proteins and mRNA
73064	PIRIN_73064	mRNA:PIIN_02267	PIRI_contig_0035;11,904-11,196	709	184	1.A.22.1.4	Channels/Pores	α-Type Channels	The Large Conductance Mechanosensitive Ion Channel (MscL) Family	CHEBI:24870;ion	Osmoregulatory compounds	2	62.26	62.25	63.87	45.26	55.83	68.89	48.22	39.08	60.27	50.89	45.47	38.26	50.23	56.27	49.7	47.26	45.63	43.92	20.4	0	69.09	47.15	23.61	0	101.51	64.98	112.96	150.99	97.44	77.4	120.85	145.95	116.8	66.65	96.87	73	Osmoregulatory compounds
73068	PIRIN_73068	mRNA:PIIN_02271	PIRI_contig_0035;23,578-20,335	3244	998	2.A.67.1.1	Electrochemical Potential-driven Transporters	Porters (uniporters, symporters, antiporters)	The Oligopeptide Transporter (OPT) Family	CHEBI:7755;oligopeptide	N	14	8.22	9.5	4.96	7.87	10.78	3.86	2.35	1.99	0.65	3.95	4.52	3	1.7	1.13	2.34	4.74	2.81	4.66	21.89	23.15	1.37	22.85	11.2	17.67	12.79	0	0	10.91	19.1	9.15	4.24	17.26	7.27	10.54	6.19	9.02	N
73069	PIRIN_73069	mRNA:PIIN_02272	PIRI_contig_0035;27,602-24,056	3547	786	2.A.67.1.2	Electrochemical Potential-driven Transporters	Porters (uniporters, symporters, antiporters)	The Oligopeptide Transporter (OPT) Family	CHEBI:9500;tetrapeptide	N	15	41.44	26.77	27.86	30.05	25.77	26.61	28.51	21.42	28.06	30.68	27.35	21.96	31.78	34.17	31.59	29	31.9	32.79	17.24	11.61	20.51	28.26	18.73	7.53	37.11	37.02	37.05	55.39	47.92	51.93	38.43	46.65	48.1	44.02	34.34	40.18	N
73100	PIRIN_73100	mRNA:PIIN_02303	PIRI_contig_0035;108,975-107,861	1115	355	8.A.92.1.8	Accessory Factors Involved in Transport	Auxiliary transport proteins	The G-Protein αβγ Complex (GPC) Family	not found	Unknown	0	1.01	0.92	0.79	0.65	1.36	1.08	0.81	0.7	1.01	1.15	1.56	0.6	1.33	1.69	1.28	0.94	1.19	1.2	0	0	3.36	3.82	0	17.27	1.41	3.82	0	2.38	0	1.78	4.83	2.1	0	1.35	2.67	2.77	Unknown
73122	PIRIN_73122	mRNA:PIIN_02325	PIRI_contig_0036;50,751-53,774	3024	931	9.A.79.1.1	Incompletely Characterized Transport Systems	Recognized transporters of unknown biochemical mechanism	The Autophagosomal Phospholipid Transmembrane Translocase (Atg9) Family	CHEBI:49183;phosphatidylcholine(1+)|CHEBI:8137;phosphatidyl-L-serine|CHEBI:16247;phospholipid|CHEBI:8133;1-phosphatidyl-1D-myo-inositol 3-phosphate|CHEBI:8134;phosphatidylinositol 4-phosphate	Lipids	6	25.2	26.99	24.18	25.39	25.01	26.21	26.02	15.72	22.02	26.54	23.76	11.57	23.24	26.47	22.07	22.52	24.71	26.38	38	29.42	34.3	22.71	28.54	29.42	20.28	16.66	28.76	14.72	17	21.42	22.98	24.77	28.5	23.18	18.96	15.63	Lipids
73126	PIRIN_73126	mRNA:PIIN_02329	PIRI_contig_0036;59,785-58,781	1005	219	9.A.3.1.1	Incompletely Characterized Transport Systems	Recognized transporters of unknown biochemical mechanism	The Sorting Nexin27 (SNX27)-Retromer Assembly Apparatus (RetromerAA) Family	not found	Unknown	0	28.87	28.27	20.83	25.11	23.15	16.31	32.27	20.56	25.19	27.61	25.49	14.35	29.88	30.7	23.37	20.7	17.69	30.72	0	69.13	47.9	50.96	0	40.86	17.49	9.23	24.03	21.76	66.72	17.31	35.94	19.6	27.59	14.31	6.88	7.49	Unknown
73143	PIRIN_73143	mRNA:PIIN_02346	PIRI_contig_0036;99,740-100,215	476	57	9.B.12.2.2	Incompletely Characterized Transport Systems	Putative transport proteins	The Sensitivity to Sodium or Salt Stress-induced Hydrophobic Peptide (Sna) Family	not found	Unknown	1	59.87	31.69	0	0	0	0	63.11	0	0	2.79	0.27	31.18	54.7	22.92	34.84	28.22	49.89	102.98	0	272.31	305.78	0	322.34	777.25	0	64.99	6.21	99.38	34.9	0	41.61	0	0	0	38.89	0	Unknown
73146	PIRIN_73146	mRNA:PIIN_02349	PIRI_contig_0037;7,494-4,842	2653	652	2.A.53.1.11	Electrochemical Potential-driven Transporters	Porters (uniporters, symporters, antiporters)	The Sulfate Permease (SulP) Family	CHEBI:9335;sulfate	S, Metal cations	8	14.1	19.15	14.79	14.56	14.14	13.38	12.7	9.69	12.2	12.09	11.46	8.11	13.12	12.09	12.61	11.99	10.55	12.08	13.07	14.08	17.75	16.13	15.14	22.82	13.45	15.52	10.61	12.63	10.57	10.04	24.5	20.08	10.36	21.35	16.56	16.37	S, Metal cations
73159	PIRIN_73159	mRNA:PIIN_02362	PIRI_contig_0037;29,969-28,377	1593	434	1.A.38.1.1	Channels/Pores	α-Type Channels	The Golgi pH Regulator (GPHR) Family	not found	H+	7	26.46	37.23	36.25	30.13	33.19	34.18	46.96	24.36	43.01	39.21	33.15	17.47	47.91	49.42	42.51	41.61	38.47	35.97	47.92	35.63	49.3	46.64	34.94	55.67	35.75	33.83	62.99	50.08	46.64	38.21	36.3	35.8	45.72	38.35	36.03	35.51	H+
73177	PIRIN_73177	mRNA:PIIN_02380	PIRI_contig_0037;75,505-77,701	2197	549	3.A.1.212.3	Primary Active Transporters	P-P-bond-hydrolysis-driven transporters	The ATP-binding Cassette (ABC) Superfamily	not found	Metabolites	3	14.09	25.98	23.32	24.48	24.19	27.29	39.04	21.7	35.99	25.42	24.31	19.76	38.52	40.17	34.41	34.75	30.64	31.82	41.12	46.14	40.14	35.68	34.25	49.38	13.97	14.6	13.04	12.42	8.32	14.42	9.76	11.33	10.19	6.8	10.36	8.39	Metabolites
73183	PIRIN_73183	mRNA:PIIN_02386	PIRI_contig_0037;91,828-91,103	726	207	3.A.2.1.15	Primary Active Transporters	P-P-bond-hydrolysis-driven transporters	The H+- or Na+-translocating F-type, V-type and A-type ATPase (F-ATPase) Superfamily	not found	H+	0	198.01	240.93	250.36	179.69	244.28	266.8	220.96	183.82	270.7	214.24	185.81	208.9	242.4	232.13	217.84	232.1	208.82	184.85	151.75	207.07	235.94	227.01	170.52	186.44	236.3	218.88	341.97	371.6	306.4	251.16	285.63	355.87	354.52	182.28	314.27	106.48	H+
73191	PIRIN_73191	mRNA:PIIN_02394	PIRI_contig_0038;8,469-6,473	1997	520	2.A.1.14.4	Electrochemical Potential-driven Transporters	Porters (uniporters, symporters, antiporters)	The Major Facilitator Superfamily (MFS)	CHEBI:17536;allantoate|CHEBI:4634;dipeptide|CHEBI:15859;N-carbamoyl-L-aspartic acid|CHEBI:2594;allantoin	N	12	5.96	4.91	6.54	4.1	5.32	5.87	5.85	4.75	4.33	4.14	4.61	5.38	5.1	5.71	5	4.91	5.37	4.89	9.92	23.74	6.74	5.1	5.75	0	4.73	3.41	5.03	1.6	1.34	8.88	0.86	4.23	5.4	3.6	3.17	0	N
73244	PIRIN_73244	mRNA:PIIN_02448	PIRI_contig_0039;30,539-28,621	1919	467	1.A.112.1.6	Channels/Pores	α-Type Channels	The Cyclin M Mg2+ Exporter (CNNM) Family	CHEBI:34552;barium(2+)|CHEBI:34982;strontium(2+)|CHEBI:6635;magnesium(2+)|CHEBI:23337;cobalt(2+)|CHEBI:23380;copper(2+)|CHEBI:34754;iron(2+)|CHEBI:29035;manganese(2+)	Mg, Metal cations	5	26.65	25.54	25.74	22.15	25.15	30.57	20.36	12.77	21.15	26.1	18.89	18.45	21.9	25.3	22.3	25.44	22.28	22.78	14.81	22.22	14.72	22.81	25.66	16.22	25.67	29.03	31.93	35.13	41.06	27.33	53.97	37.97	32.49	24.14	29.29	30.81	Mg, Metal cations
73276	PIRIN_73276	mRNA:PIIN_02479	PIRI_contig_0039;89,051-90,810	1760	478	2.A.100.1.3	Electrochemical Potential-driven Transporters	Porters (uniporters, symporters, antiporters)	The Ferroportin (Fpn) Family	CHEBI:23337;cobalt(2+)|CHEBI:34754;iron(2+)|CHEBI:25517;nickel(2+)	Fe, Metal cations	7	6.3	6.26	5.93	4.85	6.02	7.35	4.16	2.29	4.03	3.71	3.87	2.48	4.23	4.4	4.67	4.11	3.69	3.59	3.28	0	2.45	5.29	2.09	0	5.01	2.54	1.74	4.75	0	6.44	6.19	3.49	4	1.87	6.23	2.1	Fe, Metal cations
73316	PIRIN_73316	mRNA:PIIN_02520	PIRI_contig_0040;64,289-61,184	3106	925	3.A.3.10.8	Primary Active Transporters	P-P-bond-hydrolysis-driven transporters	The P-type ATPase (P-ATPase) Superfamily	CHEBI:29035;manganese(2+)	Metal cations	8	82.96	109.98	110.49	100.35	123.19	114.04	92.89	74.04	100.55	120.42	108.42	82.54	127.75	126.48	114.43	115.77	114.46	110.62	134.43	72.77	105.85	103.77	96.94	98.58	168.78	130.91	181.47	123.84	133.58	159.05	163.51	150.91	155.29	143.06	158.53	145.59	Metal cations
73317	PIRIN_73317	mRNA:PIIN_02521	PIRI_contig_0040;69,248-64,851	4398	1253	3.A.3.10.8	Primary Active Transporters	P-P-bond-hydrolysis-driven transporters	The P-type ATPase (P-ATPase) Superfamily	CHEBI:29035;manganese(2+)	Metal cations	0	5.31	7.38	5.17	7.81	4.08	3.45	9.3	5.26	6.55	9.11	9.02	5.29	10.56	9.96	9.26	10.35	9.52	10.07	5.67	10.37	12.62	6.64	7.18	5.06	7.36	3.61	1.47	3.35	3.26	5.73	4.68	5.52	3.61	6.64	3.45	8.34	Metal cations
73320	PIRIN_73320	mRNA:PIIN_02524	PIRI_contig_0040;73,440-72,068	1373	381	9.B.102.5.8	Incompletely Characterized Transport Systems	Putative transport proteins	The YedE/YeeE (YedE/YeeE) Family	not found	Unknown	8	0	0	0	0	0	0	0	0	0	0	0	0	0	0	0	0	0	0	0	0	0	2.57	4.96	4.76	0	0	6.65	7.04	0	2.92	0	0	0	0	0	0	Unknown
73331	PIRIN_73331	mRNA:PIIN_02535	PIRI_contig_0040;93,154-95,642	2489	654	1.A.33.1.2	Channels/Pores	α-Type Channels	The Cation Channel-forming Heat Shock Protein-70 (Hsp70) Family	CHEBI:24870;ion	ion	0	119.73	148.28	135.64	124.44	116.7	127.39	174.8	134.9	174.06	138.46	133.32	173.68	159.25	167.53	153.89	180.83	157.11	145.34	208.41	266.6	150.4	160.77	160.02	150.16	67.06	89.46	51.54	70.51	84.29	81.07	71.91	123.97	64.39	53.2	51.53	41.18	ion
73334	PIRIN_73334	mRNA:PIIN_02538	PIRI_contig_0040;101,623-102,960	1338	355	2.A.29.9.3	Electrochemical Potential-driven Transporters	Porters (uniporters, symporters, antiporters)	The Mitochondrial Carrier (MC) Family	not found	Unknown	4	12.1	22.44	25.3	25.01	27.85	33.22	35.11	17.59	33.71	39.82	30.55	22.25	47.26	48.65	38.68	40.81	33.3	38.36	27.61	35.47	16.72	45.79	14.34	34.54	31.56	36.94	72.64	66.59	62.05	63.51	80.99	83.51	115.32	47.26	89.87	47.06	Unknown
73364	PIRIN_73364	mRNA:PIIN_02567	PIRI_contig_0041;53,229-55,193	1965	575	2.A.31.3.2	Electrochemical Potential-driven Transporters	Porters (uniporters, symporters, antiporters)	The Anion Exchanger (AE) Family	CHEBI:3152;boron atom	Metal cations	9	18.98	21.75	19.92	16.68	18.65	20.74	20.21	11.61	17.01	17.01	16.31	12.52	18.8	19.29	16.32	19.03	18.24	22.23	13.52	29.12	29.38	9.19	17.23	5.2	23.2	20.24	21.94	28.74	22.96	23.89	26.75	25.96	26.48	17.67	21.29	20.97	Metal cations
73385	PIRIN_73385	mRNA:PIIN_02588	PIRI_contig_0042;983-2,763	1781	478	3.A.5.9.2	Primary Active Transporters	P-P-bond-hydrolysis-driven transporters	The General Secretory Pathway (Sec) Family	CHEBI:8526;protein polypeptide chain	Proteins and mRNA	8	311.08	359.99	335.57	325.51	331.01	320	327.27	205.08	329.47	297.84	297.84	283.64	360.92	357.23	334.71	353.16	344.1	368.59	281.78	272.14	490.55	426.31	485.59	472.97	241.58	262.58	410.11	376.52	377.62	432.31	204.77	297.01	289.87	202.62	234.85	188.55	Proteins and mRNA
73442	PIRIN_73442	mRNA:PIIN_02643	PIRI_contig_0043;32,350-34,163	1814	539	3.A.2.1.15	Primary Active Transporters	P-P-bond-hydrolysis-driven transporters	The H+- or Na+-translocating F-type, V-type and A-type ATPase (F-ATPase) Superfamily	not found	H+	0	615.18	623.52	590.51	619.3	651.1	605.07	693.38	698.81	771.48	667.43	633.54	877.63	683.39	655.88	625.93	770.16	740.89	694.86	525.62	594.48	521.33	619.21	492.84	506.17	465.36	509.46	529.78	519.9	474.85	596.69	328.21	435.95	387.08	307.91	351.48	287.88	H+
73462	PIRIN_73462	mRNA:PIIN_02663	PIRI_contig_0043;68,526-71,056	2531	670	1.A.33.1.5	Channels/Pores	α-Type Channels	The Cation Channel-forming Heat Shock Protein-70 (Hsp70) Family	CHEBI:24870;ion	Ion	1	86.82	238.17	193.37	136.36	131.05	139.18	167.89	99.81	152.86	108.99	145.19	48.7	106.29	112.26	111.12	75.5	94.87	117.2	70.12	41.06	39.13	57.79	27.07	17.75	1.43	35.15	1.91	4.59	8.48	6.28	1.94	13.79	0	13.83	6.91	0	Ion
73482	PIRIN_73482	mRNA:PIIN_02682	PIRI_contig_0044;16,249-15,247	1003	233	2.A.96.1.7	Electrochemical Potential-driven Transporters	Porters (uniporters, symporters, antiporters)	The Acetate Uptake Transporter (AceTr) Family	CHEBI:7434;ammonia	N	6	1.93	2.24	1.95	2.11	2.6	2.06	3.05	6.68	10.29	46.01	13.9	5.37	14.18	14.22	7.9	14.6	39.83	15.57	54.76	55.9	5.3	6.03	9.06	0	6.69	10.01	11.84	30	3.13	20.86	4.04	6.61	3.65	8.52	8.95	4.67	N
73489	PIRIN_73489	mRNA:PIIN_02689	PIRI_contig_0044;30,536-31,582	1047	271	3.D.1.6.2	Primary Active Transporters	Oxidoreduction-driven transporters	The H+ or Na+-translocating NADH Dehydrogenase (NDH) Family	CHEBI:5584;hydron	H+	0	59.33	44.32	46.51	18.68	21.87	28.86	25.98	28.63	33.4	22.24	25.6	30.02	22	28.96	27.85	25.91	27.27	20.53	27.09	61.66	78.31	24.34	38.9	46.23	0	0	0	4.66	0	0	0	0	0	0	0	0	H+
73501	PIRIN_73501	mRNA:PIIN_02701	PIRI_contig_0044;55,044-53,825	1220	328	2.A.29.10.2	Electrochemical Potential-driven Transporters	Porters (uniporters, symporters, antiporters)	The Mitochondrial Carrier (MC) Family	CHEBI:5140;folic acid	Vitamins	1	23.53	33.96	35.2	28.53	31.83	39	31.22	22.05	34.95	26.57	25.07	20.5	27.56	29.77	30.46	29.44	25.19	22.05	48.49	57.89	58.5	29.08	37.45	28.19	30.76	24.92	32.71	36.3	30.33	18.55	36.33	25.16	35.21	35.21	21.64	20.89	Vitamins
73522	PIRIN_73522	mRNA:PIIN_02722	PIRI_contig_0044;95,369-94,760	610	159	9.A.50.1.1	Incompletely Characterized Transport Systems	Recognized transporters of unknown biochemical mechanism	The Nuclear t-RNA exporter (tRNA-E) Family	CHEBI:10652;transfer RNA	Proteins and mRNA	0	213.69	141.12	151.65	187.6	200.28	167.4	113.94	71.27	116.82	118.06	106.43	79.22	119.38	126.5	120.68	123.89	115.17	120.27	95.66	126.02	88.2	92.65	67.39	53.66	139.45	144.17	177.71	173.23	178.63	193.6	150.65	171.05	178.56	169.3	192.71	167.84	Proteins and mRNA
73524	PIRIN_73524	mRNA:PIIN_02724	PIRI_contig_0044;100,820-99,376	1445	390	3.A.20.1.3	Primary Active Transporters	P-P-bond-hydrolysis-driven transporters	The Peroxisomal Protein Importer (PPI) Family	CHEBI:8526;protein polypeptide chain	Proteins and mRNA	0	28.51	48.67	39.02	36.59	39.9	43.42	47.29	24.63	45.9	34.23	34.15	18.35	42.29	39.05	37.82	36.45	36.63	37.27	35.83	8.03	51.68	48.35	46.7	39.07	35.81	42.65	29.48	28.05	27.06	30.88	36.05	43.81	38.66	24.39	34.31	41.4	Proteins and mRNA
73529	PIRIN_73529	mRNA:PIIN_02728	PIRI_contig_0045;5,879-10,753	4875	1435	3.A.3.8.4	Primary Active Transporters	P-P-bond-hydrolysis-driven transporters	The P-type ATPase (P-ATPase) Superfamily	CHEBI:9223;sphingomyelin d18:1|CHEBI:8128;1,2-diacyl-sn-glycero-3-phosphocholine(1+)|CHEBI:8137;phosphatidyl-L-serine|CHEBI:6606;monoacylglycerol phosphate|CHEBI:8150;phospholipid|CHEBI:24402;glycosphingolipid	Lipids	10	48.22	69.07	62.95	63.5	67.59	64.44	87.14	42.92	70.07	84.35	80.54	40.23	95.03	97.84	77.26	88.07	79.05	93.58	103.02	87.72	118.65	93.46	120.24	154.71	45.78	55.16	53.91	51.31	50.51	58.71	40.91	55.82	55.36	41.87	52.91	35.07	Lipids
73539	PIRIN_73539	mRNA:PIIN_02738	PIRI_contig_0045;28,256-26,586	1671	506	2.A.7.12.6	Electrochemical Potential-driven Transporters	Porters (uniporters, symporters, antiporters)	The Drug/Metabolite Transporter (DMT) Superfamily	CHEBI:18307;UDP-D-galactose	Nucleotide-sugar	5	23.45	28.42	27.31	32.05	31.76	31.54	33.3	20.79	31.83	38.05	33.69	20.07	40.33	42.34	38.79	43.08	34.76	37.96	71.47	54.95	27.73	42	35.49	23.77	28.21	26.32	31.05	27.93	26.11	41.78	27.44	26.83	30.16	27.8	22.2	18.27	Nucleotide-sugar
73544	PIRIN_73544	mRNA:PIIN_02743	PIRI_contig_0045;37,455-36,642	814	226	3.D.4.8.1	Primary Active Transporters	Oxidoreduction-driven transporters	The Proton-translocating Cytochrome Oxidase (COX) Superfamily	not found	H+	1	80	89.53	92.51	57.46	69.04	86.71	120	113.15	151.53	102.1	93.84	150.89	97.4	98.04	107.89	110.06	106	95.69	88.99	88.86	98.93	68.09	108.08	83.72	32.94	49.6	48.61	111.94	86.9	52.19	52.35	69.55	66.02	39.59	83.25	28.78	H+
73560	PIRIN_73560	mRNA:PIIN_02759	PIRI_contig_0045;68,271-70,436	2166	579	2.A.50.1.1	Electrochemical Potential-driven Transporters	Porters (uniporters, symporters, antiporters)	The Glycerol Uptake (GUP) or Membrane-bound Acyl Transferase (MBOAT) Family	CHEBI:5584;hydron|CHEBI:5448;glycerol	Lipids	11	0	0	0	0	0	0	0.55	0	0	0	0	0	1.2	0.68	0	0	0	0.85	0	0	6.43	8.73	0	0	0	0	0	0	0	0.08	0	0.76	0	0	0	0	Lipids
73573	PIRIN_73573	mRNA:PIIN_02772	PIRI_contig_0045;97,413-98,699	1287	355	1.B.8.2.1	Channels/Pores	β-Barrel Porins	The Mitochondrial and Plastid Porin (MPP) Family	CHEBI:25367;molecule	Small molecules	0	105.71	97.05	94.35	87.39	92.85	87.93	130.65	66.21	124.91	111.41	99.21	102.6	129.1	126.94	117.21	137.19	129.38	136.46	108.9	106.41	174.69	152.69	137.64	164.07	128.61	145.12	150.32	121.56	127.51	157.25	97.64	134.63	92.41	74.13	94.75	69.39	Small molecules
73597	PIRIN_73597	mRNA:PIIN_02796	PIRI_contig_0046;42,932-42,239	694	180	3.A.8.1.1	Primary Active Transporters	P-P-bond-hydrolysis-driven transporters	The Mitochondrial Protein Translocase (MPT) Family	CHEBI:8526;protein polypeptide chain	Proteins and mRNA	0	28.56	26.15	29.07	20.66	23	33.05	31.82	10.45	28.98	24.53	20.38	23.16	25.63	26.63	26.76	28.71	24.86	29.26	62.75	18.63	57.43	28.98	56.71	36.38	28.71	21.25	72.54	57.07	30.83	22.9	25.26	43.88	35.25	13.44	21.86	9.79	Proteins and mRNA
73656	PIRIN_73656	mRNA:PIIN_02855	PIRI_contig_0047;73,950-71,992	1959	537	2.A.1.1.51	Electrochemical Potential-driven Transporters	Porters (uniporters, symporters, antiporters)	The Major Facilitator Superfamily (MFS)	CHEBI:5584;hydron|CHEBI:10085;xylose|CHEBI:5418;glucose	C	12	575.5	479.23	348.3	340.42	396.56	383.36	304.64	541.11	311.63	428.07	415.14	334.14	333.09	351.45	327.63	355.79	365.35	353.63	225.37	161.86	101.66	256.18	124.51	89.43	426.5	276.46	325.68	350.87	361.8	395.41	431.95	353.98	347.81	475.05	389.88	460.32	C
73662	PIRIN_73662	mRNA:PIIN_02861	PIRI_contig_0047;87,517-88,425	909	235	1.C.82.1.1	Channels/Pores	Pore-Forming Toxins (Proteins and Peptides)	The Pore-forming Amphipathic Helical Peptide HP(2-20) (HP2-20) Family	CHEBI:25367;molecule	Small molecules	0	24.64	19.33	21.88	15.32	22.06	26.25	20.63	11.2	25.15	25.01	20.24	25.27	21.1	26.64	21.57	21.52	21.64	20.87	15.5	13.84	10.51	29.86	13.46	26.99	17.66	15.87	35.2	44.58	15.5	44.28	16.02	21.3	28.96	8.44	10.34	11.55	Small molecules
73761	PIRIN_73761	mRNA:PIIN_02958	PIRI_contig_0050;17,468-18,705	1238	283	9.A.3.1.1	Incompletely Characterized Transport Systems	Recognized transporters of unknown biochemical mechanism	The Sorting Nexin27 (SNX27)-Retromer Assembly Apparatus (RetromerAA) Family	not found	Unknown	0	58.45	69.15	66.41	70.39	71.56	76.97	62.02	45.11	70.19	60.04	56.7	31.42	68.2	68.41	64.85	55.29	59.27	60.26	69.84	72.33	78.44	72.52	114.59	89.13	89.29	99.4	121	60.57	83.33	68.08	124.16	72.94	74.39	99.03	109.62	115.05	Unknown
73785	PIRIN_73785	mRNA:PIIN_02982	PIRI_contig_0050;71,673-73,680	2008	602	2.A.17.2.4	Electrochemical Potential-driven Transporters	Porters (uniporters, symporters, antiporters)	The Proton-dependent Oligopeptide Transporter (POT/PTR) Family	CHEBI:9742;tripeptide|CHEBI:4634;dipeptide	N	9	110.7	34.44	44.91	73.76	45.03	42.81	57.26	126.68	67.14	101.86	120.54	105.4	72.35	68.51	67.34	124.42	106.88	102.65	90.36	33.2	56.78	49.37	38.85	33.47	1258.83	793.72	1130.82	1089.47	1076.78	1236.21	1169.23	896.56	1198.82	1318.54	1139.73	1393.14	N
73803	PIRIN_73803	mRNA:PIIN_03000	PIRI_contig_0051;21,665-20,701	965	275	9.B.241.2.6	Incompletely Characterized Transport Systems	Putative transport proteins	The Prenyl Transferase (UbiA) Family	not found	Unknown	6	21.69	22.38	21.01	19.51	22.76	27.01	23.79	12.1	23.89	19.61	19.16	17.01	24.67	26.21	23.82	19.92	21.3	20.86	9.28	11.66	22.54	3.58	18.93	0	15.89	8.35	32.71	12.5	36.72	17.4	16.86	23.6	22.73	3.79	14.21	9.72	Unknown
73818	PIRIN_73818	mRNA:PIIN_03015	PIRI_contig_0051;47,047-44,798	2250	646	2.A.1.53.5	Electrochemical Potential-driven Transporters	Porters (uniporters, symporters, antiporters)	The Major Facilitator Superfamily (MFS)	CHEBI:2642;alpha-amino acid	N	11	135.64	127.04	104.69	124.35	93.71	91.43	133.14	200.34	126.23	123.25	135.24	180.15	107.44	103.54	115.5	116.63	127.44	136.89	142.48	137.38	116.48	93.63	99.39	110.6	58.11	79.02	41.5	31.88	46.95	38.52	82.44	53.49	47.38	84.77	85.63	88.93	N
73823	PIRIN_73823	mRNA:PIIN_03020	PIRI_contig_0051;57,971-55,629	2343	562	2.A.40.4.4	Electrochemical Potential-driven Transporters	Porters (uniporters, symporters, antiporters)	The Nucleobase/Ascorbate Transporter (NAT) or Nucleobase:Cation Symporter-2 (NCS2) Family	CHEBI:9885;7,9-dihydro-1H-purine-2,6,8(3H)-trione|CHEBI:10059;9H-xanthine	N, Nucleobases	12	9.38	8.04	8.18	7.53	7.44	8.15	6.82	4.71	6.31	7.17	6.94	2.55	8.15	8.1	6.51	8.73	6.58	7.95	6.01	0	5.35	4.69	6.93	10.65	56.76	40.98	75.77	112.1	113.37	84.32	108.74	83.95	101.04	102.22	116.52	78.27	N, Nucleobases
73839	PIRIN_73839	mRNA:PIIN_03036	PIRI_contig_0051;92,143-90,740	1404	315	2.A.29.1.7	Electrochemical Potential-driven Transporters	Porters (uniporters, symporters, antiporters)	The Mitochondrial Carrier (MC) Family	CHEBI:2342;ADP|CHEBI:2359;ATP	Nucleotide-P	3	318.92	336.93	261.61	284.53	253.97	210.11	375.96	337.99	414.96	358.55	335.23	460.66	392.36	407.7	360.82	461.06	411.31	359.38	354.97	197.52	343.29	282.9	283.1	155.3	248.91	294.46	399.25	282.3	395.31	304.88	213.03	308.56	197.49	205.48	151.57	129.96	Nucleotide-P
73869	PIRIN_73869	mRNA:PIIN_03066	PIRI_contig_0052;65,955-63,467	2489	767	1.I.1.1.3	Channels/Pores	Membrane-bounded Channels	The Nuclear Pore Complex (NPC) Family	not found	Proteins and mRNA	0	14.84	8.04	7.86	4.27	4.73	6.57	2.89	0.45	3.17	3.48	3.91	7.04	2.29	4.04	1.11	3.34	1.51	1.91	0	16.68	0	0	0	0	0	4.27	9.56	15.66	2.32	7.1	0	9.53	9.33	2.64	0	0	Proteins and mRNA
73914	PIRIN_73914	mRNA:PIIN_03111	PIRI_contig_0053;87,585-87,999	415	84	2.A.29.10.6	Electrochemical Potential-driven Transporters	Porters (uniporters, symporters, antiporters)	The Mitochondrial Carrier (MC) Family	CHEBI:8675;pyrimidine	Nucleobases	0	4.44	4.32	4.06	5.55	2.99	5.02	2.42	14.16	2.2	3.56	2.92	10.89	3.26	1.37	2.91	3.4	2.72	6.65	29.06	93.68	334.83	199.68	346.15	200.87	7.5	0	0	0	0	0	0	0	0	0	0	0	Nucleobases
73921	PIRIN_73921	mRNA:PIIN_03118	PIRI_contig_0054;12,270-11,779	492	90	3.A.3.5.18	Primary Active Transporters	P-P-bond-hydrolysis-driven transporters	The P-type ATPase (P-ATPase) Superfamily	CHEBI:49551;copper(1+)	Metal cations	0	397.77	2449.07	2776.88	1019.14	1359.45	1938.98	429.54	517.36	624.56	467.05	491.88	331.8	328.47	359.77	481.49	367.2	386.64	284.51	602.79	692.83	549.62	467.03	478.94	556.42	403.62	616.11	336.22	310.9	376.35	307.72	408.69	302	312.88	341.5	347.51	326.68	Metal cations
73926	PIRIN_73926	mRNA:PIIN_03123	PIRI_contig_0054;18,742-16,676	2067	445	3.A.16.1.1	Primary Active Transporters	P-P-bond-hydrolysis-driven transporters	The Endoplasmic Reticular Retrotranslocon (ER-RT) Family	CHEBI:36080;protein	Misfolded proteins	0	53.86	108.94	97.56	58.18	64.84	70.53	75.4	70.94	77.95	79.03	74.96	46.26	84.57	85.64	81.78	75.12	72.96	63.27	46.95	62.61	47.44	63	38.49	13.54	85.79	82.21	75.34	101.47	101.08	92.49	74.13	91.36	91.01	94.34	73.94	70.64	Misfolded proteins
73928	PIRIN_73928	mRNA:PIIN_03125	PIRI_contig_0054;23,403-20,995	2409	579	2.A.3.8.2	Electrochemical Potential-driven Transporters	Porters (uniporters, symporters, antiporters)	The Amino Acid-Polyamine-Organocation (APC) Family	CHEBI:2642;alpha-amino acid	N	12	24.16	21.58	22.19	22.82	21.79	23.1	20.81	17.78	20.42	24.41	23.21	21.3	21.77	23.47	22.29	21.14	23.35	24.93	14.78	10.61	14.05	13.68	8.57	5.16	21.13	12.97	23.99	24.28	17.92	26.11	13.85	20.18	31.72	20.93	19.86	14.99	N
73942	PIRIN_73942	mRNA:PIIN_03138	PIRI_contig_0054;47,929-49,046	1118	275	8.A.91.1.5	Accessory Factors Involved in Transport	Auxiliary transport proteins	The Syntaxin (Syntaxin) Family	not found	Unknown	1	0	0	0	0	0	0	0	0	0	0	0	0	0.09	0	0	0	0	0	0	0	0	0	0	0	0	0	0	0	0	0	0	0	0	0	0	0	Unknown
73943	PIRIN_73943	mRNA:PIIN_03139	PIRI_contig_0054;49,418-50,953	1536	363	8.A.91.1.5	Accessory Factors Involved in Transport	Auxiliary transport proteins	The Syntaxin (Syntaxin) Family	not found	Unknown	1	294.44	267.32	276.13	286.62	253.48	263.71	281.11	252.04	284.31	280.89	268.89	243.22	321.49	296.13	313.01	299.96	285.54	295.43	482.56	448.47	640.39	450.41	718.59	690.2	278.76	260.4	403.17	341.18	321.59	264.57	255.75	264.81	281.09	191.61	212.27	194.73	Unknown
73951	PIRIN_73951	mRNA:PIIN_03147	PIRI_contig_0054;64,685-65,193	509	132	3.A.5.9.1	Primary Active Transporters	P-P-bond-hydrolysis-driven transporters	The General Secretory Pathway (Sec) Family	CHEBI:8526;protein polypeptide chain	Proteins and mRNA	0	67.54	55.16	65.01	50.7	53	80.47	60.24	58.74	61.86	53.29	51.09	34.89	51.75	48.28	52.23	52.35	41.73	46.15	35.89	72.57	99.68	104.26	34.44	142.37	97.07	68.94	38.84	51.72	39.49	102.92	96.48	75.65	67.7	71.49	80.17	74.56	Proteins and mRNA
73982	PIRIN_73982	mRNA:PIIN_03178	PIRI_contig_0055;45,120-42,641	2480	527	2.A.1.14.4	Electrochemical Potential-driven Transporters	Porters (uniporters, symporters, antiporters)	The Major Facilitator Superfamily (MFS)	CHEBI:17536;allantoate|CHEBI:4634;dipeptide|CHEBI:15859;N-carbamoyl-L-aspartic acid|CHEBI:2594;allantoin	N	10	0.92	1.37	1.3	1.34	1.42	1.12	1.59	1.03	1.24	1.6	1.18	1.04	1.71	2.01	1.61	1.46	2.21	1.79	0	0	2.56	4.36	2.18	0	2.16	0.97	2.87	0	2.29	2.17	2.46	1.21	0.44	1.54	1.09	1.69	N
73996	PIRIN_73996	mRNA:PIIN_03192	PIRI_contig_0055;79,808-77,748	2061	561	1.I.1.1.3	Channels/Pores	Membrane-bounded Channels	The Nuclear Pore Complex (NPC) Family	not found	Proteins and mRNA	0	16.55	19.74	16.04	16.7	16.74	18.63	17.91	10.24	16.46	17.82	14.69	10.12	16.03	17.55	16.21	17.69	13.84	16.16	15.28	21.93	24.9	11.78	10.62	5.34	11.36	22.07	13.94	11.8	16.05	10.56	15.11	15.63	14.25	19.13	18.76	16.4	Proteins and mRNA
74006	PIRIN_74006	mRNA:PIIN_03202	PIRI_contig_0056;5,562-3,276	2287	651	2.A.36.1.12	Electrochemical Potential-driven Transporters	Porters (uniporters, symporters, antiporters)	The Monovalent Cation:Proton Antiporter-1 (CPA1) Family	CHEBI:9175;sodium(1+)|CHEBI:5584;hydron	Na, H+	10	35.63	73.89	61.72	54.61	65.26	64.06	43.16	22.79	37.28	42.89	43.38	16.7	42.09	43.78	39.39	36.18	32.64	39.94	31.41	26.03	36.11	44.74	22.4	27.43	15.21	32.45	13.49	7.01	16.62	22.12	18.61	19.6	19.72	19.74	18.8	13.69	Na, H+
74011	PIRIN_74011	mRNA:PIIN_03207	PIRI_contig_0056;21,493-19,758	1736	478	2.A.1.13.27	Electrochemical Potential-driven Transporters	Porters (uniporters, symporters, antiporters)	The Major Facilitator Superfamily (MFS)	CHEBI:24279;glucosinolate|CHEBI:24927;isothiocyanate	Metabolites	12	34.03	63.9	79.04	85.28	136.35	122.21	513.14	230.07	477.36	375.22	306.3	252.05	427.32	403.09	300.02	554.54	331.07	377.18	174.24	123.31	166.2	284.58	130.52	158.18	37.44	49.57	31.23	20.07	49.29	61.67	51.83	146.7	89.28	80.62	64.17	20.72	Metabolites
74032	PIRIN_74032	mRNA:PIIN_03228	PIRI_contig_0056;64,251-61,500	2752	754	8.A.114.1.2	Accessory Factors Involved in Transport	Auxiliary transport proteins	The Huntington-interacting Protein 14 (HIP14) Family	not found	Unknown	5	51.53	50.5	48.56	49.67	43.1	49.12	49.63	30.05	45.14	57.34	56.24	31.55	51.94	57.69	51.25	51.27	51.92	55.36	65.22	100.97	113.04	64.19	74.29	117.86	36.67	40.09	50.22	52.2	55.52	56.19	52.73	66.75	49.81	48.98	49.69	63.05	Unknown
74035	PIRIN_74035	mRNA:PIIN_03231	PIRI_contig_0056;70,782-70,108	675	157	3.A.16.1.2	Primary Active Transporters	P-P-bond-hydrolysis-driven transporters	The Endoplasmic Reticular Retrotranslocon (ER-RT) Family	CHEBI:36080;protein	Proteins and mRNA	0	81.03	109.6	101.73	64.48	103.05	108.79	96.93	56.84	95.15	71.91	70.86	50	83.26	84.15	78.53	68.07	63.68	73.24	110.24	65.36	66.34	75.48	77.95	148.96	62.6	55.99	30.77	69.97	77.68	111.17	81.79	66.77	45.83	63.36	71.92	58.44	Proteins and mRNA
74060	PIRIN_74060	mRNA:PIIN_03256	PIRI_contig_0057;35,442-37,820	2379	645	2.A.1.3.65	Electrochemical Potential-driven Transporters	Porters (uniporters, symporters, antiporters)	The Major Facilitator Superfamily (MFS)	CHEBI:9688;trichodermin	Metabolites	14	48.96	20.04	8.57	0	7.39	0	0	0	0	0	0	0	0	0	0	0	0	0	0	0	0	0	0	0	69.44	9.77	17.29	122.17	31.92	161.82	110.57	110.75	220.08	190.43	119.43	177.25	Metabolites
74068	PIRIN_74068	mRNA:PIIN_03264	PIRI_contig_0057;54,300-56,228	1929	473	1.I.1.1.3	Channels/Pores	Membrane-bounded Channels	The Nuclear Pore Complex (NPC) Family	not found	Proteins and mRNA	0	126.54	102.5	90.5	119.4	97.48	98.51	101.33	91.03	95.53	103.58	102.76	69.09	93.5	94.48	99.96	98.61	94.93	96.34	126.49	90.01	111.85	89.82	112.69	110.15	125	144.87	138.53	115.59	99.2	99.89	107.56	104.09	113.65	105.1	99.53	106.76	Proteins and mRNA
74079	PIRIN_74079	mRNA:PIIN_03275	PIRI_contig_0057;80,446-77,825	2622	740	2.A.3.3.20	Electrochemical Potential-driven Transporters	Porters (uniporters, symporters, antiporters)	The Amino Acid-Polyamine-Organocation (APC) Family	not found	Unknown	11	10.01	16.35	19.32	13.11	14.62	14.83	11.77	11.6	12.44	8.28	11.72	7.03	6.87	6.13	8.57	7.58	7.18	7.51	11.46	14.26	20.25	31.84	25.26	24.03	7.87	13.02	15.13	6.65	11.13	10.58	9.56	7.82	9.09	9.99	8.37	4.78	Unknown
74085	PIRIN_74085	mRNA:PIIN_03282	PIRI_contig_0058;12-575	564	130	1.A.35.5.5	Channels/Pores	α-Type Channels	The CorA Metal Ion Transporter (MIT) Family	CHEBI:6635;magnesium(2+)	Mg	2	39.55	35.39	44.34	38.14	61.57	50.78	36.01	30.53	38.74	46.22	46.91	48.34	43.76	41.06	50.58	56.86	51.53	48.33	34.72	82.85	51.03	66.92	90.48	40.35	42.92	34.17	55.59	38.95	41.84	53.08	36	30.69	31.06	39.39	44.25	44.87	Mg
74087	PIRIN_74087	mRNA:PIIN_03284	PIRI_contig_0058;5,313-3,338	1976	523	3.A.16.1.5	Primary Active Transporters	P-P-bond-hydrolysis-driven transporters	The Endoplasmic Reticular Retrotranslocon (ER-RT) Family	CHEBI:14911;protein	Misfolded proteins	0	60.36	96.78	94.08	71.25	71.12	74.53	89.86	78.4	95.44	94.65	94.2	77.66	103.66	98.37	100.47	106.99	93.69	86.09	106.22	106.68	100.63	114.54	111.78	103.53	97.64	87.26	95.59	96.06	124.79	106.72	99.69	96.95	86.9	79.51	76.91	76.62	Misfolded proteins
74093	PIRIN_74093	mRNA:PIIN_03290	PIRI_contig_0058;17,529-15,339	2191	490	2.A.1.58.1	Electrochemical Potential-driven Transporters	Porters (uniporters, symporters, antiporters)	The Major Facilitator Superfamily (MFS)	CHEBI:24636;proton|CHEBI:28009;N-acetyl-beta-D-glucosamine	Small molecules	11	26.18	30.99	31.3	31.34	31.82	36.91	44.43	75.51	42.36	67.5	51.53	32.2	49.93	52.76	49.73	51.8	54.5	51.29	24.64	37.88	23.9	54.3	14.28	24.58	63.38	41.74	53.52	45.86	68.2	54.01	261.78	114.72	117.4	79.54	160.67	97.63	Small molecules
74110	PIRIN_74110	mRNA:PIIN_03307	PIRI_contig_0058;53,146-54,214	1069	271	8.A.34.2.1	Accessory Factors Involved in Transport	Auxiliary transport proteins	The Endophilin (Endophilin) Family	not found	None	0	21.5	39.49	25.29	31.01	22.8	28.7	34.56	20.98	33.15	27.86	30.6	19.42	38.68	34.63	32.96	27.15	31.3	28.73	23.93	0	64.37	34.06	53.15	57.68	6.76	15.45	8.12	1.87	19.58	6.79	22.49	32.19	32.72	36.26	10.6	48.94	None
74139	PIRIN_74139	mRNA:PIIN_03336	PIRI_contig_0059;20,578-18,618	1961	544	2.A.3.10.17	Electrochemical Potential-driven Transporters	Porters (uniporters, symporters, antiporters)	The Amino Acid-Polyamine-Organocation (APC) Family	CHEBI:2642;alpha-amino acid	N	12	316.81	174.23	160.95	208.23	91.75	83.69	183.09	485.28	199.87	184.38	196.8	327.59	144.45	137.59	142.78	125.31	134.79	132.64	126.2	147.2	44.99	94.91	60.33	27.54	73.96	126.96	95.98	91.41	65	58.13	50.9	84.74	74.32	51.54	67.2	29.17	N
74148	PIRIN_74148	mRNA:PIIN_03345	PIRI_contig_0059;40,016-38,897	1120	289	9.A.26.1.4	Incompletely Characterized Transport Systems	Recognized transporters of unknown biochemical mechanism	The Lipid-translocating Exporter (LTE) Family	CHEBI:8150;phospholipid	Lipids	7	266.18	1698.6	1478.37	1049.49	1343.71	1731.79	700.64	407.78	665.03	664.71	740.78	373.65	722.62	723.57	562.93	541.93	478.02	680.31	722.77	563.68	515.44	495.32	397.11	301.52	273.11	584.96	209.22	172.19	255.42	219.43	299.27	327.41	333.1	290.98	309.23	160.28	Lipids
74170	PIRIN_74170	mRNA:PIIN_03367	PIRI_contig_0060;97-1,833	1737	527	2.A.1.1.83	Electrochemical Potential-driven Transporters	Porters (uniporters, symporters, antiporters)	The Major Facilitator Superfamily (MFS)	CHEBI:3523;cellodextrin|CHEBI:3522;cellobiose	C	12	5.2	3.59	4.14	4.3	4.49	3.55	3.62	2.17	3.12	3.67	4.02	1.65	3.22	3.84	4.32	4.29	4.46	4.75	6.52	0	6.64	2.52	6.65	11.39	13.05	1.68	3.31	1.57	7.9	5.01	4.24	6.26	6.85	7.99	8.13	6.81	C
74171	PIRIN_74171	mRNA:PIIN_03368	PIRI_contig_0060;2,971-4,710	1740	512	2.A.1.1.83	Electrochemical Potential-driven Transporters	Porters (uniporters, symporters, antiporters)	The Major Facilitator Superfamily (MFS)	CHEBI:3523;cellodextrin|CHEBI:3522;cellobiose	C	11	0	0.1	0.03	0	0.07	0	0.07	0.06	0.07	0	0.03	0.03	0.03	0.07	0.13	0.15	0.03	0.07	0	0	0	2.59	0	0	0	0	0	0	0	0	0	0	0	0	0	0	C
74172	PIRIN_74172	mRNA:PIIN_03369	PIRI_contig_0060;7,748-5,980	1769	530	2.A.1.1.83	Electrochemical Potential-driven Transporters	Porters (uniporters, symporters, antiporters)	The Major Facilitator Superfamily (MFS)	CHEBI:3523;cellodextrin|CHEBI:3522;cellobiose	C	12	8.93	16.06	12.01	33.25	19.17	17.5	59.75	82	58.99	91.76	117.11	32.88	76.66	84.33	69.68	89.43	82.03	95.42	71.42	17.44	35.84	52.46	41.33	11.31	64.09	40.22	33.03	97.07	81.42	153.13	94.46	100.19	77.29	196.89	89.67	231.29	C
74202	PIRIN_74202	mRNA:PIIN_03399	PIRI_contig_0060;70,733-72,128	1396	326	8.A.5.1.6	Accessory Factors Involved in Transport	Auxiliary transport proteins	The Voltage-gated K+ Channel β-subunit (Kvβ) Family	not found	None	0	1.79	1.01	1.84	1.62	1.04	1.53	1.27	1.93	0.91	1.34	1.6	0.65	1.22	1.38	1.17	1.71	1.66	1.55	0	0	3.68	0	3.14	0	0	0	2.74	2.61	6.54	2.07	2.81	1.15	3.8	0	1.04	1.62	None
74207	PIRIN_74207	mRNA:PIIN_03404	PIRI_contig_0060;78,818-80,935	2118	536	2.A.1.19.38	Electrochemical Potential-driven Transporters	Porters (uniporters, symporters, antiporters)	The Major Facilitator Superfamily (MFS)	not found	Unknown	12	15.25	13.4	14.11	13.6	15.78	16.48	14.99	9.92	11.43	16.05	13.62	8.44	14.8	15.64	12.52	14.6	13.55	14.75	19.23	0	5.46	16.55	6.22	0	16.49	21.67	14.96	18.54	20.67	18.54	18.85	20.03	16.44	13.96	20.28	27.74	Unknown
74210	PIRIN_74210	mRNA:PIIN_03407	PIRI_contig_0060;83,008-84,027	1020	218	2.A.1.48.4	Electrochemical Potential-driven Transporters	Porters (uniporters, symporters, antiporters)	The Major Facilitator Superfamily (MFS)	CHEBI:2642;alpha-amino acid	N	5	0	0.08	0.08	0	0.25	0.09	0.08	0.16	0	0	0.08	0.17	0	0.08	0	0	0.08	0.19	0	0	0	0	0	0	0	0	0	0	0	0	0	0	0	0	0	0	N
74212	PIRIN_74212	mRNA:PIIN_03409	PIRI_contig_0060;87,454-85,126	2329	546	2.A.1.48.3	Electrochemical Potential-driven Transporters	Porters (uniporters, symporters, antiporters)	The Major Facilitator Superfamily (MFS)	CHEBI:2642;alpha-amino acid	N	14	0.62	0.9	1.13	0.53	1.3	1.52	0.79	0.18	0.77	0.47	0.28	0.13	0.8	1.14	1.02	0.95	0.62	0.65	0	0	0	0	0	0	0.9	1.62	3.19	1.52	0	1.21	1.64	0.67	1.47	0	1.81	0.94	N
74213	PIRIN_74213	mRNA:PIIN_03410	PIRI_contig_0060;90,118-87,885	2234	512	2.A.1.48.3	Electrochemical Potential-driven Transporters	Porters (uniporters, symporters, antiporters)	The Major Facilitator Superfamily (MFS)	CHEBI:2642;alpha-amino acid	N	13	1.21	1.95	1.64	1.63	2.06	1.86	1.96	2.08	1.62	1.36	1.15	2.18	2.92	2.97	3.24	2.04	2.65	1.51	3.36	6.03	2.28	5.19	0	0	13.45	9.53	8.52	8.11	6.79	1.29	6.12	5.01	3.92	9.15	6.45	10.03	N
74215	PIRIN_74215	mRNA:PIIN_03412	PIRI_contig_0061;2,096-3,038	943	230	3.D.1.6.2	Primary Active Transporters	Oxidoreduction-driven transporters	The H+ or Na+-translocating NADH Dehydrogenase (NDH) Family	CHEBI:5584;hydron	H+	0	37.03	36.16	30.64	15.22	17.56	21.51	9.99	9.84	9.03	14.46	9.89	15.3	13.53	14.42	13.3	12.76	10.88	10.3	15.87	14.17	59.18	42.82	27.57	82.92	56.52	30.46	160.18	136.92	107.92	87.65	108.69	90.56	122.33	56.18	90.75	52.07	H+
74221	PIRIN_74221	mRNA:PIIN_03418	PIRI_contig_0061;14,000-16,312	2313	592	1.A.33.1.1	Channels/Pores	α-Type Channels	The Cation Channel-forming Heat Shock Protein-70 (Hsp70) Family	CHEBI:24870;ion	Ion	0	343.29	229.89	208.51	276.75	261.83	279.56	154.51	121.23	145.22	164.4	144.22	151.28	168.06	165.25	152.09	172.38	176.66	149.72	104.55	79.98	137.83	199.11	167.23	121.22	401.73	377.12	188.17	291.16	215.55	288.68	186.49	236.03	228.19	217.13	171.02	241.18	Ion
74223	PIRIN_74223	mRNA:PIIN_03420	PIRI_contig_0061;18,790-22,303	3514	984	3.A.3.2.19	Primary Active Transporters	P-P-bond-hydrolysis-driven transporters	The P-type ATPase (P-ATPase) Superfamily	CHEBI:3308;calcium(2+)|CHEBI:29035;manganese(2+)	Ca, Metal cations	7	25.5	36.79	30.83	29.2	33.56	29.83	27.57	16.31	25.7	24.94	24.92	18.05	27.31	30.45	23.49	27.69	24.87	26.11	37.63	46.11	29.05	19.8	13.88	5.98	17.14	20.79	26.93	24.84	22.88	24.35	19.18	19.01	22.33	17.23	13.49	13.78	Ca, Metal cations
74241	PIRIN_74241	mRNA:PIIN_03438	PIRI_contig_0061;61,937-61,061	877	239	3.A.5.8.1	Primary Active Transporters	P-P-bond-hydrolysis-driven transporters	The General Secretory Pathway (Sec) Family	CHEBI:14911;protein	Proteins and mRNA	1	33.12	16.7	0	0	0	0	12.83	0	0.02	0	0	24.62	46.83	37.47	47.04	42.22	33.39	62.94	88.48	64.55	399.68	234.32	320.35	359.83	0	0	30.65	44.01	0	0	0	31.15	23.58	0	16.06	0	Proteins and mRNA
74245	PIRIN_74245	mRNA:PIIN_03442	PIRI_contig_0061;71,317-69,185	2133	563	3.A.5.9.1	Primary Active Transporters	P-P-bond-hydrolysis-driven transporters	The General Secretory Pathway (Sec) Family	CHEBI:8526;protein polypeptide chain	Proteins and mRNA	0	52.46	70.63	64.63	62.15	63.61	73.4	71.36	42.48	66.18	64.39	62.1	32.35	65.89	70.8	66.56	60.19	56.6	59.65	60.88	54.63	76.48	65.75	49.39	74.42	75.72	73.04	75.64	79.39	66.42	81.81	55.45	75.29	84.48	84.54	71.28	75.35	Proteins and mRNA
74248	PIRIN_74248	mRNA:PIIN_03445	PIRI_contig_0061;78,797-82,492	3696	992	3.A.1.204.9	Primary Active Transporters	P-P-bond-hydrolysis-driven transporters	The ATP-binding Cassette (ABC) Superfamily	CHEBI:26130;biological pigment|CHEBI:23888;drug	Metabolites	7	28.8	40.05	37.51	38.67	41.5	39.83	43.59	22.65	38.48	49.96	45.72	22.8	45.71	49.47	40.11	50.27	42.58	49.45	55.99	51.83	40.34	49.74	30.48	41.51	32.05	30.27	27.57	46.8	27.5	36.55	33.18	43.15	40.74	27.25	26.1	29.35	Metabolites
74256	PIRIN_74256	mRNA:PIIN_03453	PIRI_contig_0062;6,553-5,483	1071	272	3.A.16.1.4	Primary Active Transporters	P-P-bond-hydrolysis-driven transporters	The Endoplasmic Reticular Retrotranslocon (ER-RT) Family	CHEBI:16541;protein polypeptide chain	Misfolded proteins	2	48.68	55.74	48.19	40.32	48.32	56.54	38.78	20.32	41.93	40.6	35.95	22.79	43.73	43.15	41.87	41.7	33.97	35.66	26.4	11.8	53.71	35.61	87.89	57.5	31.99	54.15	70.02	85.57	79.4	37.78	58.09	102.04	100.14	48.51	52.92	61.01	Misfolded proteins
74258	PIRIN_74258	mRNA:PIIN_03455	PIRI_contig_0062;11,155-8,002	3154	906	1.A.1.7.9	Channels/Pores	α-Type Channels	The Voltage-gated Ion Channel (VIC) Superfamily	CHEBI:8345;potassium(1+)	K	9	18.28	20.42	20.22	21.39	20.83	22.28	24.55	13.03	20.3	23.53	22.23	9.67	28.98	27.6	26.7	26.6	23.81	26.75	20.48	20.07	22.77	44.53	33.45	29.28	28.24	28.4	27.41	17.12	18.1	25.06	22.81	17.11	15.19	15.21	19.69	16.66	K
74272	PIRIN_74272	mRNA:PIIN_03469	PIRI_contig_0062:39690-43387	3697	1177	2.A.6.6.5	Electrochemical Potential-driven Transporters	Porters (uniporters, symporters, antiporters)	The Resistance-Nodulation-Cell Division (RND) Superfamily	CHEBI:10545;electron	Electron	5	9.67	14.54	13.69	15.07	15.8	12.82	15.72	10.72	14.56	15.96	16.77	7.62	15.68	16.97	14.03	15.32	13.56	14.96	15.68	20.5	15.5	8.8	16.53	22.43	6.12	14.02	11.59	6.21	4.62	10.98	5.58	8.54	9.31	6.6	5.76	6.8	Electron
74303	PIRIN_74303	mRNA:PIIN_03500	PIRI_contig_0063;13,934-12,236	1699	501	2.A.57.1.8	Electrochemical Potential-driven Transporters	Porters (uniporters, symporters, antiporters)	The Equilibrative Nucleoside Transporter (ENT) Family	CHEBI:7647;nucleoside	Nucleobases	11	37.17	46.21	43.59	39.73	40.7	44.24	41.8	23.95	39.92	40.89	41.23	24.32	44.95	42.38	43.31	41.83	39.26	38.32	27.51	30.84	58.37	61	39.85	78.05	25.55	24.83	45.32	36.51	43.04	32.98	16.1	30.77	37.7	17.79	31.66	16.41	Nucleobases
74307	PIRIN_74307	mRNA:PIIN_03504	PIRI_contig_0063;21,684-21,183	502	129	3.D.1.6.1	Primary Active Transporters	Oxidoreduction-driven transporters	The H+ or Na+-translocating NADH Dehydrogenase (NDH) Family	CHEBI:5584;hydron	H+	0	73.12	72.95	84.8	60.88	77.56	81.11	84.32	64.98	88.78	76.56	66.88	75.37	78.27	79.3	75	81.81	68.73	70.66	170.15	54.86	83.69	107.19	53.67	0	122.69	66.43	123.95	139.21	127.91	133.85	114.7	99.96	90.53	71.6	81.66	50.74	H+
74348	PIRIN_74348	mRNA:PIIN_03545	PIRI_contig_0064;16,271-17,480	1210	318	3.A.1.132.3	Primary Active Transporters	P-P-bond-hydrolysis-driven transporters	The ATP-binding Cassette (ABC) Superfamily	not found	Unknown	0	0	0	0	0	0	0	0	0	0	0	0	0	0	0	0	0	0	0	0	0	0	0	0	0	0	0	0	0	0	6.4	0	0	0	0	0	0	Unknown
74372	PIRIN_74372	mRNA:PIIN_03569	PIRI_contig_0064;62,041-63,506	1466	408	2.A.7.16.2	Electrochemical Potential-driven Transporters	Porters (uniporters, symporters, antiporters)	The Drug/Metabolite Transporter (DMT) Superfamily	CHEBI:64608;GDP-fucose	Nucleotide-P	7	145.44	125.13	128.96	113.01	124.29	127.61	118.06	68.84	113.42	124.53	113.07	85.13	127.65	128.32	121.12	119.03	108.52	120.47	136.61	107.13	127.51	134.99	116.24	111.75	104.87	94.53	110.27	61.73	87.75	116.13	65.43	105.35	91.63	80.2	71.16	54.75	Nucleotide-P
74377	PIRIN_74377	mRNA:PIIN_03574	PIRI_contig_0064;73,189-75,639	2451	665	4.C.1.1.4	Group Translocators	Acyl CoA ligase-coupled transporters	The Fatty Acid Group Translocation (FAT) Family	CHEBI:4984;fatty acid	Lipids	0	24.44	30.98	29.16	42.85	43.72	47.26	30.46	20.79	36.19	45.36	34.37	13.81	42.91	35.09	32.29	31.69	39.13	35	71.56	73.54	116.51	85.1	167.79	152.53	55.61	58.99	107.22	63.33	79.19	68.69	60.92	52.75	59.84	65.58	59.49	62.37	Lipids
74378	PIRIN_74378	mRNA:PIIN_03575	PIRI_contig_0064;75,792-78,121	2330	583	1.I.1.1.1	Channels/Pores	Membrane-bounded Channels	The Nuclear Pore Complex (NPC) Family	not found	Proteins and mRNA	0	19.11	19.97	18.98	9.54	9.15	4.96	22.96	10.8	21.99	19.64	18.44	20.86	28.42	27.16	24.28	23.55	25.39	20.48	0	25.91	4.99	24.73	0	15.36	0	0	0	0	0	0	0	0	0	0	0	0	Proteins and mRNA
74389	PIRIN_74389	mRNA:PIIN_03586	PIRI_contig_0065;7,706-12,227	4522	1416	1.A.17.5.17	Channels/Pores	α-Type Channels	The Calcium-dependent Chloride Channel (Ca-ClC) Family	not found	Unknown	11	20.13	24.53	29.59	24.53	33.84	29.81	20.14	14.69	21.55	27.01	25.82	16.4	21.81	24.21	24.15	26.36	25.46	22.47	23.33	24.69	22.18	25.56	29.27	32.14	26.59	22.89	20.6	22.55	19.52	24.79	17.79	21.66	17.82	14.44	18.38	23.82	Unknown
74410	PIRIN_74410	mRNA:PIIN_03607	PIRI_contig_0065;46,095-43,221	2875	567	2.A.3.10.13	Electrochemical Potential-driven Transporters	Porters (uniporters, symporters, antiporters)	The Amino Acid-Polyamine-Organocation (APC) Family	CHEBI:22660;aspartic acid|CHEBI:18237;glutamic acid	N	12	12.48	15.05	13.47	10.56	13.17	13.92	12.62	7.54	11.5	12.89	12.08	6.38	12.23	14.53	13.65	11.68	12.69	15.26	15.07	5.36	10.3	7.82	5.03	0	13.77	17.16	29.07	18.92	32.97	30.16	36.31	24.51	31.08	21.49	30.18	27.06	N
74411	PIRIN_74411	mRNA:PIIN_03608	PIRI_contig_0065;49,521-46,731	2791	603	2.A.3.10.13	Electrochemical Potential-driven Transporters	Porters (uniporters, symporters, antiporters)	The Amino Acid-Polyamine-Organocation (APC) Family	CHEBI:22660;aspartic acid|CHEBI:18237;glutamic acid	N	12	2.02	0.82	0.74	1.42	0.63	0.89	0.75	1.1	0.79	1.41	1.09	1.97	1.28	0.81	1.32	1.35	1.52	1.35	0	0	0	0	3.31	4.99	1.63	2.95	5.8	1.38	4.62	1.1	2.23	1.83	1.33	0.78	1.1	0.85	N
74412	PIRIN_74412	mRNA:PIIN_03609	PIRI_contig_0065;52,887-49,922	2966	625	2.A.3.10.13	Electrochemical Potential-driven Transporters	Porters (uniporters, symporters, antiporters)	The Amino Acid-Polyamine-Organocation (APC) Family	CHEBI:22660;aspartic acid|CHEBI:18237;glutamic acid	N	12	5.15	4.46	4.16	5.86	4.69	5.94	5.05	3.46	4.12	10.89	8.23	3.81	8.1	9.23	7.23	7.49	9.49	11.06	5.46	4.9	3.29	9.35	1.58	4.77	4.52	5.63	12.3	9.37	15.01	11.39	20.47	19.31	17.33	7.26	16.29	9.14	N
74448	PIRIN_74448	mRNA:PIIN_03647	PIRI_contig_0066;46,984-48,328	1345	318	8.A.5.1.4	Accessory Factors Involved in Transport	Auxiliary transport proteins	The Voltage-gated K+ Channel β-subunit (Kvβ) Family	not found	None	0	44.88	70.39	71.12	61.38	63.9	81.02	61.45	53.05	64.44	58.4	56.27	28.35	54.85	58.61	59.24	45.14	48.65	48.28	33.72	5.66	26.84	25.68	22.79	10.03	122.31	115.79	73.54	74.62	98.34	70.81	92.22	74.19	77.98	77.31	90.43	76.08	None
74453	PIRIN_74453	mRNA:PIIN_03652	PIRI_contig_0066;60,268-58,622	1647	361	2.A.108.1.7	Electrochemical Potential-driven Transporters	Porters (uniporters, symporters, antiporters)	The Iron/Lead Transporter (ILT) Family	CHEBI:5974;iron atom	Fe	7	902.91	1295.93	1253.12	1101.29	1179.05	1473.34	1539.27	1230.51	1691.9	1011.03	968.76	962.9	1080.36	1103.18	1103.26	1097.45	1032.22	1015.47	661.28	670.72	481.79	798.65	439.39	313.84	363.73	447.72	241.19	196.7	258.36	148.9	297.84	375.09	255.28	262.13	311.81	187.07	Fe
74454	PIRIN_74454	mRNA:PIIN_03653	PIRI_contig_0066;60,577-62,780	2204	585	2.A.108.1.7	Electrochemical Potential-driven Transporters	Porters (uniporters, symporters, antiporters)	The Iron/Lead Transporter (ILT) Family	CHEBI:5974;iron atom	Fe	1	700.36	847.64	819.33	782.3	787.6	799.12	984.34	766.75	1042.97	673.96	712.23	678.35	711.98	670.36	692.41	720.34	822.19	776.96	511.86	341.23	313.84	496.37	335.58	188.99	186.5	286.82	106.8	83.36	148.96	119.05	164.44	210.21	143.93	173.61	157.21	100.32	Fe
74459	PIRIN_74459	mRNA:PIIN_03658	PIRI_contig_0066;73,708-75,926	2219	636	2.A.1.3.73	Electrochemical Potential-driven Transporters	Porters (uniporters, symporters, antiporters)	The Major Facilitator Superfamily (MFS)	CHEBI:3556;Cercosporin|CHEBI:24127;fungicide|CHEBI:25442;mycotoxin	Metabolites	13	0.73	5.14	4.76	3.51	6.09	7.68	1.72	0.86	1.53	0.66	1.63	0.24	1.18	0.84	1.24	0.57	0.95	0.7	26.82	28.88	3.64	2.07	1.55	4.68	4.6	9	1.36	2.59	2.17	0	2.09	2.29	3.13	0.73	3.6	0.8	Metabolites
74474	PIRIN_74474	mRNA:PIIN_03673	PIRI_contig_0067;18,844-20,210	1367	300	2.A.29.29.1	Electrochemical Potential-driven Transporters	Porters (uniporters, symporters, antiporters)	The Mitochondrial Carrier (MC) Family	CHEBI:50744;citrate salt|CHEBI:30031;succinate(2-)|CHEBI:42511;fumarate(2-)|CHEBI:30915;2-oxoglutaric acid	Organic acids	0	127.79	82.99	117.01	74.04	82.02	101.52	190.16	138.05	206.66	140.42	129.38	149.9	141.41	165.67	156.35	163.02	126.35	121.78	147.05	180.86	115.58	133.24	72.91	68.66	0	0	0	33.12	13.31	9.31	0	51.01	12.49	5.22	0	0	Organic acids
74508	PIRIN_74508	mRNA:PIIN_03707	PIRI_contig_0068;34,311-31,692	2620	567	2.A.1.1.40	Electrochemical Potential-driven Transporters	Porters (uniporters, symporters, antiporters)	The Major Facilitator Superfamily (MFS)	CHEBI:10085;xylose	C	10	11.31	22	17.87	27.72	30.54	33	32.12	19.72	28.14	47.55	42.31	21.68	29.45	29.23	28.8	37.44	39.17	40.81	36.26	21.69	34.88	16.32	43.77	10.55	19.01	22.61	19.92	16.85	29.96	23.2	26.74	37.37	32.42	18.92	29.23	16.22	C
74525	PIRIN_74525	mRNA:PIIN_03723	PIRI_contig_0068;79,251-78,165	1087	312	1.B.33.3.1	Channels/Pores	β-Barrel Porins	The Outer Membrane Protein Insertion Porin (Bam Complex) (OmpIP) Family	CHEBI:23058;cation|CHEBI:8526;protein polypeptide chain	Proteins and mRNA	0	110.08	112.53	107.46	74.67	90.25	89.57	131.87	88.5	143.18	74.82	77.07	67.9	92.29	95.59	104.44	65.34	80.94	68.9	56.86	101.78	42.44	74.53	62.57	9.91	24.34	27.75	25.88	38.29	36.56	19.56	13.27	32.58	39.81	17.03	28.27	6.78	Proteins and mRNA
74542	PIRIN_74542	mRNA:PIIN_03741	PIRI_contig_0069:34543-39785	5242	1537	2.A.53.3.5	Electrochemical Potential-driven Transporters	Porters (uniporters, symporters, antiporters)	The Sulfate Permease (SulP) Family	CHEBI:9335;sulfate	S	2	17.33	27.86	22.48	28.72	23.23	23.28	31.48	26.66	26.68	27.31	26.96	18.13	28.44	29.21	27.91	26.3	26.56	27.92	18.7	23.44	22.65	19.34	18.75	16.39	26.25	25.43	13.8	16.68	13.96	18.89	24.79	18.11	22.34	23.53	18.47	25.75	S
74559	PIRIN_74559	mRNA:PIIN_11781	PIRI_contig_0070;2,193-18	2176	527	3.D.10.1.7	Primary Active Transporters	Oxidoreduction-driven transporters	The Prokaryotic Succinate Dehydrogenase (SDH) Family	not found	None	0	37.86	58.36	47.53	36.15	31.78	32.22	39.99	25.07	39.98	35.14	32.48	25.16	37.31	37.37	38.3	41.17	40.44	31.76	94.58	128.74	135.09	27.67	98.27	113.89	41.02	28.6	74.41	69.28	40.84	53.82	35.63	39.62	26.62	25.75	21.9	20.43	None
74562	PIRIN_74562	mRNA:PIIN_03760	PIRI_contig_0070;10,433-7,154	3280	813	3.A.31.1.1	Primary Active Transporters	P-P-bond-hydrolysis-driven transporters	The Endosomal Sorting Complexes Required for Transport III (ESCRT-III) Family	CHEBI:14911;protein	Proteins and mRNA	0	59.79	60.58	55.69	64.71	55.18	59.17	66.12	28.08	53.3	72.3	70.11	31.07	66.81	74.61	66.19	66.22	71.6	71.77	83.2	59.83	69.26	67.52	62.71	98.15	60.14	53.25	60.21	66.45	46.37	69.62	52.61	65.8	72.77	39.65	50.39	49.02	Proteins and mRNA
74569	PIRIN_74569	mRNA:PIIN_03767	PIRI_contig_0070;24,075-23,138	938	150	3.A.20.1.1	Primary Active Transporters	P-P-bond-hydrolysis-driven transporters	The Peroxisomal Protein Importer (PPI) Family	CHEBI:8526;protein polypeptide chain	Proteins and mRNA	0	102.27	117.92	104.19	110.66	112.3	119.29	136.09	106.72	125.54	180.45	176.78	72.43	132.48	141.77	138.62	140.74	165.09	167.93	90.09	45.94	52.46	108.01	44.93	21.49	230.25	210.13	253.24	147.39	260.12	116.94	258.62	313.71	277.65	295.54	261.23	176.91	Proteins and mRNA
74580	PIRIN_74580	mRNA:PIIN_03778	PIRI_contig_0070;42,402-44,126	1725	428	2.A.16.2.2	Electrochemical Potential-driven Transporters	Porters (uniporters, symporters, antiporters)	The Telurite-resistance/Dicarboxylate Transporter (TDT) Family	CHEBI:15595;malate(2-)	Organic acids	0	7.5	6.88	7.3	7.42	7.07	7.09	6.39	5.09	7.29	6.61	4.98	3.01	8.77	7.1	7.19	5.64	7	6.23	4.03	3.75	11.02	9.4	2.35	4.86	13.88	11.45	5.17	11.87	5.15	6.2	9.5	7.85	7.75	8.69	9.99	8.33	Organic acids
74605	PIRIN_74605	mRNA:PIIN_03802	PIRI_contig_0071;5,509-6,449	941	260	3.A.2.2.3	Primary Active Transporters	P-P-bond-hydrolysis-driven transporters	The H+- or Na+-translocating F-type, V-type and A-type ATPase (F-ATPase) Superfamily	CHEBI:5584;hydron	H+	0	68.9	93.42	93.45	81.13	61.49	75.82	88.62	107.16	108.3	95.26	92.43	89.64	121.94	113.12	123.51	114.39	110.77	98.09	131.25	84.37	201.7	150.31	298.97	262.18	166.49	121.22	157.92	90.52	131.38	94.77	173.45	118.72	143.18	127.25	141.84	146.78	H+
74614	PIRIN_74614	mRNA:PIIN_03811	PIRI_contig_0071;19,695-21,785	2091	486	2.A.19.2.8	Electrochemical Potential-driven Transporters	Porters (uniporters, symporters, antiporters)	The Ca2+:Cation Antiporter (CaCA) Family	CHEBI:3308;calcium(2+)|CHEBI:5584;hydron	Ca, H+	11	11.63	18.48	15.84	16.95	19.35	24.84	11.88	5.23	11.41	15.03	12.4	11.51	12.73	13.54	11.79	12.49	11.96	11.05	7.1	19.1	16.87	5.48	2.06	0	5.07	10.98	14.39	11.99	14.33	9.53	10.15	11.34	4.97	1.93	5.45	2.12	Ca, H+
74620	PIRIN_74620	mRNA:PIIN_03817	PIRI_contig_0071;35,678-34,896	783	148	3.A.18.1.1	Primary Active Transporters	P-P-bond-hydrolysis-driven transporters	The Nuclear mRNA Exporter (mRNA-E) Family	CHEBI:33699;messenger RNA	Proteins and mRNA	0	107.27	111.52	98.6	99.13	107.19	139.75	77.23	67.46	93.06	81.91	83.76	58.41	66.83	78.87	78.7	69.99	69.68	77.75	78.14	22.96	62.39	71.11	60.76	14.9	133.62	119.52	97.95	154.71	180.74	173.12	208.65	161.21	171.26	120.9	151.08	110.09	Proteins and mRNA
74643	PIRIN_74643	mRNA:PIIN_03841	PIRI_contig_0071;74,184-75,122	939	282	3.D.1.6.4	Primary Active Transporters	Oxidoreduction-driven transporters	The H+ or Na+-translocating NADH Dehydrogenase (NDH) Family	CHEBI:5584;hydron	H+	0	0.11	5.18	0.85	0	0.31	0	0	0	0	0.16	0.15	0.13	0.55	1.16	0.3	1.24	0.23	0.5	0	10.72	0	0	0	0	0	0	0	0	0	0	0	0	0	0	0	0	H+
74645	PIRIN_74645	mRNA:PIIN_03843	PIRI_contig_0071;77,726-76,562	1165	311	2.A.7.28.12	Electrochemical Potential-driven Transporters	Porters (uniporters, symporters, antiporters)	The Drug/Metabolite Transporter (DMT) Superfamily	not found	Unknown	8	20.27	23.49	22.91	24.99	35.6	36.68	27.79	16.88	25.89	30.92	24.65	17	31.06	33.48	26.99	30.93	26.43	31.09	34.05	91.92	30.79	57.36	26.48	59.95	24.4	19.01	28.6	38.4	32.21	23.99	30.98	24.2	26.49	21.74	16.32	20.38	Unknown
74650	PIRIN_74650	mRNA:PIIN_03848	PIRI_contig_0072;4,998-3,487	1512	470	2.A.1.2.58	Electrochemical Potential-driven Transporters	Porters (uniporters, symporters, antiporters)	The Major Facilitator Superfamily (MFS)	not found	Metal cations	8	13.05	9.41	10.72	13.22	14.46	13.76	20.1	11.77	15.66	25.44	24.72	13.06	18.47	19.54	16.91	30.51	23.91	31.39	22.06	26.38	7.49	5.67	8.52	0	132.4	70.13	199.39	196.93	231.49	180.51	141.49	159.76	192.99	86.1	230.57	101.99	Metal cations
74652	PIRIN_74652	mRNA:PIIN_03850	PIRI_contig_0072;7,545-10,533	2989	669	2.A.21.6.6	Electrochemical Potential-driven Transporters	Porters (uniporters, symporters, antiporters)	The Solute:Sodium Symporter (SSS) Family	CHEBI:9888;urea	N	13	53.24	11.34	11.12	11.88	7.71	6.37	7.21	3.04	5.53	13.09	9.44	3.29	11.18	10.48	4.65	15.96	11.61	19.23	7.63	3.78	3.46	9.82	2.51	17.78	614.55	297.57	933.13	1172.3	1102.79	1087.09	781.41	599.55	863.32	904.74	1012.76	933.6	N
74690	PIRIN_74690	mRNA:PIIN_03888	PIRI_contig_0073;12,600-10,030	2571	682	3.A.20.1.1	Primary Active Transporters	P-P-bond-hydrolysis-driven transporters	The Peroxisomal Protein Importer (PPI) Family	CHEBI:8526;protein polypeptide chain	Proteins and mRNA	0	9.24	15.17	14.12	15.9	16.85	16.57	18.45	10.34	18.57	12.07	13.37	8.44	16.58	17.86	16.85	15.78	14.79	15.91	20.03	26.8	38.99	31.94	30.99	53.91	6.42	4.91	11.39	5.01	10.09	9.59	5.85	9.95	9.01	5.17	7.13	6.17	Proteins and mRNA
74716	PIRIN_74716	mRNA:PIIN_03914	PIRI_contig_0073;68,769-70,323	1555	343	8.A.5.1.4	Accessory Factors Involved in Transport	Auxiliary transport proteins	The Voltage-gated K+ Channel β-subunit (Kvβ) Family	not found	None	0	0.87	16.51	13.63	2.63	3.43	5.27	0.61	0.58	1.17	0.87	0.98	0.88	0.3	0.25	0.52	0.81	0.67	0.45	30.81	55.19	0	11.88	6.95	0	0	0	0	2.47	0	1.96	1.33	1.09	1.2	5.59	0.98	1.53	None
74717	PIRIN_74717	mRNA:PIIN_03915	PIRI_contig_0073;70,831-72,308	1478	340	8.A.5.1.4	Accessory Factors Involved in Transport	Auxiliary transport proteins	The Voltage-gated K+ Channel β-subunit (Kvβ) Family	not found	None	0	1.52	2.4	3.31	3.04	4.07	4.61	0.76	0.92	0.77	0.92	1.93	2.22	0.41	0.15	0.56	0.64	0.2	0.51	20.74	9.28	0	4	0	9.04	44.4	45.31	18.36	57.39	50.05	55.53	51.11	48.45	104.04	32.47	29.76	58.75	None
74718	PIRIN_74718	mRNA:PIIN_03916	PIRI_contig_0073;74,145-72,591	1555	340	8.A.5.1.4	Accessory Factors Involved in Transport	Auxiliary transport proteins	The Voltage-gated K+ Channel β-subunit (Kvβ) Family	not found	None	0	3.92	22.87	24.46	24.16	27.45	35.54	5.38	8.1	5.89	9.61	17.16	6	5.75	4.34	6.13	6.47	6.46	9.07	25.72	24.4	16.62	6.75	11.4	18.08	8.55	16.04	10.46	19.96	8.04	8.35	15.61	6.62	29.12	9.83	19.83	7.67	None
74737	PIRIN_74737	mRNA:PIIN_03935	PIRI_contig_0074;32,464-29,892	2573	607	2.A.19.2.2	Electrochemical Potential-driven Transporters	Porters (uniporters, symporters, antiporters)	The Ca2+:Cation Antiporter (CaCA) Family	CHEBI:3308;calcium(2+)|CHEBI:29035;manganese(2+)|CHEBI:5584;hydron	Ca, Metal cations, H+	11	48.77	67.43	59.28	101.5	98.44	92.97	47.97	27.5	43.8	71.69	62.44	33.86	60.5	61.19	52.98	56.64	61.5	59.59	98.52	60.63	112.78	112.91	96.23	142.56	88.54	95.17	79.95	68	79.66	76.75	89.39	88.86	81.39	98.87	72.41	103.26	Ca, Metal cations, H+
74752	PIRIN_74752	mRNA:PIIN_03950	PIRI_contig_0074;69,691-62,504	7188	2017	1.A.1.11.17	Channels/Pores	α-Type Channels	The Voltage-gated Ion Channel (VIC) Superfamily	CHEBI:3308;calcium(2+)	Ca	21	172.6	190.5	196.83	174.86	181.99	203.85	169.21	140.05	179.45	198.88	180.37	162.84	225.44	207.66	195.02	213.57	187.55	199.09	144.64	117.24	112.87	160.53	112.49	120.9	218.61	208.95	265.53	256.3	250.78	270.99	295.38	256.96	267.1	308.57	298.96	298.98	Ca
74778	PIRIN_74778	mRNA:PIIN_03976	PIRI_contig_0075;55,176-53,672	1505	347	9.A.36.1.2	Incompletely Characterized Transport Systems	Recognized transporters of unknown biochemical mechanism	The Ca2+-dependent Phospholipid Scramblase (Scramblase) Family	CHEBI:8150;phospholipid|CHEBI:16247;phospholipid	Lipids	0	64.29	97.02	96.12	79.13	99.59	124.12	105.99	78.15	111.98	77.33	78.14	66.78	91.89	87.18	82.93	84.35	75.56	78.54	75.71	46.81	59.38	81.79	50.73	70.34	50.7	60.36	63.92	60.47	67.16	60.17	74.84	87.8	71.14	57.08	78.22	38.61	Lipids
74818	PIRIN_74818	mRNA:PIIN_04016	PIRI_contig_0076;64,111-66,058	1948	511	2.A.1.19.38	Electrochemical Potential-driven Transporters	Porters (uniporters, symporters, antiporters)	The Major Facilitator Superfamily (MFS)	not found	Unknown	10	2.03	2.35	1.98	2.67	2.27	2.58	3.01	3.03	2.69	2.93	2.78	1.34	2.4	2.67	2.55	2.73	2.79	2.44	6.74	0	13.72	7.79	3.9	17.64	42.36	28.66	35.86	26.02	27.2	27.14	34.17	25.84	46.35	20.18	31.02	31.14	Unknown
74836	PIRIN_74836	mRNA:PIIN_04034	PIRI_contig_0077;27,874-25,479	2396	599	2.A.1.48.3	Electrochemical Potential-driven Transporters	Porters (uniporters, symporters, antiporters)	The Major Facilitator Superfamily (MFS)	CHEBI:2642;alpha-amino acid	N	13	12.47	32.84	28.57	28.08	28.04	30.03	40.12	22.47	39.41	26.52	24.98	11.42	37.65	35.02	37.59	30.77	30.58	28.25	39.95	35.86	50.39	26.42	49.61	79.74	27.75	35.35	18.82	13.79	26.53	14.25	28.97	13.39	15.97	16.32	17.53	10.21	N
74854	PIRIN_74854	mRNA:PIIN_04051	PIRI_contig_0077;64,269-61,244	3026	813	3.A.16.1.1	Primary Active Transporters	P-P-bond-hydrolysis-driven transporters	The Endoplasmic Reticular Retrotranslocon (ER-RT) Family	CHEBI:36080;protein	Misfolded proteins	0	201.75	364.05	298.61	236.64	228.87	240.34	234.41	178.72	219.71	234.02	239.29	111.6	231.69	236.03	230.57	224.67	227.41	224.52	206.01	145.78	168.21	199.07	153.16	145.42	296.5	246.84	198.58	252.64	241.81	247.25	235.34	278.24	279.94	206.24	211.96	227.77	Misfolded proteins
74880	PIRIN_74880	mRNA:PIIN_04077	PIRI_contig_0078;37,109-38,871	1763	463	3.D.1.6.2	Primary Active Transporters	Oxidoreduction-driven transporters	The H+ or Na+-translocating NADH Dehydrogenase (NDH) Family	CHEBI:5584;hydron	H+	0	126.02	114.91	121.47	105.27	108.75	127.72	119.12	95.96	124.21	122.83	116.83	114.99	121.85	118.82	121.65	127.12	111.98	111.81	130.75	73.69	116.67	118.13	129.86	110.85	109.95	95.3	141.98	153.19	123.6	144.69	89.35	160.69	149.88	101.71	123.19	115.87	H+
74882	PIRIN_74882	mRNA:PIIN_04079	PIRI_contig_0078;39,747-41,418	1672	417	2.A.4.5.2	Electrochemical Potential-driven Transporters	Porters (uniporters, symporters, antiporters)	The Cation Diffusion Facilitator (CDF) Family	CHEBI:23337;cobalt(2+)|CHEBI:10113;zinc(2+)	Metal cations	4	33.09	28.99	27.35	33.53	27.44	27.9	31.58	27.95	27.77	33.16	37.91	29.82	33.39	34.04	32.37	28.09	38.51	40.75	33.37	52.35	42.48	12.87	21.75	21.84	17.88	27.93	27.47	30.17	30.27	35.17	22.76	24.85	14.6	29.53	19.18	18.66	Metal cations
74890	PIRIN_74890	mRNA:PIIN_04087	PIRI_contig_0078;56,004-53,813	2192	530	3.A.20.1.2	Primary Active Transporters	P-P-bond-hydrolysis-driven transporters	The Peroxisomal Protein Importer (PPI) Family	CHEBI:8526;protein polypeptide chain	Proteins and mRNA	0	39.89	45.07	45.53	42.15	46.12	52.89	46.97	29.44	46.28	42.3	38.45	27.49	46.47	45.61	42.7	40.39	40.79	37.99	46.99	46.54	28.63	54.34	28.3	36.05	74.21	52.82	59.24	73.64	59.95	72.92	62.63	65.32	66.39	56.53	67.19	39.66	Proteins and mRNA
74913	PIRIN_74913	mRNA:PIIN_04110	PIRI_contig_0079;38,939-39,861	923	203	9.A.3.1.1	Incompletely Characterized Transport Systems	Recognized transporters of unknown biochemical mechanism	The Sorting Nexin27 (SNX27)-Retromer Assembly Apparatus (RetromerAA) Family	not found	Unknown	0	159.3	168.14	177.55	134.26	151.38	152.26	142.87	93.56	152.21	139.35	133.13	84.55	134.19	132.37	138.13	121.19	115.38	111.86	63.87	32.56	129.86	84.38	110.91	95.28	101.28	128.14	133.36	96.02	127.41	114.45	131.82	167.39	168.41	129.18	170.12	111.56	Unknown
74916	PIRIN_74916	mRNA:PIIN_04113	PIRI_contig_0079;48,680-46,440	2241	557	2.A.1.25.4	Electrochemical Potential-driven Transporters	Porters (uniporters, symporters, antiporters)	The Major Facilitator Superfamily (MFS)	CHEBI:7990;peptide|CHEBI:2408;acetyl-CoA	N, Organic acids	10	18.3	21.92	21.08	18.63	19.28	19.43	20.98	11.32	18.13	19.8	18.73	10.97	21.05	22.45	19.97	19.41	19.64	18.92	18.47	33.14	31.36	11.87	19.62	5.38	20.24	17.47	54.63	41.62	33.58	35.45	21.63	38.72	19.38	21.79	18.31	17.44	N, Organic acids
74932	PIRIN_74932	mRNA:PIIN_04129	PIRI_contig_0080;6,330-6,825	496	145	3.A.8.1.1	Primary Active Transporters	P-P-bond-hydrolysis-driven transporters	The Mitochondrial Protein Translocase (MPT) Family	CHEBI:8526;protein polypeptide chain	Proteins and mRNA	1	127.75	101.54	120.94	79.3	94.76	106.59	112.71	63.05	126.13	120.49	114.15	103.03	118.33	130.33	128.72	128.46	117.83	102.03	107.59	71.68	63.71	134.65	124.47	233.5	91.56	98.85	107.98	108.63	143.57	126.9	86.21	115.36	122.7	73.24	89	52.14	Proteins and mRNA
74951	PIRIN_74951	mRNA:PIIN_04148	PIRI_contig_0080;42,405-43,068	664	117	9.A.15.3.1	Incompletely Characterized Transport Systems	Recognized transporters of unknown biochemical mechanism	The Autophagy-related Phagophore-formation Transporter (APT) Family	not found	Unknown	0	899.33	1046.43	1050.91	809.83	1009.81	1064.99	964.21	823.26	964.39	927.27	866.35	567.08	947.6	960.72	970.78	869.41	813.19	1023.75	836.56	1018.2	859.87	898.95	695.23	664.31	626.13	689.04	801.57	609.12	717.81	568.68	884.44	800.16	734.9	806.86	776.74	550.93	Unknown
74973	PIRIN_74973	mRNA:PIIN_04170	PIRI_contig_0081;23,826-21,211	2616	749	1.A.35.2.3	Channels/Pores	α-Type Channels	The CorA Metal Ion Transporter (MIT) Family	CHEBI:25213;metal cation	Metal cations	1	20.62	21.37	19.12	21.27	20.78	22.21	19.49	11.92	18.95	19.52	17.91	10.15	20.09	21.5	20.12	18.71	17.1	17.33	18.04	28.37	15.36	19.21	19.68	23.73	27.2	18.14	34.47	15.32	22	33.97	17.1	19.33	27.47	13.54	22.16	27.71	Metal cations
74975	PIRIN_74975	mRNA:PIIN_04172	PIRI_contig_0081;28,386-26,779	1608	464	3.A.20.1.1	Primary Active Transporters	P-P-bond-hydrolysis-driven transporters	The Peroxisomal Protein Importer (PPI) Family	CHEBI:8526;protein polypeptide chain	Proteins and mRNA	0	18.58	32.05	28.27	27.98	34.74	35.63	32.19	16.93	31.05	19.65	18.73	14.13	26.44	27.15	25.37	23.46	22.73	22.18	55.91	80.21	88.57	45.99	86.38	26.02	8.52	15.37	17	7.19	6.02	12.86	5.81	9.52	10.43	11.16	7.86	8.89	Proteins and mRNA
74999	PIRIN_74999	mRNA:PIIN_04196	PIRI_contig_0082;8,300-9,265	966	174	3.A.16.1.2	Primary Active Transporters	P-P-bond-hydrolysis-driven transporters	The Endoplasmic Reticular Retrotranslocon (ER-RT) Family	CHEBI:36080;protein	Proteins and mRNA	0	412.86	323.23	310.15	370.05	282.53	292.41	328.19	597.14	326.11	309.91	315.08	467.49	320.71	298.04	318.23	291.86	280.23	273.2	243.01	285.42	199.27	194.86	215.4	192.2	290.33	303.23	239.92	303.51	287.21	216.28	407.04	337.72	324.87	319.53	391.87	320.87	Proteins and mRNA
75036	PIRIN_75036	mRNA:PIIN_04233	PIRI_contig_0083;18,813-14,792	4022	1079	3.A.1.204.9	Primary Active Transporters	P-P-bond-hydrolysis-driven transporters	The ATP-binding Cassette (ABC) Superfamily	CHEBI:26130;biological pigment|CHEBI:23888;drug	Metabolites	7	37.61	76.79	67.64	59.06	64.16	62.64	57.98	32.2	50.31	57	58.88	25.85	62.88	65.22	57.23	56.08	54.03	53.16	26.46	39.17	28.56	38.44	39.7	32.65	34.31	31.41	30.83	30.9	25.87	32.95	31.26	39.27	38.47	36.03	28.15	27.86	Metabolites
75037	PIRIN_75037	mRNA:PIIN_04234	PIRI_contig_0083;19,032-22,250	3219	809	1.A.4.4.3	Channels/Pores	α-Type Channels	The Transient Receptor Potential Ca2+ Channel (TRP-CC) Family	CHEBI:36915;inorganic cation	Ca	8	9.92	12.3	11.38	12.33	11.04	11.32	12.17	8.38	12.23	11.05	10.96	6.12	10.68	10.08	9.4	10.63	10.03	11.65	20.91	3.76	12.79	14.52	20.61	43.85	8.38	11.89	18.05	19.22	14.4	10.45	8.72	6.7	11.22	8.54	9.25	7.49	Ca
75111	PIRIN_75111	mRNA:PIIN_04308	PIRI_contig_0085;54,430-52,568	1863	564	5.B.1.1.10	Transmembrane Electron Carriers	Transmembrane 1-electron transfer carriers	The Phagocyte (gp91phox) NADPH Oxidase Family	not found	Unknown	5	2648.35	1063.06	1168.77	1601.42	997.47	912.27	919.7	3119.19	1025.99	932.44	1073.86	3339.04	1003.47	862.71	965.86	874.78	1098.87	967.74	705.62	1187.08	397.6	629	407.39	297.09	932.81	1007.84	945.2	1057.2	895.34	1021.11	863.56	896.17	900.71	993.37	895.64	1009.39	Unknown
75137	PIRIN_75137	mRNA:PIIN_04334	PIRI_contig_0086;44,774-42,795	1980	535	2.A.1.3.73	Electrochemical Potential-driven Transporters	Porters (uniporters, symporters, antiporters)	The Major Facilitator Superfamily (MFS)	CHEBI:3556;Cercosporin|CHEBI:24127;fungicide|CHEBI:25442;mycotoxin	Metabolites	14	1.72	4.18	4.17	3.23	4.56	4.4	3.66	2.74	3.93	2.93	2.46	1.26	3.32	2.94	2.82	2.92	2.75	3.12	1.34	0	2.19	4.87	3.81	2.34	2.17	9.14	3.25	4.65	5.34	2.58	3.55	1.63	1.52	2.46	3.66	3.87	Metabolites
75144	PIRIN_75144	mRNA:PIIN_04341	PIRI_contig_0086;60,116-58,269	1848	567	2.A.1.3.73	Electrochemical Potential-driven Transporters	Porters (uniporters, symporters, antiporters)	The Major Facilitator Superfamily (MFS)	CHEBI:3556;Cercosporin|CHEBI:24127;fungicide|CHEBI:25442;mycotoxin	Metabolites	12	210.39	387.51	403.58	393.39	343.01	297.44	565.29	231.79	462.09	599.65	566.8	274.69	616.29	649.35	465.53	833.01	602.5	795.02	952.04	884.01	1196.4	808.98	977.12	1039.87	102.82	234.67	78.15	94.85	130.66	147.37	134.46	239.05	155.07	143.16	147.32	64.01	Metabolites
75146	PIRIN_75146	mRNA:PIIN_04343	PIRI_contig_0086;62,831-65,014	2184	601	2.A.1.3.73	Electrochemical Potential-driven Transporters	Porters (uniporters, symporters, antiporters)	The Major Facilitator Superfamily (MFS)	CHEBI:3556;Cercosporin|CHEBI:24127;fungicide|CHEBI:25442;mycotoxin	Metabolites	13	256.41	424.63	443.01	386.2	412.06	425.4	446.23	288.63	411.71	406.18	373.75	309.13	418.5	417.72	375.5	421.98	363.66	381.45	343.98	449.44	384.53	372.93	372.39	342.99	208.27	249.59	217.94	200.82	216.24	245.73	249.51	267.04	303.92	208.12	255.71	110.88	Metabolites
75164	PIRIN_75164	mRNA:PIIN_04361	PIRI_contig_0087;37,715-34,856	2860	551	2.A.1.1.40	Electrochemical Potential-driven Transporters	Porters (uniporters, symporters, antiporters)	The Major Facilitator Superfamily (MFS)	CHEBI:10085;xylose	C	11	5.73	7.38	9.73	8.19	8.86	9.57	21.01	22.47	26.25	60.02	51.2	34.33	16.09	20.11	15.21	27.51	44	23.09	43.58	22.35	6.34	9.61	10.82	5.44	8.9	11.24	9.47	6.01	11.32	7.17	12.15	16.59	10.16	13.56	15.53	13.93	C
75170	PIRIN_75170	mRNA:PIIN_04367	PIRI_contig_0087;51,306-50,832	475	140	3.D.4.8.1	Primary Active Transporters	Oxidoreduction-driven transporters	The Proton-translocating Cytochrome Oxidase (COX) Superfamily	not found	H+	0	527.33	358.2	398.49	274.35	313.47	372.92	488.88	601.02	599.1	427.23	388.88	677.23	384.04	377.64	381.11	421.99	392.59	391.28	280.42	199.19	208.7	172.76	227.07	194.69	182.89	280.48	239.09	332.8	337.78	317.23	283.78	407.31	285.42	225.25	312.58	250.86	H+
75176	PIRIN_75176	mRNA:PIIN_04373	PIRI_contig_0087;61,350-63,103	1754	497	1.A.11.3.1	Channels/Pores	α-Type Channels	The Ammonium Transporter Channel (Amt) Family	CHEBI:7434;ammonia	N	10	386.88	89.01	81.71	85.45	32.23	27.32	26.69	39.76	20.77	50.28	49.05	29.01	56.38	43.27	25.91	58.26	49.56	71.07	29.97	16.56	32.75	44.21	6.03	34.74	1068.18	633.19	915.31	820.84	929.83	716.95	534.56	335.11	634.08	619.96	612.13	559.06	N
75193	PIRIN_75193	mRNA:PIIN_04389	PIRI_contig_0088;37,852-41,168	3317	807	2.A.49.1.3	Electrochemical Potential-driven Transporters	Porters (uniporters, symporters, antiporters)	The Chloride Carrier/Channel (ClC) Family	CHEBI:3731;chloride	Cl	13	16.36	18.22	17.14	17.66	19.02	18.93	17.56	9.39	15.23	18.69	16.75	9.95	16.76	19.15	16.54	16.9	16.25	15.7	12.58	22.6	19.94	14.56	15.8	14.65	16.2	24.93	24.48	9.13	12.73	20.16	12.57	21.5	21.51	15.41	17.73	16.89	Cl
75202	PIRIN_75202	mRNA:PIIN_04398	PIRI_contig_0088;65,941-64,461	1481	424	2.A.7.24.5	Electrochemical Potential-driven Transporters	Porters (uniporters, symporters, antiporters)	The Drug/Metabolite Transporter (DMT) Superfamily	not found	Unknown	10	62.32	92.78	82.1	88.16	95.83	98.36	88.06	65.01	89.24	76.41	81.01	32.9	73.75	70.14	69.6	76.91	67.72	78.81	94.27	51.44	66.78	44.26	54.62	42.92	160.42	167.84	85.13	75.1	59.49	67.55	113.96	133.46	107.09	108.25	112.32	117.35	Unknown
75208	PIRIN_75208	mRNA:PIIN_04404	PIRI_contig_0089;9,986-10,867	882	222	1.F.1.3.1	Channels/Pores	Vesicle Fusion Pores	The Synaptosomal Vesicle Fusion Pore (SVF-Pore) Family	not found	Unknown	1	99.18	108.87	112.72	82.47	97.24	108.53	93.66	61.69	97.31	83.06	82.26	56.93	80.56	85.89	84.27	76.96	70.79	85.88	123.82	117.91	72.74	127.24	119.47	100.61	63.47	90.76	104.1	79.08	92.38	69.13	78.89	88.91	102.19	76.41	67.61	24.62	Unknown
75212	PIRIN_75212	mRNA:PIIN_04408	PIRI_contig_0089;18,196-17,644	553	84	3.D.1.6.1	Primary Active Transporters	Oxidoreduction-driven transporters	The H+ or Na+-translocating NADH Dehydrogenase (NDH) Family	CHEBI:5584;hydron	H+	1	89.88	123.78	126.3	73.29	166.03	154.42	145.17	40.16	149.21	54.3	74.29	0	56.09	74.05	116.15	48.06	31.05	13.6	188.78	431.59	134.38	7.46	158.84	0	0	82.54	56.8	147.68	117.83	0	12.36	48.64	31.09	0	0	0	H+
75232	PIRIN_75232	mRNA:PIIN_04428	PIRI_contig_0089;56,712-58,176	1465	424	2.A.28.3.7	Electrochemical Potential-driven Transporters	Porters (uniporters, symporters, antiporters)	The Bile Acid:Na+ Symporter (BASS) Family	CHEBI:3308;calcium(2+)	Ca	9	35.41	44.44	48.25	35.94	38.65	49.03	44.21	32.47	45.77	42.19	42.39	24.1	36.02	37.81	40.32	34.7	36.78	35.85	56.41	46.2	36.38	42.46	38.92	11.94	36.26	34.92	52.33	38.77	49.51	31.5	47.11	40.59	43.13	41.32	44.6	34.12	Ca
75234	PIRIN_75234	mRNA:PIIN_04429	PIRI_contig_0089;59,645-60,257	613	153	3.A.16.1.2	Primary Active Transporters	P-P-bond-hydrolysis-driven transporters	The Endoplasmic Reticular Retrotranslocon (ER-RT) Family	CHEBI:36080;protein	Proteins and mRNA	0	54.98	98.19	91.05	61.32	74.98	90.62	65.2	57.6	86.82	53.49	53.66	25.14	55.93	63.82	63.97	43.44	50.37	40.54	58.36	15.67	43.32	23.22	12.04	75.57	66.37	86.11	39.73	50.67	70.17	35.59	129.98	63.11	62.32	101.72	100.33	50.32	Proteins and mRNA
75239	PIRIN_75239	mRNA:PIIN_04434	PIRI_contig_0090;3,809-2,939	871	197	9.B.82.1.1	Incompletely Characterized Transport Systems	Putative transport proteins	The Endoplasmic Reticulum Retrieval Protein1 (Putative Heavy Metal Transporter) (Rer1) Family	CHEBI:25213;metal cation	Metal cations	3	99.82	100.61	108.38	77.76	107.91	99.88	75.2	31.76	83.96	78.2	77.01	44.9	77.72	82.32	71.67	73.17	67.65	68.12	105.07	51.34	41.37	29.87	42.19	4.57	36.89	73.09	93.45	99.35	34.29	92.16	42.99	86.6	55.25	64.96	56.57	45	Metal cations
75246	PIRIN_75246	mRNA:PIIN_04441	PIRI_contig_0090;14,503-12,283	2221	554	2.A.1.1.51	Electrochemical Potential-driven Transporters	Porters (uniporters, symporters, antiporters)	The Major Facilitator Superfamily (MFS)	CHEBI:5584;hydron|CHEBI:10085;xylose|CHEBI:5418;glucose	C	11	13.87	13.79	12.77	16.28	15.48	16.24	9.61	9.15	7.94	11.54	10.48	10.4	11.47	11.27	12.57	14.32	13.97	14.5	48.27	34.87	30.16	23.55	29.42	38.77	25.29	24.36	29.29	27.33	29.84	30.26	31.68	19.19	22.93	31.55	21.96	27.94	C
75247	PIRIN_75247	mRNA:PIIN_04442	PIRI_contig_0090;18,446-15,259	3188	928	2.A.49.2.3	Electrochemical Potential-driven Transporters	Porters (uniporters, symporters, antiporters)	The Chloride Carrier/Channel (ClC) Family	CHEBI:3731;chloride|CHEBI:3178;bromide|CHEBI:5946;iodide|CHEBI:7710;superoxide	Cl	10	40.14	65.88	65.97	49.67	61.33	64.94	73.47	41.3	70.32	57.94	53.11	33.48	63.51	63.94	59.19	65.54	62.67	55.56	41.78	29.37	37.02	68.67	45.27	44.44	67.06	66.69	83.93	61.53	55.93	69.18	60.61	60.17	59.71	57.87	60.77	60.68	Cl
75250	PIRIN_75250	mRNA:PIIN_04445	PIRI_contig_0090;23,514-25,037	1524	345	9.B.417.1.1	Incompletely Characterized Transport Systems	Putative transport proteins	The MCFD2/LMAN1 Complex Receptor (MLM-CR) Family	CHEBI:17089;glycoprotein|CHEBI:24393;glycolipid	Lipids	2	70.56	61.92	63.71	45.14	47.89	58.16	44.28	26.78	44.28	46.4	42.48	28.22	42.83	48.47	40.43	44.7	38.43	37.96	61.25	27.42	24.24	27.55	50.26	17.8	40.79	55.11	74.9	63.88	53.39	62.49	67.54	100.83	91.71	54.2	62.51	53.28	Lipids
75254	PIRIN_75254	mRNA:PIIN_04449	PIRI_contig_0090;31,541-30,146	1396	317	2.A.29.13.1	Electrochemical Potential-driven Transporters	Porters (uniporters, symporters, antiporters)	The Mitochondrial Carrier (MC) Family	CHEBI:30031;succinate(2-)|CHEBI:42511;fumarate(2-)	Organic acids	0	34.68	104.82	96.16	70.86	89.14	110.29	68.89	35.86	81.69	60.91	55.6	24.97	59.73	55.41	58	56.42	51.57	58.49	150.76	190.36	200.83	116.16	152.26	264.65	30.61	48.03	53.24	35.09	33.97	40.1	28.86	30.39	32.21	24.7	22.51	26.29	Organic acids
75264	PIRIN_75264	mRNA:PIIN_04459	PIRI_contig_0090;44,534-43,836	699	174	3.A.8.1.1	Primary Active Transporters	P-P-bond-hydrolysis-driven transporters	The Mitochondrial Protein Translocase (MPT) Family	CHEBI:8526;protein polypeptide chain	Proteins and mRNA	0	142.35	234.73	213.8	125.36	179.25	211.92	144.91	96.71	137.86	123.83	120.19	92.69	110.52	110.16	125.18	122.76	112.51	117.22	324.83	577.96	506.32	316.78	479.08	670.26	199.24	210.24	328.11	240.3	288.7	218.21	244.27	226.2	168.27	145.77	258.02	167.93	Proteins and mRNA
75265	PIRIN_75265	mRNA:PIIN_04460	PIRI_contig_0090;46,895-44,641	2255	575	2.A.66.1.38	Electrochemical Potential-driven Transporters	Porters (uniporters, symporters, antiporters)	The Multidrug/Oligosaccharidyl-lipid/Polysaccharide (MOP) Flippase Superfamily	CHEBI:29036;copper(2+)|CHEBI:30145;lithium atom|CHEBI:2616;aluminium atom|CHEBI:28112;nickel atom|CHEBI:23888;drug	Metal cations	9	30.6	55.15	59.79	36.23	50.58	58.43	33.28	19.96	39.09	34.73	30.41	21.64	28.44	29.23	32.12	32.08	30.79	31.16	55.1	67.32	131.32	48.19	109.37	81.51	54.04	48.18	89.02	53.52	61.61	60.64	47.01	51.4	62.13	37.69	64.42	46.87	Metal cations
75266	PIRIN_75266	mRNA:PIIN_04461	PIRI_contig_0090;51,038-47,134	3905	1125	8.A.13.1.1	Accessory Factors Involved in Transport	Auxiliary transport proteins	The Tetratricopeptide Repeat (Tpr1) Family	not found	None	0	23.11	16.39	15.31	20.86	15.91	15.12	20.9	11.8	16.89	19.69	17.77	14.15	20.96	24.21	22.2	21.01	23.73	23.25	20.88	18.76	30.41	26.48	25.11	28.62	25.18	20.86	28.03	23.13	26.63	31.03	19.85	22.96	26.79	18.29	20.37	20.01	None
75288	PIRIN_75288	mRNA:PIIN_04483	PIRI_contig_0091;34,770-31,341	3430	834	3.A.31.1.1	Primary Active Transporters	P-P-bond-hydrolysis-driven transporters	The Endosomal Sorting Complexes Required for Transport III (ESCRT-III) Family	CHEBI:14911;protein	Proteins and mRNA	0	186.32	244.54	206.54	238.2	189.66	191.42	232.98	137.55	215.12	226.65	240.14	115.55	232.73	230.2	220.62	204.65	225.43	229.93	245.26	112.91	104.61	161.17	121.1	65.92	113.2	129.44	116.24	93.14	99.48	120.95	130.99	132.93	136.13	124.25	123.26	94.97	Proteins and mRNA
75292	PIRIN_75292	mRNA:PIIN_04487	PIRI_contig_0091;44,301-41,843	2459	561	2.A.108.1.5	Electrochemical Potential-driven Transporters	Porters (uniporters, symporters, antiporters)	The Iron/Lead Transporter (ILT) Family	CHEBI:29033;iron(2+)|CHEBI:29034;iron(3+)	Fe	0	3.69	5.87	6.95	5.58	7.32	7.73	4.81	3.69	4.93	5.44	4.86	2.46	6.61	7.34	7	6.94	8.32	9.34	6.25	0	9	7.69	2.88	5.34	28.04	12.9	15.5	11.82	12.44	10.89	34.12	32.32	51.34	9.95	37.07	16.78	Fe
75295	PIRIN_75295	mRNA:PIIN_04490	PIRI_contig_0091;47,359-49,335	1977	563	1.A.46.2.1	Channels/Pores	α-Type Channels	The Anion Channel-forming Bestrophin (Bestrophin) Family	CHEBI:50744;citrate salt|CHEBI:17272;propionate|CHEBI:16150;benzoate|CHEBI:53423;polysorbate 40	Organic acids	3	2.1	1.74	2.1	1.99	2.72	3.01	2.04	0.63	1.92	2.01	1.73	1	2.53	1.91	2.57	2.57	2.43	2.03	0	5.46	2.07	4.7	1.76	5.32	0	4.71	1.54	4.41	2.46	4.67	2.38	3.89	1.42	1.66	1.17	0	Organic acids
75297	PIRIN_75297	mRNA:PIIN_04492	PIRI_contig_0091;52,871-50,604	2268	608	1.A.46.2.1	Channels/Pores	α-Type Channels	The Anion Channel-forming Bestrophin (Bestrophin) Family	CHEBI:50744;citrate salt|CHEBI:17272;propionate|CHEBI:16150;benzoate|CHEBI:53423;polysorbate 40	Organic acids	3	122.81	113.71	121.44	157	160.05	172.3	131.96	110.44	130.17	124.33	123.77	100.38	85.82	88.19	94.8	124.83	121.26	133.39	87.12	73.77	36.24	77.46	56.87	43.85	67.9	92.56	53.28	79.45	73.89	74.57	67.77	76.75	68.64	80.78	56.56	81.68	Organic acids
75298	PIRIN_75298	mRNA:PIIN_04493	PIRI_contig_0091;56,502-53,499	3004	807	3.A.31.1.1	Primary Active Transporters	P-P-bond-hydrolysis-driven transporters	The Endosomal Sorting Complexes Required for Transport III (ESCRT-III) Family	CHEBI:14911;protein	Proteins and mRNA	0	55.25	51.46	44.02	50.59	42.3	41.82	48.2	32.95	38.82	52.46	52.81	29.54	48.5	49.71	48.29	48.33	52.76	54.75	55.17	22.6	29.92	39.52	30.83	14.65	37.77	40.1	43.01	37.18	34.81	39.4	38.8	53.04	50.99	37.55	55.62	30.64	Proteins and mRNA
75301	PIRIN_75301	mRNA:PIIN_04496	PIRI_contig_0091;61,068-59,649	1420	402	2.A.4.7.2	Electrochemical Potential-driven Transporters	Porters (uniporters, symporters, antiporters)	The Cation Diffusion Facilitator (CDF) Family	CHEBI:25213;metal cation	Metal cations	4	22.83	20.7	21.54	19.88	23.99	24.31	17.11	9.89	19.17	18.96	19.66	12.24	19.53	19.9	19.92	20.41	17.79	18.36	8.77	9.5	11.94	33.32	16.92	15.13	21.46	26.46	42.72	18.09	32.84	34.84	22.76	37.47	26.43	30.8	18.01	38.82	Metal cations
75322	PIRIN_75322	mRNA:PIIN_04517	PIRI_contig_0092;42,925-41,585	1341	347	8.A.5.1.6	Accessory Factors Involved in Transport	Auxiliary transport proteins	The Voltage-gated K+ Channel β-subunit (Kvβ) Family	not found	None	0	6.31	8.31	7.95	6.88	6.83	7.06	7.57	5.69	8.29	7.82	7.86	3.69	8.17	8.06	7.6	8.42	7.3	8.18	11.47	8.83	3.37	3.63	4.04	0	9.68	13.64	2.66	9.78	9.01	8.22	11.74	6.33	14.96	9.66	7.58	8.14	None
75325	PIRIN_75325	mRNA:PIIN_04520	PIRI_contig_0092;46,000-46,405	406	98	3.A.26.1.1	Primary Active Transporters	P-P-bond-hydrolysis-driven transporters	The Plasmodium Translocon of Exported proteins (PTEX) Family	CHEBI:8526;protein polypeptide chain	Proteins and mRNA	0	0	1.18	0	0.56	0	0	0.75	0	0	0	0	0.77	0	0	0	0	0	0	9.11	0	0	4.75	10.22	0	0	0	0	0	20.61	0	0	0	0	1.16	0	0	Proteins and mRNA
75336	PIRIN_75336	mRNA:PIIN_04531	PIRI_contig_0093;5,937-8,194	2258	581	2.A.29.23.2	Electrochemical Potential-driven Transporters	Porters (uniporters, symporters, antiporters)	The Mitochondrial Carrier (MC) Family	CHEBI:6635;magnesium(2+)|CHEBI:7793;phosphate(3-)|CHEBI:2342;ADP|CHEBI:2359;ATP	Nucleotide-P	3	22.79	33.22	29.58	21.54	21.68	24.49	22.8	16.25	22.18	25.09	24.8	13.15	21.79	24.54	23.18	20.91	20.68	22.52	21.56	15.86	22.4	5.9	27.35	11.3	39.51	41.23	39.4	39.02	40.16	33.16	37.24	39.18	34.19	29.94	36.2	34.82	Nucleotide-P
75350	PIRIN_75350	mRNA:PIIN_04545	PIRI_contig_0093;32,754-30,346	2409	555	2.A.3.10.17	Electrochemical Potential-driven Transporters	Porters (uniporters, symporters, antiporters)	The Amino Acid-Polyamine-Organocation (APC) Family	CHEBI:2642;alpha-amino acid	N	12	5.68	12.3	10	9.37	10.28	11.73	11.29	14.27	11.21	9.6	8.24	6.32	12.06	11.71	10.67	11.06	9.29	9.96	12.71	4.56	12.09	9.53	10.31	21.58	16	13.13	10.94	6.14	14.4	16.6	10.59	21.16	20.15	6.23	13.9	10.61	N
75358	PIRIN_75358	mRNA:PIIN_04553	PIRI_contig_0093;47,012-48,910	1899	514	1.A.88.1.5	Channels/Pores	α-Type Channels	The Fungal Potassium Channel (F-Kch) Family	CHEBI:8345;potassium(1+)	K	3	625.74	348.53	359.81	481.9	379.08	315.73	398.41	402.92	365.81	483.16	467.81	384.75	543.28	524.08	495.53	455.98	484.47	498.97	401.55	312.6	409.16	441.82	456.21	356.82	255.48	317.71	314.11	237.57	300.15	345.51	330.15	351	377.37	360.11	388.69	357.51	K
75364	PIRIN_75364	mRNA:PIIN_04559	PIRI_contig_0093;64,173-64,992	820	166	3.D.1.6.2	Primary Active Transporters	Oxidoreduction-driven transporters	The H+ or Na+-translocating NADH Dehydrogenase (NDH) Family	CHEBI:5584;hydron	H+	0	70.88	77.64	87.9	59.83	77	73.89	42	33.22	54.91	54.44	50	36.55	51.75	51.48	62.4	62.85	60.56	47.26	118.52	237.83	128.7	102.37	189.49	134.21	146.21	137.31	156	171.27	143.17	150.65	121.84	111.86	97.34	123.92	136.15	137.16	H+
75374	PIRIN_75374	mRNA:PIIN_04568	PIRI_contig_0094;15,972-13,845	2128	564	3.B.1.1.2	Primary Active Transporters	Decarboxylation-driven transporters	The Na+-transporting Carboxylic Acid Decarboxylase (NaT-DC) Family	CHEBI:9175;sodium(1+)	Na	0	27.62	39.08	41.06	42.8	42.95	51.51	34.93	24.17	40.1	29.66	31.71	23.64	28.8	28.03	31.18	26.84	27.09	23.71	32.02	38.41	74.09	50.87	47.4	40.88	24.31	28.06	24.76	30.01	17.29	18.83	28.32	23.25	32.53	21.97	25.73	17.79	Na
75381	PIRIN_75381	mRNA:PIIN_04575	PIRI_contig_0094;29,621-30,642	1022	302	2.A.43.3.1	Electrochemical Potential-driven Transporters	Porters (uniporters, symporters, antiporters)	The Lysosomal Cystine Transporter (LCT) Family	CHEBI:4052;cystine	N	5	144.72	186.15	173.83	160.07	163.8	203.36	159.67	118.59	169.63	149.54	152.45	123.51	179.92	170.64	166.59	156.09	151.67	170.37	135.47	158.11	291.7	222.52	228.55	266.99	126.03	108.88	169.75	116.1	153.78	130.54	126.7	172.4	142.97	93.01	133.97	114.18	N
75385	PIRIN_75385	mRNA:PIIN_04579	PIRI_contig_0094;39,883-38,927	957	217	3.A.16.1.4	Primary Active Transporters	P-P-bond-hydrolysis-driven transporters	The Endoplasmic Reticular Retrotranslocon (ER-RT) Family	CHEBI:16541;protein polypeptide chain	Misfolded proteins	5	42.3	56.44	58.1	41.14	60.71	60.99	52.16	19.03	47.84	50.18	46.77	23.29	54.52	54.73	46.15	43.58	48.52	59.4	93.82	29.39	82.93	38.01	85.75	38.78	19.95	17.47	102.21	77.75	24.46	22.61	41.26	63.88	72.2	23.34	50.38	33.08	Misfolded proteins
75401	PIRIN_75401	mRNA:PIIN_04595	PIRI_contig_0095;10,302-9,451	852	183	9.A.24.1.1	Incompletely Characterized Transport Systems	Recognized transporters of unknown biochemical mechanism	The Mitochondrial Cholesterol/Porphyrin/5-aminolevulinic acid Uptake Translocator Protein (TSPO) Family	CHEBI:3659;cholesterol|CHEBI:8337;porphyrin	Lipids	5	3.5	12.87	16.48	8.64	14.87	14.97	5.92	3.28	4.27	6.52	8.57	3.16	7.05	5.85	9.24	5.66	7.5	6.22	0	18.29	6.95	7.91	5.94	0	29.18	23.54	25.83	19.6	20.42	19.47	21.15	28.07	16.79	16.77	25.34	6.12	Lipids
75402	PIRIN_75402	mRNA:PIIN_04596	PIRI_contig_0095;11,264-10,517	748	183	9.A.24.1.1	Incompletely Characterized Transport Systems	Recognized transporters of unknown biochemical mechanism	The Mitochondrial Cholesterol/Porphyrin/5-aminolevulinic acid Uptake Translocator Protein (TSPO) Family	CHEBI:3659;cholesterol|CHEBI:8337;porphyrin	Lipids	5	84.5	416.46	422.92	191.98	306.84	312.7	97.61	86.73	109.4	104.03	102.97	44.09	97.39	99.53	122.15	102.66	100.94	95.64	164.16	182.98	153.22	142.37	137.46	123.51	242.05	222.15	171.26	215.02	196.69	163.98	113.52	135.68	124.35	109.2	126.2	131.37	Lipids
75403	PIRIN_75403	mRNA:PIIN_04597	PIRI_contig_0095;12,369-11,623	747	183	9.A.24.1.1	Incompletely Characterized Transport Systems	Recognized transporters of unknown biochemical mechanism	The Mitochondrial Cholesterol/Porphyrin/5-aminolevulinic acid Uptake Translocator Protein (TSPO) Family	CHEBI:3659;cholesterol|CHEBI:8337;porphyrin	Lipids	5	0.39	0	0	0	0	0	0	0	0	0	0	0	0	0	0	0	0	0	0	0	0	0	0	0	0	0	0	0	0	0	0	0	0	0	0	0	Lipids
75407	PIRIN_75407	mRNA:PIIN_04601	PIRI_contig_0095;21,331-18,342	2990	820	1.F.1.1.2	Channels/Pores	Vesicle Fusion Pores	The Synaptosomal Vesicle Fusion Pore (SVF-Pore) Family	CHEBI:25512;neurotransmitter	Unknown	0	82.23	101.4	96.63	90.62	83.34	94.16	81.14	55	79.31	77.61	78.79	41.45	71.98	75.38	72.94	69.53	70.05	69.29	70.38	51.89	49.06	81.62	64.52	33.97	46.61	57.09	55.19	50.07	49.39	60.99	43.03	46.24	46.24	50.48	55.39	47	Unknown
75409	PIRIN_75409	mRNA:PIIN_04603	PIRI_contig_0095;27,238-24,198	3041	885	2.A.37.4.1	Electrochemical Potential-driven Transporters	Porters (uniporters, symporters, antiporters)	The Monovalent Cation:Proton Antiporter-2 (CPA2) Family	CHEBI:8345;potassium(1+)|CHEBI:5584;hydron	K, H+	12	149.68	152	146.01	159.05	171.43	176.1	129.15	104.46	126.63	113.43	113.23	71.8	110.61	113.13	110.31	98.85	104.33	100.56	101.09	59.8	81.98	104.72	57.29	30.35	116.13	115.94	111.42	116.43	130.77	109.2	171.85	138.64	148.71	148.64	176.16	154.24	K, H+
75414	PIRIN_75414	mRNA:PIIN_04607	PIRI_contig_0095;32,257-35,561	3305	958	2.A.37.4.1	Electrochemical Potential-driven Transporters	Porters (uniporters, symporters, antiporters)	The Monovalent Cation:Proton Antiporter-2 (CPA2) Family	CHEBI:8345;potassium(1+)|CHEBI:5584;hydron	K, H+	12	25.22	24.8	24.4	54.59	53.53	51.36	26.65	20.21	26.19	37.14	33.86	18.36	24.95	27.33	23.6	38.1	35.93	35.69	15.82	12.64	9.56	23.06	8.15	21.51	55.85	43.19	95.53	79.98	146.04	92.67	83.43	45.84	46.32	82.82	128.13	78.66	K, H+
75431	PIRIN_75431	mRNA:PIIN_04623	PIRI_contig_0096;4,981-3,900	1082	327	2.A.1.3.65	Electrochemical Potential-driven Transporters	Porters (uniporters, symporters, antiporters)	The Major Facilitator Superfamily (MFS)	CHEBI:9688;trichodermin	Metabolites	8	0	0.16	0.22	0.22	0.22	0.05	0.42	0.2	0.43	0.64	0.16	0.32	2.86	2.97	2.12	0.49	1.49	0.89	0	0	0	8.34	0	0	0	0	2.73	0	0	2.07	2.8	1.15	0	0	0	0	Metabolites
75439	PIRIN_75439	mRNA:PIIN_04631	PIRI_contig_0096;23,882-22,211	1672	451	3.A.8.1.1	Primary Active Transporters	P-P-bond-hydrolysis-driven transporters	The Mitochondrial Protein Translocase (MPT) Family	CHEBI:8526;protein polypeptide chain	Proteins and mRNA	0	25.27	20.48	22.58	18.99	15.8	20.61	20.44	12.47	24.46	22.48	18.47	27.5	21.32	21.58	20.67	23.14	21.98	19.07	30.72	103.3	26.07	26.66	26.7	26.81	14.27	13.85	17.51	29.64	15.49	16.2	7.99	22.89	34.94	14.64	9.57	6.87	Proteins and mRNA
75442	PIRIN_75442	mRNA:PIIN_04634	PIRI_contig_0096;38,171-37,066	1106	320	3.A.1.132.3	Primary Active Transporters	P-P-bond-hydrolysis-driven transporters	The ATP-binding Cassette (ABC) Superfamily	not found	Unknown	0	34.65	48.34	51.1	48.77	54.71	70.41	58.9	34.5	64.34	52.37	42.32	23.2	60.89	61.47	58.48	51.61	46.07	41.93	119.32	148.27	108.79	98.94	149.52	189.71	30.91	46.05	50.13	27.79	34.35	39.92	43.54	16.41	32.86	22.32	43.05	22.6	Unknown
75454	PIRIN_75454	mRNA:PIIN_04646	PIRI_contig_0097;3,697-642	3056	839	3.A.31.1.1	Primary Active Transporters	P-P-bond-hydrolysis-driven transporters	The Endosomal Sorting Complexes Required for Transport III (ESCRT-III) Family	CHEBI:14911;protein	Proteins and mRNA	0	59.09	77.61	67.41	71.51	59.39	63.89	67.45	41.02	59.17	67.9	61.33	36.06	66.33	69.16	62.82	64.22	64.24	62.97	68.5	61.52	76.64	66.83	78.23	80.96	60.53	68.73	59.32	63.35	41.61	76.7	58.28	61.54	63.41	59.24	55.37	64.89	Proteins and mRNA
75484	PIRIN_75484	mRNA:PIIN_04677	PIRI_contig_0098;14,563-18,100	3538	788	1.A.4.4.3	Channels/Pores	α-Type Channels	The Transient Receptor Potential Ca2+ Channel (TRP-CC) Family	CHEBI:36915;inorganic cation	Ca	6	29.41	30.5	30.51	30.56	32.94	32.62	27.64	16.69	26.96	28.49	27.16	14.6	27.19	30.23	28.61	28.08	27.97	28.46	34.55	29.43	26.82	21.61	26.62	24.14	42.11	35.05	37.73	42.58	38.08	40.21	32.65	34.17	38.91	32.42	35.61	37.8	Ca
75494	PIRIN_75494	mRNA:PIIN_04687	PIRI_contig_0098;36,734-38,115	1382	290	2.A.29.8.9	Electrochemical Potential-driven Transporters	Porters (uniporters, symporters, antiporters)	The Mitochondrial Carrier (MC) Family	CHEBI:5749;L-homoarginine|CHEBI:7784;ornithine|CHEBI:2643;arginine|CHEBI:86468;dimethylarginine|CHEBI:5733;histidine	N	2	0	0	0	0	0	0	0.07	0.07	0	0	0	0	0	0.07	0.07	0.24	0.07	0.16	0	0	0	0	0	0	0	0	0	0	0	0	0	0	0	0	0	0	N
75503	PIRIN_75503	mRNA:PIIN_04696	PIRI_contig_0098;60,823-58,593	2231	600	2.A.7.10.2	Electrochemical Potential-driven Transporters	Porters (uniporters, symporters, antiporters)	The Drug/Metabolite Transporter (DMT) Superfamily	CHEBI:16082;UDP-alpha-D-xylose|CHEBI:9823;UDP-N-acetyl-alpha-D-glucosamine	Nucleotide-sugar	8	27.53	28.94	29.06	23.85	28.58	31.47	22.34	13.78	21.35	24.2	20.86	13.2	22.65	25.03	23.1	20.12	21.49	23.37	20.55	46.03	36.71	15.85	31.35	19.94	26.13	30.15	24.54	26.15	18.48	19.67	19.63	29.74	26.62	24.81	29.39	25.48	Nucleotide-sugar
75508	PIRIN_75508	mRNA:PIIN_04701	PIRI_contig_0099;7,326-6,525	802	220	2.A.96.1.11	Electrochemical Potential-driven Transporters	Porters (uniporters, symporters, antiporters)	The Acetate Uptake Transporter (AceTr) Family	CHEBI:13704;acetate	N	6	0.24	0.08	0.25	0.42	0.42	0.34	0.49	0.7	3.47	1.57	0.65	0.25	1.31	1.31	0.08	0.09	1.23	1.47	16.68	0	0	12.85	0	0	2.37	0	0	0	0	3.17	0	0	1.95	0	1.59	0	N
75518	PIRIN_75518	mRNA:PIIN_04711	PIRI_contig_0099;41,204-45,213	4010	1033	1.B.33.3.1	Channels/Pores	β-Barrel Porins	The Outer Membrane Protein Insertion Porin (Bam Complex) (OmpIP) Family	CHEBI:23058;cation|CHEBI:8526;protein polypeptide chain	Proteins and mRNA	0	78.73	88.13	96.26	65.99	69	92.02	92.74	81.82	106.23	71.24	74.57	92.98	78.5	79.18	79.57	80.83	76.59	64.39	77.72	105.02	60.67	104.16	62.3	45.2	77.09	59.96	117.31	105.24	92.92	68.42	86.53	73.91	96.48	56.07	89.43	51.08	Proteins and mRNA
75519	PIRIN_75519	mRNA:PIIN_04712	PIRI_contig_0099;45,356-45,731	376	106	3.A.8.1.1	Primary Active Transporters	P-P-bond-hydrolysis-driven transporters	The Mitochondrial Protein Translocase (MPT) Family	CHEBI:8526;protein polypeptide chain	Proteins and mRNA	0	0	0	0	0	0	0	0	0	0	0	0	0	0	0	0	0	0	0	0	0	0	0	0	0	0	12.62	0	0	0	0	0	0	0	0.65	0	0	Proteins and mRNA
75557	PIRIN_75557	mRNA:PIIN_04750	PIRI_contig_0100;53,957-56,498	2542	709	3.A.16.1.1	Primary Active Transporters	P-P-bond-hydrolysis-driven transporters	The Endoplasmic Reticular Retrotranslocon (ER-RT) Family	CHEBI:36080;protein	Misfolded proteins	0	8.29	9.82	10.87	9.5	10.54	11.17	9.93	6.51	9.93	8.91	7.68	5.19	9.36	10.43	10.03	9.21	8.89	9.5	12.03	8.61	16.27	16.68	16.65	16.29	9.34	17	14.93	17.35	7.75	11.98	7.49	7.66	10.04	9.78	8.28	12.82	Misfolded proteins
75565	PIRIN_75565	mRNA:PIIN_04758	PIRI_contig_0101;19,117-17,821	1297	316	2.A.29.8.3	Electrochemical Potential-driven Transporters	Porters (uniporters, symporters, antiporters)	The Mitochondrial Carrier (MC) Family	CHEBI:3424;carnitinium|CHEBI:8946;S-adenosyl-L-methionine	Lipids	0	134.23	260.87	269.38	207	262.4	355.9	201.62	152.1	223.93	182.76	180.32	119.86	188.16	177.67	171.65	172.55	153.55	165.12	369.91	522.19	384.39	333.44	418.9	430.44	159.92	180.07	178.7	148.58	169.21	137.17	138.18	139.16	120.57	102.27	145.77	103.65	Lipids
75627	PIRIN_75627	mRNA:PIIN_04821	PIRI_contig_0103;29,414-28,139	1276	362	3.A.2.2.6	Primary Active Transporters	P-P-bond-hydrolysis-driven transporters	The H+- or Na+-translocating F-type, V-type and A-type ATPase (F-ATPase) Superfamily	CHEBI:5584;hydron	H+	0	131.98	159.84	151.06	132.25	143.82	159.81	143.12	89.11	141.58	139.66	133.88	94.2	132.91	134.82	123.83	127.03	129.47	129.15	121.61	104.31	128.2	134.7	103.94	126.19	96.92	134.61	105.55	112.33	150.24	111.39	121.09	190.89	155.01	105.52	132.66	95.41	H+
75637	PIRIN_75637	mRNA:PIIN_04831	PIRI_contig_0103;45,979-47,215	1237	345	8.A.104.1.4	Accessory Factors Involved in Transport	Auxiliary transport proteins	The 5'-AMP-activated protein kinase (AMPK) Family	not found	None	0	0	0	0.05	0	0.05	0	0.15	0.05	0	0	0	0.05	0	0	0.15	0	0.25	0	0	0	0	0	0	0	0	0	0	0	0	0	0	0	0	0	0	0	None
75657	PIRIN_75657	mRNA:PIIN_04851	PIRI_contig_0104;35,881-41,540	5660	1423	3.A.1.208.35	Primary Active Transporters	P-P-bond-hydrolysis-driven transporters	The ATP-binding Cassette (ABC) Superfamily	CHEBI:34631;chlorpyrifos|CHEBI:5870;imidacloprid	Metabolites	17	9.8	43.33	41.14	58.62	54.88	52.7	23.6	15.11	16.6	29.87	28.94	7.55	38.61	41.63	26.34	26.06	19.98	31.1	16.42	2.11	17.92	28.09	7.76	4.11	14.13	19.77	5.74	8.79	9.53	12.66	15.63	12.57	9.31	11.19	10.4	8.06	Metabolites
75659	PIRIN_75659	mRNA:PIIN_04853	PIRI_contig_0104;48,789-46,300	2490	700	3.A.16.1.2	Primary Active Transporters	P-P-bond-hydrolysis-driven transporters	The Endoplasmic Reticular Retrotranslocon (ER-RT) Family	CHEBI:36080;protein	Misfolded proteins	0	34.32	59.61	52.37	42.53	42.98	46.55	44.14	35.27	41.92	50.89	50.52	22.2	42.75	45.15	42.74	42.83	44.18	43.92	68.59	52.32	29.69	43.08	32.9	53.71	60.89	50.1	68.41	51.46	67	37.33	45.59	47.47	47.56	32.2	41.81	54.32	Misfolded proteins
75663	PIRIN_75663	mRNA:PIIN_04857	PIRI_contig_0104;59,447-58,573	875	272	8.A.92.1.8	Accessory Factors Involved in Transport	Auxiliary transport proteins	The G-Protein αβγ Complex (GPC) Family	not found	Unknown	0	65.38	49.97	46.81	61.03	53.36	49.99	50.17	63.53	39.75	56.15	53.48	54.05	55.15	61.67	57.83	56.34	62.65	59.91	26.4	11.97	27.17	76.32	32.23	11.16	89.25	83.09	53.33	56.83	73.85	70.89	76.28	66.59	69.57	88.42	110.22	51.72	Unknown
75664	PIRIN_75664	mRNA:PIIN_04858	PIRI_contig_0105;374-39	336	111	8.A.92.1.8	Accessory Factors Involved in Transport	Auxiliary transport proteins	The G-Protein αβγ Complex (GPC) Family	not found	Unknown	0	11.54	10.67	11.88	8.28	11.25	14	7.39	4.61	5.21	7.93	8.01	3.45	8.26	8.86	6.65	7.76	7.9	6.11	0	12.9	4.89	0	8.36	12.57	12.34	3.7	9.29	8.77	14.45	22.01	7.47	7.63	6.74	9	11.01	4.3	Unknown
75682	PIRIN_75682	mRNA:PIIN_04876	PIRI_contig_0105;34,462-32,835	1628	398	3.A.18.1.1	Primary Active Transporters	P-P-bond-hydrolysis-driven transporters	The Nuclear mRNA Exporter (mRNA-E) Family	CHEBI:33699;messenger RNA	Proteins and mRNA	0	522.23	495.92	433.17	561.15	495.65	456.17	493.81	499.93	468.58	497.36	503.45	379.45	450.97	452.55	447.43	461.9	469.91	474.73	490.84	389.03	338.63	387.3	269.82	257.88	643.94	595.99	353.42	496.73	416.87	405.05	519	508.63	475.47	487.05	450.34	540.1	Proteins and mRNA
75717	PIRIN_75717	mRNA:PIIN_04908	PIRI_contig_0106;42,195-38,254	3942	1124	3.A.20.1.5	Primary Active Transporters	P-P-bond-hydrolysis-driven transporters	The Peroxisomal Protein Importer (PPI) Family	CHEBI:8526;protein polypeptide chain	Proteins and mRNA	0	6.27	11.02	10.61	9.55	10.69	11.04	8.82	4.68	8.05	8.24	6.65	3.83	7.06	7.99	7.68	7.73	6.69	8.03	14.11	10.73	24.93	21.78	22.08	14.8	8.48	7.67	9.32	8.2	6.87	9.23	4.78	9.36	7.89	7.68	3.8	7.58	Proteins and mRNA
75723	PIRIN_75723	mRNA:PIIN_04914	PIRI_contig_0106;57,479-56,199	1281	216	9.A.50.1.1	Incompletely Characterized Transport Systems	Recognized transporters of unknown biochemical mechanism	The Nuclear t-RNA exporter (tRNA-E) Family	CHEBI:10652;transfer RNA	Proteins and mRNA	0	487.49	506.95	497.77	568.47	493.56	480.42	480.58	533.03	532.2	545.56	566.08	376.37	493.03	501.2	544.15	468.28	448.08	402.86	450.2	364.28	305.75	431.58	334.06	207.39	851.54	739.44	460.09	552.51	542.77	546.89	492.24	455.91	470.49	670.51	468.78	613.37	Proteins and mRNA
75769	PIRIN_75769	mRNA:PIIN_04961	PIRI_contig_0108;35,383-32,439	2945	769	3.A.1.203.3	Primary Active Transporters	P-P-bond-hydrolysis-driven transporters	The ATP-binding Cassette (ABC) Superfamily	CHEBI:6528;long-chain fatty acid	Lipids	0	78.72	156.72	136.34	138.64	151.37	158.28	133.77	67.37	133	108.66	113.46	66.44	123.12	124.84	113.15	121.33	117.6	121.33	176.29	205.81	194.59	139.4	196.67	242.53	42.87	66.05	49.21	30.9	40.14	52.52	44.78	68.23	50.87	46.2	48.27	28.26	Lipids
75782	PIRIN_75782	mRNA:PIIN_04975	PIRI_contig_0109;4,427-5,172	746	184	9.A.64.1.1	Incompletely Characterized Transport Systems	Recognized transporters of unknown biochemical mechanism	The SRP-independent Targeting (SND) Family	CHEBI:8526;protein polypeptide chain	Proteins and mRNA	2	125.41	206.92	180.34	130.43	138.51	179.72	154.17	54.31	119	128.2	127.22	52.67	135.06	150.52	122.94	109.86	118.66	170.08	113.79	206.79	145.2	267.61	189.8	289.42	108.2	131.55	129.21	153.16	217.8	124.9	82.34	126.64	153.87	113.77	87.81	115.65	Proteins and mRNA
75798	PIRIN_75798	mRNA:PIIN_04991	PIRI_contig_0109;36,228-40,316	4089	1099	3.D.2.3.1	Primary Active Transporters	Oxidoreduction-driven transporters	The Proton-translocating Transhydrogenase (PTH) Family	CHEBI:5584;hydron	H+	13	14.51	15.75	14.64	19.24	16.42	14.99	21.77	26.91	19.51	20.87	22.57	16.01	19.95	20.41	20.3	23.3	23.91	20.73	9.17	8.24	18.68	12.97	9.74	10.68	44.17	36.76	27.93	44.38	33.44	43.51	38.25	30.71	43.45	33.28	34.97	38.73	H+
75818	PIRIN_75818	mRNA:PIIN_05011	PIRI_contig_0110;21,805-24,100	2296	632	3.A.7.7.1	Primary Active Transporters	P-P-bond-hydrolysis-driven transporters	The Type IV (Conjugal DNA-Protein Transfer or VirB) Secretory Pathway (IVSP) Family	CHEBI:4291;deoxyribonucleic acid	Nucleotides	0	2.42	2.62	2.07	2.23	1.99	1.54	2.13	1.38	2.18	2.06	1.84	1.36	2.97	2.82	2.4	2.12	1.97	1.54	8.1	9.69	0	2.17	1.56	4.71	0.77	1.41	2.76	2.65	2.21	3.21	2.2	3.49	7.59	0.73	1.56	1.61	Nucleotides
75840	PIRIN_75840	mRNA:PIIN_05033	PIRI_contig_0111;7,817-8,301	485	106	3.A.8.1.1	Primary Active Transporters	P-P-bond-hydrolysis-driven transporters	The Mitochondrial Protein Translocase (MPT) Family	CHEBI:8526;protein polypeptide chain	Proteins and mRNA	0	71.83	70.3	72.1	52.03	57.6	84.19	76.58	57.67	77.7	64.02	62.22	74.59	72.59	74.79	69.65	74.8	63.32	70.9	118.27	208.99	53.26	75.87	34.18	68.23	100.22	98.93	167.19	92.8	123.18	88.41	105.25	142.78	120.17	64.43	70.22	70.55	Proteins and mRNA
75930	PIRIN_75930	mRNA:PIIN_05124	PIRI_contig_0114;41,692-40,711	982	294	9.A.26.1.4	Incompletely Characterized Transport Systems	Recognized transporters of unknown biochemical mechanism	The Lipid-translocating Exporter (LTE) Family	CHEBI:8150;phospholipid	Lipids	5	29.87	53.47	48.1	36.48	36.41	40.79	79.87	33.87	71.1	55.64	49.88	15.21	93.63	100.4	90.18	52.63	51.06	58.32	36.38	0	28.79	65.45	38.63	0	20.76	31.13	24.52	17.49	31.65	23.16	43.99	37.29	32.55	23.11	24.33	16.28	Lipids
75932	PIRIN_75932	mRNA:PIIN_05126	PIRI_contig_0114;48,066-46,482	1585	423	2.A.7.25.6	Electrochemical Potential-driven Transporters	Porters (uniporters, symporters, antiporters)	The Drug/Metabolite Transporter (DMT) Superfamily	not found	Unknown	9	68.72	69.6	72.91	63.11	70.45	74.11	62.01	34.75	56.2	68.08	62.82	37	63.13	70.03	58.84	61.35	55.7	62.03	53.42	14.73	30.68	47.54	47.61	7.17	52.82	57.14	68.69	59.44	51.36	58.27	64.06	75.2	66.14	54.82	58.27	74.76	Unknown
75936	PIRIN_75936	mRNA:PIIN_05130	PIRI_contig_0115;2,822-267	2556	602	2.A.1.3.79	Electrochemical Potential-driven Transporters	Porters (uniporters, symporters, antiporters)	The Major Facilitator Superfamily (MFS)	CHEBI:73175;2,3,5-triiodobenzoic acid|CHEBI:27333;xenobiotic	Metabolites	13	5.36	36.52	29.33	24.1	32.72	42.04	8.06	10.66	9.26	9.05	9.81	6.15	10.51	11.21	11.19	9.64	8.81	8.21	59.62	91.73	17.35	6.57	21.39	24.79	67.38	51.29	40.32	43.89	34.43	18.54	42.86	35.73	40.39	32.47	33.25	31.33	Metabolites
75938	PIRIN_75938	mRNA:PIIN_05132	PIRI_contig_0115;7,066-6,092	975	150	8.A.82.1.1	Accessory Factors Involved in Transport	Auxiliary transport proteins	The Calmodulin Calcium Binding Protein (Calmodulin) Family	not found	Unknown	0	352.74	421.34	461.12	460.06	431.66	641.17	589.47	435.18	610.6	732.24	672.79	343.23	574.36	601.42	617.65	557.56	553.92	630.55	543.75	160.03	288.06	388.46	296.86	380.79	1036.84	992.92	1355.3	1331.38	1211.7	1175.17	1941	1365.58	1643.73	1442.03	1696.87	1613.54	Unknown
75939	PIRIN_75939	mRNA:PIIN_05133	PIRI_contig_0115;8,210-7,301	910	149	8.A.82.1.1	Accessory Factors Involved in Transport	Auxiliary transport proteins	The Calmodulin Calcium Binding Protein (Calmodulin) Family	not found	Unknown	0	133.19	182.62	180.83	138.41	160.8	228.85	192.07	185.27	205.33	178.95	155.15	93.43	152.63	145.28	157.41	132.44	121.71	140.13	221.95	102.34	120.51	175.67	128.33	36.8	133.93	180.47	1.2	27.68	82.23	45.73	145.29	120.74	90.01	74.53	65.62	51.13	Unknown
75943	PIRIN_75943	mRNA:PIIN_05137	PIRI_contig_0115;16,420-18,536	2117	525	2.A.1.1.127	Electrochemical Potential-driven Transporters	Porters (uniporters, symporters, antiporters)	The Major Facilitator Superfamily (MFS)	CHEBI:5709;hexose	C	9	3.77	8.46	8.13	13.34	13.6	11.82	11.15	6.69	11.11	32.01	31.71	16.1	12.38	14.38	11.64	15.65	20.53	20.89	19.71	11.75	5.41	4.61	11.38	15.9	10.24	11.81	19.98	11.58	16	18.83	40.12	32.11	25.94	18.74	35.98	30.44	C
75951	PIRIN_75951	mRNA:PIIN_05146	PIRI_contig_0115;42,345-46,752	4408	1196	3.A.3.10.3	Primary Active Transporters	P-P-bond-hydrolysis-driven transporters	The P-type ATPase (P-ATPase) Superfamily	not found	Metal cations	6	49.86	52.39	50.74	50.12	53.02	50.26	49.64	23.12	44.2	47.34	42.78	31.28	49.14	51.2	44.36	53.51	48.74	51.1	91.15	100.76	49.08	45.41	44.81	73.95	26.08	32.27	46.63	47.06	32.41	47.03	26.19	41.11	40.88	24.49	25.94	26.53	Metal cations
75952	PIRIN_75952	mRNA:PIIN_05147	PIRI_contig_0115;48,090-49,038	949	221	9.A.3.1.1	Incompletely Characterized Transport Systems	Recognized transporters of unknown biochemical mechanism	The Sorting Nexin27 (SNX27)-Retromer Assembly Apparatus (RetromerAA) Family	not found	Unknown	0	143.59	159.53	155.24	131.16	158.22	137.08	169.96	106.75	163.35	164.13	157.63	103.77	165.6	166.02	160.54	151.4	150.2	156.12	150.87	74.68	115.89	125.54	110.41	110.87	193.97	166.7	136.77	130.2	137.7	130.88	151.67	163.1	163	141.61	144.58	155.11	Unknown
75965	PIRIN_75965	mRNA:PIIN_05160	PIRI_contig_0116;12,821-10,521	2301	637	2.A.2.6.1	Electrochemical Potential-driven Transporters	Porters (uniporters, symporters, antiporters)	The Glycoside-Pentoside-Hexuronide (GPH):Cation Symporter Family	CHEBI:5584;hydron|CHEBI:6668;maltose|CHEBI:9314;sucrose	C	10	71.09	62.81	64.64	61.47	73.37	73.81	64.59	43.68	62.52	72.1	66.3	53.54	62.58	67.01	58.46	66.68	65.45	65.06	50.92	28.84	61.84	61.97	40.37	51.44	47.47	55.99	63.91	82.86	67.22	84.34	41.13	74.28	68.65	34.99	57.03	41.56	C
75969	PIRIN_75969	mRNA:PIIN_05164	PIRI_contig_0116;20,048-18,551	1498	461	8.A.30.2.2	Accessory Factors Involved in Transport	Auxiliary transport proteins	The Nedd4-Family Interacting Protein-2 (Nedd4) Family	not found	Unknown	2	774.84	769.67	830.69	710.45	768.61	771.1	953.83	1012.1	1039.27	848.83	824.08	1082.09	1020.01	937.62	969.54	829.13	903.65	858.83	806.83	713.38	690.45	830.68	787.07	628.84	748.5	711.74	806.28	675.27	819.14	781.41	795.09	730.02	821.09	889.96	834.62	828.22	Unknown
75979	PIRIN_75979	mRNA:PIIN_05175	PIRI_contig_0116;36,880-38,113	1234	243	2.A.1.44.4	Electrochemical Potential-driven Transporters	Porters (uniporters, symporters, antiporters)	The Major Facilitator Superfamily (MFS)	not found	Unknown	6	2.35	2.09	2.83	2.38	2.61	3.06	1.84	1.58	2.36	2.1	2.48	1.08	1.94	2.08	2.19	1.97	2.36	1.62	7.47	0	0	6.05	0	5.88	68.4	31.99	100.81	75.2	70.05	71.13	85.04	67.52	77.04	72.05	80.67	64.99	Unknown
75980	PIRIN_75980	mRNA:PIIN_05176	PIRI_contig_0116;38,168-39,108	941	203	2.A.1.44.4	Electrochemical Potential-driven Transporters	Porters (uniporters, symporters, antiporters)	The Major Facilitator Superfamily (MFS)	not found	Unknown	5	0	0	0	0	0	0	0	0	0	0	0	0	0	0	0	0	0	0	0	0	0	0	0	0	0	28.4	0	0	0	0	0	0	0	0	0.43	0	Unknown
75990	PIRIN_75990	mRNA:PIIN_05186	PIRI_contig_0117;4,999-3,339	1661	495	8.A.32.1.4	Accessory Factors Involved in Transport	Auxiliary transport proteins	The β-Amyloid Cleaving Enzyme (BACE1) Family	CHEBI:25906;peptide|CHEBI:14911;protein	Proteins and mRNA	1	105.53	26.35	14.67	60.18	19.71	12.49	36.38	99.72	30.58	41.47	49.2	106.86	46.08	45.91	38.83	49.85	43.32	25.29	221	203.3	542.57	117.29	356.9	638.49	94.15	70.28	71.2	48.27	70.92	71.25	105.22	94.58	48.85	161.6	88.49	167.42	Proteins and mRNA
75992	PIRIN_75992	mRNA:PIIN_05189	PIRI_contig_0117;8,930-7,270	1661	457	2.A.18.6.6	Electrochemical Potential-driven Transporters	Porters (uniporters, symporters, antiporters)	The Amino Acid/Auxin Permease (AAAP) Family	CHEBI:2642;alpha-amino acid	N	11	128.33	110.95	113.05	120.53	110.23	109.23	104.88	86.92	100.02	147.37	137.93	112.2	134.06	126.81	122.02	115.68	130.56	134.33	176.62	191.83	488.16	327.42	559.86	555.47	100.15	142.93	114.14	92.89	128.8	102.38	158.58	125.48	112.62	170.85	145.84	201.77	N
76012	PIRIN_76012	mRNA:PIIN_05209	PIRI_contig_0117;48,821-53,610	4790	1356	1.I.1.1.2	Channels/Pores	Membrane-bounded Channels	The Nuclear Pore Complex (NPC) Family	CHEBI:8526;protein polypeptide chain|CHEBI:8755;(ribonucleotide)n+m	Proteins and mRNA	0	16.14	12.68	11.93	11.88	11.8	11.45	11.4	5.54	10.17	10.91	8.34	9.64	11.8	11.92	10.98	12.1	11.31	11.17	11.1	4.43	6.7	12.37	7.15	6.47	9.89	10.85	17.54	16.13	16.51	20.9	8.04	15.3	16.1	9.4	13.76	5.52	Proteins and mRNA
76093	PIRIN_76093	mRNA:PIIN_05290	PIRI_contig_0120;48,608-46,708	1901	486	1.A.46.2.1	Channels/Pores	α-Type Channels	The Anion Channel-forming Bestrophin (Bestrophin) Family	CHEBI:50744;citrate salt|CHEBI:17272;propionate|CHEBI:16150;benzoate|CHEBI:53423;polysorbate 40	Organic acids	4	133.63	94.94	98	103.09	86.59	85.27	76.5	53.37	76.78	106.26	100.61	62.17	87.05	93.55	82.56	89.43	89.43	97.55	76.97	34.01	48.51	62.72	33.37	26.38	111.51	108.42	107.94	104.91	85.27	128.67	100.23	118.77	128.31	91.76	99.12	72.64	Organic acids
76112	PIRIN_76112	mRNA:PIIN_05309	PIRI_contig_0121;28,612-30,742	2131	650	1.I.1.1.3	Channels/Pores	Membrane-bounded Channels	The Nuclear Pore Complex (NPC) Family	not found	Proteins and mRNA	0	107.49	96.66	96.21	98.91	96.84	93.9	82.49	46.16	73.43	90.56	85.56	60.89	81.89	86.89	82.05	90.22	92.03	90.54	144.76	204.65	153.94	109.66	137.08	150.68	97.77	101.53	86.47	86.73	78.47	101.72	72.67	94.82	97.88	68	77.21	75.15	Proteins and mRNA
76116	PIRIN_76116	mRNA:PIIN_05313	PIRI_contig_0121;42,277-37,904	4374	1203	3.B.1.1.6	Primary Active Transporters	Decarboxylation-driven transporters	The Na+-transporting Carboxylic Acid Decarboxylase (NaT-DC) Family	CHEBI:9175;sodium(1+)	Na	0	216.82	216.4	195.09	267.54	267.89	261.82	214.29	240.91	199.32	144.22	169.84	84.55	139.02	133.67	144.36	158.28	151.25	147.75	143.48	79.77	50.59	109.64	85.64	70.7	269.18	273.05	152.23	227.36	225.41	181.08	177.98	173.37	212.32	259.07	164.43	313.14	Na
76117	PIRIN_76117	mRNA:PIIN_05314	PIRI_contig_0121;44,007-42,479	1529	387	2.A.7.13.6	Electrochemical Potential-driven Transporters	Porters (uniporters, symporters, antiporters)	The Drug/Metabolite Transporter (DMT) Superfamily	CHEBI:84880;GDP-D-mannose	Nucleotide-sugar	8	0	0	0.15	0	0	0	0	0	0	0	0	0	0	0	0	0	0	0	0	53.11	29.27	0	0	0	0	0	0	0	0	0	0	0	0	0	0	0	Nucleotide-sugar
76128	PIRIN_76128	mRNA:PIIN_05325	PIRI_contig_0122;11,855-10,797	1059	271	2.A.29.18.1	Electrochemical Potential-driven Transporters	Porters (uniporters, symporters, antiporters)	The Mitochondrial Carrier (MC) Family	CHEBI:8946;S-adenosyl-L-methionine	S	0	26.38	49.43	52.15	34.15	40.72	55.16	36.22	16.73	38.76	24.64	22.5	25.05	25.36	32.39	33.46	20.64	17.9	20.81	26.5	35.55	13.48	10.22	15.35	23.09	9.45	15.29	13.39	19.09	7.97	10.11	15.44	11.23	15.47	27.06	8.86	9.88	S
76141	PIRIN_76141	mRNA:PIIN_05339	PIRI_contig_0122;44,679-42,204	2476	640	5.B.1.5.3	Transmembrane Electron Carriers	Transmembrane 1-electron transfer carriers	The Phagocyte (gp91phox) NADPH Oxidase Family	CHEBI:10545;electron	Electron	4	155.06	350.08	284.18	239.28	272.63	305.89	336.29	563.06	400.49	225.6	277.82	138.81	214.72	187.18	182.25	220.01	180.57	225.63	205.15	71.75	72.38	119.2	67.93	65.15	25.14	79.1	10.81	6.44	24.78	19.45	31.22	63.67	19.88	39.9	42.46	4.77	Electron
76204	PIRIN_76204	mRNA:PIIN_05401	PIRI_contig_0125;49,020-50,149	1130	256	3.A.31.1.1	Primary Active Transporters	P-P-bond-hydrolysis-driven transporters	The Endosomal Sorting Complexes Required for Transport III (ESCRT-III) Family	CHEBI:14911;protein	Proteins and mRNA	0	163.67	185.57	193.53	200.41	228.14	234.54	125.16	92.51	136.49	140.77	135.46	123.11	119.75	125.67	107.97	126.74	110.57	112.24	143.16	76.36	49.64	61.82	47.55	16.38	140.14	168.98	168.27	290.04	197.28	260.24	260.4	319.37	318.48	244.88	251.75	238.51	Proteins and mRNA
76226	PIRIN_76226	mRNA:PIIN_05421	PIRI_contig_0126;46,735-48,751	2017	521	3.A.2.2.3	Primary Active Transporters	P-P-bond-hydrolysis-driven transporters	The H+- or Na+-translocating F-type, V-type and A-type ATPase (F-ATPase) Superfamily	CHEBI:5584;hydron	H+	0	163.26	285.25	281.18	280.81	266.95	295.52	306.54	217.85	290.44	294.37	303.99	132.69	297.39	296.25	303.06	273.28	266.77	274.17	247.55	100.67	174.82	259.68	191.25	172.89	241.54	263.03	210.84	226.27	206.62	219.13	232.69	240.58	257.89	315.45	185.54	257.92	H+
76267	PIRIN_76267	mRNA:PIIN_05461	PIRI_contig_0128;29,119-31,522	2404	491	2.A.29.17.1	Electrochemical Potential-driven Transporters	Porters (uniporters, symporters, antiporters)	The Mitochondrial Carrier (MC) Family	CHEBI:2356;adenosine 5'-monophosphate|CHEBI:2342;ADP|CHEBI:2359;ATP	Nucleotide-P	3	0.96	5.63	4.94	4.71	4.87	6.3	10.59	2.93	10.73	5.58	4.82	1.68	11.46	9.43	11.04	6.63	6.95	7.81	24.59	12.6	28.62	8.13	26.45	30.66	10.04	18.11	26.7	6.78	11.34	14.82	9.13	5.99	4.92	4.78	8.08	8.38	Nucleotide-P
76271	PIRIN_76271	mRNA:PIIN_05465	PIRI_contig_0128;38,516-41,040	2525	775	1.A.33.1.3	Channels/Pores	α-Type Channels	The Cation Channel-forming Heat Shock Protein-70 (Hsp70) Family	CHEBI:24870;ion	Ion	0	150.47	127.51	105.47	144.7	110.82	105.57	108.87	207.49	101.14	103.26	118.05	164.65	96.44	95.66	100.21	100.77	104.68	95.24	96.18	117.79	56.43	91.07	62.08	26.73	192	185.83	71.01	85.63	77.87	95.81	105.37	77.03	86.65	135.11	97.46	148.65	Ion
76283	PIRIN_76283	mRNA:PIIN_11692	PIRI_contig_0129;10,476-14,189	3714	1014	2.A.53.3.7	Electrochemical Potential-driven Transporters	Porters (uniporters, symporters, antiporters)	The Sulfate Permease (SulP) Family	CHEBI:9335;sulfate	S	10	71.18	47.66	42.96	54.08	52.71	49.49	39.79	21.17	36.81	40.35	40.25	20.73	33.75	36.58	33.48	35.45	39.33	41.71	33.18	17.89	27.05	30.72	42.3	31.89	28.49	37.33	25.27	32.12	32.94	28.09	32.44	39.36	30.16	29.36	33.5	28.7	S
76289	PIRIN_76289	mRNA:PIIN_05484	PIRI_contig_0129;36,192-35,032	1161	218	9.A.3.1.1	Incompletely Characterized Transport Systems	Recognized transporters of unknown biochemical mechanism	The Sorting Nexin27 (SNX27)-Retromer Assembly Apparatus (RetromerAA) Family	not found	Unknown	0	68.6	83.77	87.13	55.22	57.8	71.23	90.66	71.42	90.73	77.35	77.08	58.51	74.21	84.92	82.76	70.1	60.27	70.97	84.24	105.27	34.26	25.97	29.26	14.67	45.57	60.29	76.47	64.54	60.58	60.91	110.94	106.71	121.99	71.1	112.3	62.8	Unknown
76317	PIRIN_76317	mRNA:PIIN_05512	PIRI_contig_0131;19-2,569	2551	700	1.I.1.1.3	Channels/Pores	Membrane-bounded Channels	The Nuclear Pore Complex (NPC) Family	not found	Proteins and mRNA	0	37.95	38.19	30.67	41.03	39.72	36.78	30.99	17.21	26.97	27.67	28.37	14.15	28.33	28.55	26.85	25.36	26.89	32.2	41.27	56.68	24.74	28.3	18.6	28.04	49.19	59.58	20.95	25.5	33.4	28.2	35.84	21.54	24.59	37.46	31.72	40.34	Proteins and mRNA
76340	PIRIN_76340	mRNA:PIIN_05534	PIRI_contig_0131;52,175-51,469	707	179	1.A.47.1.1	Channels/Pores	α-Type Channels	The Nucleotide-sensitive Anion-selective Channel, ICln (ICln) Family	not found	Osmoregulatory compounds	0	37.52	36.7	37.47	32.07	36.12	43.28	36.3	34.6	36.02	32.58	34.11	22.24	35.63	36.85	32.54	33.86	32.23	32.47	52.63	37.51	21.39	16.22	18.27	18.3	86.78	48.26	52.97	75.36	46.06	31.93	56.91	48.7	46.74	37.25	67.95	59.64	Osmoregulatory compounds
76364	PIRIN_76364	mRNA:PIIN_05558	PIRI_contig_0133;5,838-4,248	1591	268	9.A.3.1.1	Incompletely Characterized Transport Systems	Recognized transporters of unknown biochemical mechanism	The Sorting Nexin27 (SNX27)-Retromer Assembly Apparatus (RetromerAA) Family	not found	Unknown	0	320.04	301.67	306.65	317.12	252.12	298.63	276.3	281.81	294.4	265.38	273.56	315.64	313.27	313.41	328.44	311.9	294.03	265.73	268.5	267.67	312.84	320.87	287.89	228.52	232.42	305.18	399.35	292.42	260.2	247.6	335.09	318.26	246.99	222.75	291.25	205.61	Unknown
76410	PIRIN_76410	mRNA:PIIN_05604	PIRI_contig_0134;47,417-49,816	2400	721	1.A.17.1.18	Channels/Pores	α-Type Channels	The Calcium-dependent Chloride Channel (Ca-ClC) Family	CHEBI:6486;lipid	Lipids	5	23.15	47.56	34.65	56.7	44.87	47.34	56.83	32.6	49.02	40.5	40.14	19.02	42.29	42.14	47.72	40.77	43.01	41.92	108.33	63.44	172.77	87.21	122.84	242.73	50.53	41.37	65.73	35.3	38.12	46.16	30.67	34.19	23.06	26.29	26.69	28.1	Lipids
76412	PIRIN_76412	mRNA:PIIN_11867	PIRI_contig_0135;1,285-452	834	198	8.A.5.1.4	Accessory Factors Involved in Transport	Auxiliary transport proteins	The Voltage-gated K+ Channel β-subunit (Kvβ) Family	not found	None	0	0	0.37	0.84	0.09	0.66	0.19	0.37	0.09	0.37	0.56	0.55	0.09	0.18	0.28	0.28	0.42	0.46	0.41	0	0	0	7.23	0	0	2.67	0	9.46	0	0	0	0	0	0	2.56	0	0	None
76413	PIRIN_76413	mRNA:PIIN_05606	PIRI_contig_0135;3,218-1,822	1397	284	8.A.5.1.3	Accessory Factors Involved in Transport	Auxiliary transport proteins	The Voltage-gated K+ Channel β-subunit (Kvβ) Family	not found	None	0	0.06	0.5	0.25	0.44	0.19	0.25	0.12	0.12	0.75	0.25	0.06	0	0.06	0.37	0.25	0.42	0.37	0.07	0	0	0	0	0	0	0	0	0	0	0	4.81	0	1.33	0	0	1.2	0	None
76414	PIRIN_76414	mRNA:PIIN_05607	PIRI_contig_0135;5,167-3,675	1493	337	8.A.5.1.4	Accessory Factors Involved in Transport	Auxiliary transport proteins	The Voltage-gated K+ Channel β-subunit (Kvβ) Family	not found	None	0	11.78	92.98	80.26	45.61	57.06	64.73	20.74	14	22.42	15.2	16.34	7.45	18.07	19.56	16.19	16.41	13.83	12.87	109.99	215.57	53.49	52.55	78.78	54.84	17.94	20.2	23.92	17.63	29.47	17.48	36.68	22.23	10.99	17.05	15.01	14.05	None
76450	PIRIN_76450	mRNA:PIIN_05643	PIRI_contig_0136;32,886-33,803	918	190	8.A.82.2.8	Accessory Factors Involved in Transport	Auxiliary transport proteins	The Calmodulin Calcium Binding Protein (Calmodulin) Family	not found	Unknown	0	176.14	270.92	243.05	196.96	200.09	228.47	322.06	186.12	285.16	402.33	382.07	118.26	333.88	353.06	348.89	293.61	314.23	390.46	327.34	38.97	261.77	294.78	311.65	220.69	766.86	705.08	540.09	403.26	601.38	285.93	1294.35	808.56	778.42	680.84	915.07	693.17	Unknown
76478	PIRIN_76478	mRNA:PIIN_05671	PIRI_contig_0137;46,386-44,571	1816	426	2.A.1.7.13	Electrochemical Potential-driven Transporters	Porters (uniporters, symporters, antiporters)	The Major Facilitator Superfamily (MFS)	not found	Unknown	11	1.35	1.57	1.71	1.17	1.27	1.85	1.03	1.15	1.05	1.09	1.08	0.53	1.2	1.24	1.2	0.87	1.04	1.61	4.08	0	2.77	0	0	7.12	3.5	4.2	0	1.97	0	1.56	3.18	0.87	3.81	5.55	3.91	1.22	Unknown
76494	PIRIN_76494	mRNA:PIIN_05687	PIRI_contig_0138;32,045-31,133	913	192	8.A.82.1.6	Accessory Factors Involved in Transport	Auxiliary transport proteins	The Calmodulin Calcium Binding Protein (Calmodulin) Family	not found	Unknown	0	137.48	194.47	175.12	145.43	149.88	175.39	153.07	159.33	183.47	168.9	171.47	83.54	156.11	153.24	162.07	134.43	146.32	140.8	106.89	51.98	105.34	119.8	89.99	33.81	268.14	299.91	181.09	227.55	181.98	162.36	385.73	259.94	302	304.26	290	382.51	Unknown
76538	PIRIN_76538	mRNA:PIIN_05731	PIRI_contig_0140;15,761-16,511	751	178	3.A.2.1.3	Primary Active Transporters	P-P-bond-hydrolysis-driven transporters	The H+- or Na+-translocating F-type, V-type and A-type ATPase (F-ATPase) Superfamily	CHEBI:5584;hydron	H+	0	128.49	161.69	181.4	105.77	174.84	183.31	139.07	133.29	186.72	147.92	132.19	154.69	134.03	147.44	144.7	156.97	129.51	102.55	122.14	185.1	89.57	132.99	97.11	80.89	149.17	125.26	358.79	383.04	287.56	198.38	245.97	194.76	218.15	149.62	234.12	123.85	H+
76552	PIRIN_76552	mRNA:PIIN_05745	PIRI_contig_0140;41,979-39,182	2798	750	3.A.1.111.2	Primary Active Transporters	P-P-bond-hydrolysis-driven transporters	The ATP-binding Cassette (ABC) Superfamily	CHEBI:29633;Mycosubtilin	Metabolites	0	35.01	46.08	43.04	46.21	48.43	45.04	43.32	34.75	40.62	36.53	43.05	23.57	26.4	26.63	29.43	34.27	35.55	35.54	24.74	16.21	11.82	15.67	17.05	7.9	29.66	33.27	28.65	32.1	31	41.95	33.29	31.87	30.09	25.33	31.78	34.34	Metabolites
76554	PIRIN_76554	mRNA:PIIN_05747	PIRI_contig_0140;46,575-44,568	2008	564	2.A.1.11.4	Electrochemical Potential-driven Transporters	Porters (uniporters, symporters, antiporters)	The Major Facilitator Superfamily (MFS)	not found	Unknown	13	74.37	70.57	71.93	64.8	61.4	58.27	103.76	86.57	102.3	101.44	106.91	64.43	81.07	86.3	85.87	91.4	92.68	96.47	92.96	65.16	63.15	67.95	63.34	58.28	57.25	52.72	35.67	79.5	53.23	68.86	36.62	66.33	67.14	46.92	42.9	45.99	Unknown
76563	PIRIN_76563	mRNA:PIIN_05756	PIRI_contig_0141;12,070-9,989	2082	582	5.B.1.5.3	Transmembrane Electron Carriers	Transmembrane 1-electron transfer carriers	The Phagocyte (gp91phox) NADPH Oxidase Family	CHEBI:10545;electron	Electron	6	39.96	71.12	78.49	61.66	61.89	64.98	140.09	59.86	165.57	87.2	94.44	27.47	39.69	44.3	103.84	48.16	69.88	25.64	147.03	95	137.79	86.2	129.5	112.97	14.29	33.39	8.95	25.57	19.02	13.55	16.07	15.68	13.03	31.23	15.24	10.52	Electron
76565	PIRIN_76565	mRNA:PIIN_05758	PIRI_contig_0141;13,971-13,241	731	204	1.A.56.3.2	Channels/Pores	α-Type Channels	The Copper Transporter (Ctr) Family	CHEBI:49551;copper(1+)	Metal cations	2	135.04	141.32	191.69	135.59	160.68	167.48	234.11	147.41	322.14	174.55	192.36	89.22	99.64	107.74	192.46	115.52	148.87	76.09	208.71	129.52	159.89	146.85	157.58	126.34	74.9	129.76	73.17	69.46	130.34	137.98	88.96	99.5	48.76	130.94	126.03	116.36	Metal cations
76570	PIRIN_76570	mRNA:PIIN_05763	PIRI_contig_0141;21,257-22,466	1210	335	2.A.29.9.1	Electrochemical Potential-driven Transporters	Porters (uniporters, symporters, antiporters)	The Mitochondrial Carrier (MC) Family	CHEBI:25094;lysine|CHEBI:2643;arginine|CHEBI:5733;histidine	Proteins and mRNA	0	100.55	93.37	98.55	87.79	87.25	103.05	79.24	72.28	85.89	80.37	78.42	82.8	80.99	81.24	79.35	75.45	79.69	75.02	68.48	75.46	57.19	48.74	61.02	73.49	94.72	88	119.93	93.79	88.98	64.48	97.01	100.67	104.48	65.97	86.66	81.69	Proteins and mRNA
76599	PIRIN_76599	mRNA:PIIN_05792	PIRI_contig_0142;37,032-38,309	1278	293	2.A.29.7.3	Electrochemical Potential-driven Transporters	Porters (uniporters, symporters, antiporters)	The Mitochondrial Carrier (MC) Family	CHEBI:50744;citrate salt|CHEBI:27092;tricarboxylic acid trianion|CHEBI:16087;isocitrate(3-)	Organic acids	2	34.34	39.85	41.37	28.26	38.4	45.36	34.06	26.82	35.97	27.76	24.99	20.86	28.88	27.21	26.64	27.46	23.81	24.82	36.39	43.56	23.99	21.2	21.02	27.41	43.37	30.31	67.94	43.55	45.76	55.83	51.01	37.28	41.2	28.17	38.27	23.53	Organic acids
76603	PIRIN_76603	mRNA:PIIN_05796	PIRI_contig_0142;46,756-49,168	2413	668	1.C.97.1.9	Channels/Pores	Pore-Forming Toxins (Proteins and Peptides)	The Pleurotolysin Pore-forming (Pleurotolysin) Family	not found	Unknown	0	5.3	4.45	4.47	3.7	3.39	4.07	9.87	8.14	8.9	5.65	5.01	6.42	7.19	5.98	8.31	5.94	6.6	6.14	2.55	13.7	2.26	2.57	7.42	0	3.67	7.22	3.87	3.7	8.23	7.05	3.47	6.49	5.82	5.44	5.88	8.36	Unknown
76604	PIRIN_76604	mRNA:PIIN_05797	PIRI_contig_0143;1,171-33	1139	287	1.A.35.5.5	Channels/Pores	α-Type Channels	The CorA Metal Ion Transporter (MIT) Family	CHEBI:6635;magnesium(2+)	Mg	0	3.01	3.64	2.62	3.61	2.95	3.66	4.57	2.23	4.2	3.09	3.74	2.92	4.52	4.72	4.17	4.92	2.75	2.88	0	0	12.71	4.82	0	0	3.56	4.81	0	0	5.02	4.77	1.62	5.3	5.83	3.4	1.19	1.86	Mg
76610	PIRIN_76610	mRNA:PIIN_05803	PIRI_contig_0143;12,148-12,655	508	103	1.A.67.1.9	Channels/Pores	α-Type Channels	The Membrane Mg2+ Transporter (MMgT) Family	not found	Unknown	2	48.78	50.59	49.71	35.31	49.85	51.5	35.8	20	35.61	36.18	39.4	26.37	34.93	45.46	41.17	33.38	33.85	38.6	40.88	36.1	41.41	47.21	11.81	106.09	46.17	35.87	40.77	48.07	15.95	38.16	77.89	71.83	86.29	44.55	34.46	18.29	Unknown
76641	PIRIN_76641	mRNA:PIIN_05834	PIRI_contig_0144;16,437-19,048	2612	805	2.A.19.4.4	Electrochemical Potential-driven Transporters	Porters (uniporters, symporters, antiporters)	The Ca2+:Cation Antiporter (CaCA) Family	CHEBI:3308;calcium(2+)|CHEBI:9175;sodium(1+)|CHEBI:8345;potassium(1+)	Ca, Na, K	13	26.25	35.3	32.8	35.57	30.39	27.96	33.05	19.82	29.92	33.31	30.75	20.37	32.61	33.04	30.84	34.57	28.33	30.63	16.82	11.33	14.28	27.57	23.15	18.36	25.26	28.79	28.81	32.54	29.79	21.02	21.36	24.69	24.02	25.18	21.41	25.71	Ca, Na, K
76685	PIRIN_76685	mRNA:PIIN_11693	PIRI_contig_0146;19,564-16,908	2657	668	4.C.1.1.15	Group Translocators	Acyl CoA ligase-coupled transporters	The Fatty Acid Group Translocation (FAT) Family	CHEBI:4680;dodecanoic acid	Lipids	0	45.37	130.72	112.85	83.35	105.91	109.49	37.63	32.96	42.19	30.24	30.03	18.42	55.32	54.77	52.39	46.07	46.6	40.13	15.29	9.15	22.5	41.29	16.25	31.16	66.33	59.89	90.51	72.68	72.16	84.22	56.41	62.55	85.58	37.47	64.61	56.25	Lipids
76704	PIRIN_76704	mRNA:PIIN_05897	PIRI_contig_0147;10,405-9,244	1162	282	3.D.10.1.7	Primary Active Transporters	Oxidoreduction-driven transporters	The Prokaryotic Succinate Dehydrogenase (SDH) Family	not found	Electron	0	106.13	146.17	133.32	82.19	92.49	100.89	94.71	99.91	95.74	97.89	90.02	96.54	105.46	98.79	118.98	106.72	107.52	107.99	182.78	297.29	251.11	230.21	284.13	312.25	172.08	157.11	214.27	180.22	176.53	149.97	121.51	127.05	117.37	123.42	126.82	131.94	Electron
76743	PIRIN_76743	mRNA:PIIN_05936	PIRI_contig_0148;42,774-41,262	1513	423	2.A.1.7.13	Electrochemical Potential-driven Transporters	Porters (uniporters, symporters, antiporters)	The Major Facilitator Superfamily (MFS)	not found	Unknown	7	0	0	0	0	0	0.05	0	0	0	0	0	0	0	0	0	0	0	0	0	0	0	0	0	0	0	0	0	0	0	0	0	0	0	0	0	0	Unknown
76744	PIRIN_76744	mRNA:PIIN_05937	PIRI_contig_0148;45,269-43,486	1784	480	2.A.1.7.13	Electrochemical Potential-driven Transporters	Porters (uniporters, symporters, antiporters)	The Major Facilitator Superfamily (MFS)	not found	Unknown	12	12.94	14.16	14.08	14.94	14.07	14.44	28.02	10.78	17.91	53.86	63.43	13.64	28.12	32.92	27.21	43.11	36.19	51.61	64.64	69.31	179.45	97.01	171.73	236.87	14.67	18.02	23.9	25.17	19.46	17.89	13.77	22.28	15.87	20.62	16.57	10.67	Unknown
76751	PIRIN_76751	mRNA:PIIN_05944	PIRI_contig_0149;12,220-9,085	3136	901	3.A.9.1.2	Primary Active Transporters	P-P-bond-hydrolysis-driven transporters	The Chloroplast Envelope Protein Translocase (CEPT or Tic-Toc) Family	CHEBI:8526;protein polypeptide chain	Proteins and mRNA	0	144.48	56.28	45.59	132.06	32.36	34.59	93.68	659.14	60.79	78.94	115.87	610.64	59.45	44.17	79.14	64.51	115.6	98.02	185.36	309.48	123.38	83.78	106.35	137.41	27.33	50.34	25.67	20.84	15.93	18.01	12.69	33.21	9.17	20.39	22.32	28.48	Proteins and mRNA
76755	PIRIN_76755	mRNA:PIIN_05948	PIRI_contig_0149;20,520-21,518	999	280	1.A.14.3.3	Channels/Pores	α-Type Channels	The Calcium Transporter A (CaTA) (formerly the Testis-Enhanced Gene Transfer (TEGT) Family	CHEBI:3473;cation	Ca	6	167.61	155.81	141.93	144.82	134.6	139.19	149.46	145.61	143.6	162.2	155.08	147.38	162.08	163.81	161.16	147.09	160.08	156.71	153.45	240.17	173.48	162.66	170.32	100.3	147.69	129.57	151.86	221.15	189.84	187.97	255	256.08	197.02	132.3	246.68	106.78	Ca
76815	PIRIN_76815	mRNA:PIIN_06009	PIRI_contig_0151;42,656-41,977	680	176	3.D.1.6.2	Primary Active Transporters	Oxidoreduction-driven transporters	The H+ or Na+-translocating NADH Dehydrogenase (NDH) Family	CHEBI:5584;hydron	H+	2	131.57	121.17	126.17	82.08	110.25	132.84	108.96	89.8	128.07	102.22	83.78	105.8	98.16	113.89	102.14	103.2	84.48	88.92	42.93	76.46	72.69	57.87	86.94	55.98	134.22	128.43	172.79	209.93	162.14	179	149.15	221.1	178.09	93.5	183.32	115.2	H+
76818	PIRIN_76818	mRNA:PIIN_06012	PIRI_contig_0151;46,878-46,135	744	200	2.A.49.2.3	Electrochemical Potential-driven Transporters	Porters (uniporters, symporters, antiporters)	The Chloride Carrier/Channel (ClC) Family	CHEBI:3731;chloride|CHEBI:3178;bromide|CHEBI:5946;iodide|CHEBI:7710;superoxide	Cl	0	18.2	17.59	22.03	14.57	21.01	23.66	13.86	6.62	11.95	14.53	13.3	9.4	11.74	15.87	15.26	12.63	13.28	14.3	9.28	16.55	6.29	7.15	16.11	0	13.2	35.53	4.68	31.06	22.2	31.73	21.54	27.38	21.68	7.58	14.12	11.07	Cl
76830	PIRIN_76830	mRNA:PIIN_06024	PIRI_contig_0152;20,602-21,605	1004	271	2.A.1.3.73	Electrochemical Potential-driven Transporters	Porters (uniporters, symporters, antiporters)	The Major Facilitator Superfamily (MFS)	CHEBI:3556;Cercosporin|CHEBI:24127;fungicide|CHEBI:25442;mycotoxin	Metabolites	2	0	3.18	0	0	0	0	0	0	0	0	0.59	50.53	0	0	0	0	0	0.07	0	36.69	0	0	2.26	5.81	0	0	0	11.03	3.84	15.1	10.64	0	6.98	0	0.37	4.29	Metabolites
76831	PIRIN_76831	mRNA:PIIN_06025	PIRI_contig_0152;22,618-23,719	1102	300	2.A.1.3.73	Electrochemical Potential-driven Transporters	Porters (uniporters, symporters, antiporters)	The Major Facilitator Superfamily (MFS)	CHEBI:3556;Cercosporin|CHEBI:24127;fungicide|CHEBI:25442;mycotoxin	Metabolites	7	86.09	377.84	301.15	357.96	518.75	576.14	152.04	188	116.47	157.24	189.29	417.96	122.02	124.65	101.15	129.94	125.92	145.74	183.85	191.1	160.97	164.63	134	206.85	60.93	141.62	68.99	71.3	57.17	45.29	47.66	71.7	63.68	71.07	61.2	58.38	Metabolites
76834	PIRIN_76834	mRNA:PIIN_06028	PIRI_contig_0152;27,186-29,443	2258	593	2.A.1.3.73	Electrochemical Potential-driven Transporters	Porters (uniporters, symporters, antiporters)	The Major Facilitator Superfamily (MFS)	CHEBI:3556;Cercosporin|CHEBI:24127;fungicide|CHEBI:25442;mycotoxin	Metabolites	14	0.24	0.03	0.14	0.69	0.06	0	0.11	0.08	0.14	0.06	0.08	0.26	0.11	0.14	0.14	0.16	0.09	0.06	0	0	0	0	0	0	0	0	0	0	0	0	0	0	0	0	0	0	Metabolites
76835	PIRIN_76835	mRNA:PIIN_06029	PIRI_contig_0152;30,249-32,472	2224	581	2.A.1.3.73	Electrochemical Potential-driven Transporters	Porters (uniporters, symporters, antiporters)	The Major Facilitator Superfamily (MFS)	CHEBI:3556;Cercosporin|CHEBI:24127;fungicide|CHEBI:25442;mycotoxin	Metabolites	14	32.23	117.79	83.25	130.94	136.56	143.7	74.11	76.28	56.55	65.52	73.49	129.83	97.55	103.1	73.54	71.47	67.64	70.1	63.57	45.79	80.81	78.99	52.66	62.39	19.3	36.2	20.27	27.04	31.5	21.66	28.59	37.85	25.62	19.3	24.54	17.74	Metabolites
76836	PIRIN_76836	mRNA:PIIN_06030	PIRI_contig_0152;33,010-35,270	2261	571	2.A.1.3.73	Electrochemical Potential-driven Transporters	Porters (uniporters, symporters, antiporters)	The Major Facilitator Superfamily (MFS)	CHEBI:3556;Cercosporin|CHEBI:24127;fungicide|CHEBI:25442;mycotoxin	Metabolites	14	0.25	0.32	0.36	1.16	1.18	1.54	0.06	0.14	0.09	0.33	0.24	0.12	0.06	0.06	0.09	0.13	0.18	0.16	0	0	0	0	0	5.24	0.86	0	0	0	0	2.3	1.56	0	2.1	0	1.15	0.89	Metabolites
76838	PIRIN_76838	mRNA:PIIN_06032	PIRI_contig_0152;39,273-37,833	1441	401	8.A.27.1.2	Accessory Factors Involved in Transport	Auxiliary transport proteins	The CDC50 P-type ATPase Lipid Flippase Subunit (CDC50) Family	not found	None	2	98.89	163.92	134.82	139.83	152.87	157.18	161.08	83.78	154.86	174.29	155.87	89.38	170.65	180.98	150.85	162.78	157.7	177.06	147.84	163.66	115.11	120.72	100.76	128.98	139.1	146.63	176.16	217.95	185.73	159.91	189.74	203.48	223.17	178.77	168.25	175.07	None
76839	PIRIN_76839	mRNA:PIIN_06033	PIRI_contig_0152;40,065-42,163	2099	578	2.A.1.2.86	Electrochemical Potential-driven Transporters	Porters (uniporters, symporters, antiporters)	The Major Facilitator Superfamily (MFS)	CHEBI:6036;isopenicillin N	Metabolites	10	23.68	24.79	35.29	18.28	19.34	18.28	102.83	52.59	114.08	95.26	103.53	81	41.42	50.1	41.81	83.5	169.59	123.55	80.6	74.42	48.25	52.55	56.95	41.38	13.56	22.3	21.02	17.17	32.32	17.06	20.12	30.28	19.68	34.78	25.59	15.91	Metabolites
76879	PIRIN_76879	mRNA:PIIN_06073	PIRI_contig_0154;39,770-40,427	658	174	3.A.16.1.2	Primary Active Transporters	P-P-bond-hydrolysis-driven transporters	The Endoplasmic Reticular Retrotranslocon (ER-RT) Family	CHEBI:36080;protein	Proteins and mRNA	0	259.66	229.21	251.92	195.04	235.27	248.18	289.63	201.18	305.85	212.37	214.75	184.05	231.38	223.53	227.11	221.06	210.84	234.81	213.3	162.93	206.43	226.96	170.47	141.33	132.87	168.27	122.73	169.78	165.78	173.44	112.51	175.29	147.17	113.39	137	124.19	Proteins and mRNA
76887	PIRIN_76887	mRNA:PIIN_06080	PIRI_contig_0155;12,350-17,719	5370	1536	3.A.1.208.12	Primary Active Transporters	P-P-bond-hydrolysis-driven transporters	The ATP-binding Cassette (ABC) Superfamily	CHEBI:3098;bile acid	Lipids	6	13.02	13.11	12.35	14.08	13.19	12.52	15.05	9.5	12.61	13.62	13.36	8.24	13.47	15.64	13.68	14.16	15.31	15.49	14.13	9.77	14.03	6.71	11.97	13.29	8.4	6.73	11.59	11.58	7.94	12.14	12.85	11.39	12.66	9.47	10.67	6.81	Lipids
76907	PIRIN_76907	mRNA:PIIN_06100	PIRI_contig_0156;10,482-11,677	1196	311	2.A.29.8.12	Electrochemical Potential-driven Transporters	Porters (uniporters, symporters, antiporters)	The Mitochondrial Carrier (MC) Family	not found	N	1	34.1	13.46	9.01	5.13	1.35	8.49	13.87	19.27	18.32	9.17	6.31	27.38	14.87	18.1	9.9	15.46	15.35	13.87	24.65	0	0	16.97	0	16.08	17.31	8.45	34.3	66.77	54.77	73.08	23.34	50.01	55.59	19.37	23.54	1.95	N
76909	PIRIN_76909	mRNA:PIIN_06102	PIRI_contig_0156;17,868-15,062	2807	786	1.I.1.1.3	Channels/Pores	Membrane-bounded Channels	The Nuclear Pore Complex (NPC) Family	not found	Proteins and mRNA	0	19.33	17.05	16.02	16.12	15.32	15.35	16.94	10.98	15.52	16.06	15.16	12.39	18.26	19.55	16.69	15.89	15.12	13.84	8.62	15.48	13.17	9.97	11.24	11.29	31.44	14.48	26.25	14.59	15.7	18.22	15.16	22.09	21.1	17.01	18.63	14.78	Proteins and mRNA
76912	PIRIN_76912	mRNA:PIIN_06105	PIRI_contig_0156;22,284-25,638	3355	1015	3.A.3.2.3	Primary Active Transporters	P-P-bond-hydrolysis-driven transporters	The P-type ATPase (P-ATPase) Superfamily	CHEBI:3290;cadmium(2+)|CHEBI:3308;calcium(2+)|CHEBI:29035;manganese(2+)	Ca, Metal cations	6	27.19	27.69	28.11	26.57	25.38	27.96	30.67	21	27.33	31.11	28.87	24.39	32.76	32.15	31.29	30.82	31.61	29.15	33.98	20.85	29.69	32.18	21.52	11.23	25.87	24.67	23.5	21.7	19.36	24.85	18.97	31.83	23.99	16.36	20.14	21.93	Ca, Metal cations
76929	PIRIN_76929	mRNA:PIIN_06122	PIRI_contig_0157;18,339-18,675	337	92	3.A.31.1.1	Primary Active Transporters	P-P-bond-hydrolysis-driven transporters	The Endosomal Sorting Complexes Required for Transport III (ESCRT-III) Family	CHEBI:14911;protein	Proteins and mRNA	0	0	0	0.47	0	0	0.24	0	0	0.24	0	0.23	0	0.23	0	0	0	0	0.26	0	0	0	18.2	13.66	0	6.66	5.9	11.76	0	0	0	0	0	0	0	0	0	Proteins and mRNA
76933	PIRIN_76933	mRNA:PIIN_06126	PIRI_contig_0157;27,304-29,569	2266	654	1.A.33.1.5	Channels/Pores	α-Type Channels	The Cation Channel-forming Heat Shock Protein-70 (Hsp70) Family	CHEBI:24870;ion	Ion	0	417.4	412.06	379.64	369.12	358.37	329	277.99	162.79	281.02	267.83	269.31	256.07	278.43	304.34	258.78	293.84	279.96	269.48	187.57	261.92	139.78	239.15	161.53	150.16	117.72	169.51	294.73	302.17	211.79	298.26	134.99	253.5	264.25	134.06	151.09	134.42	Ion
76938	PIRIN_76938	mRNA:PIIN_06131	PIRI_contig_0157;35,330-42,300	6971	2124	1.I.1.1.3	Channels/Pores	Membrane-bounded Channels	The Nuclear Pore Complex (NPC) Family	not found	Proteins and mRNA	0	19.93	19.92	18.67	19.23	17.47	15.48	15.84	11.36	14.22	15.39	14.96	11.32	16.22	17.17	16.91	16.68	17.15	16.24	15.86	9.51	13.34	17.48	13.13	15.05	14.27	13.69	11.13	8.42	10.42	13.97	11.04	12.77	11.79	10.49	11.05	7.66	Proteins and mRNA
76942	PIRIN_76942	mRNA:PIIN_06135	PIRI_contig_0158;1,805-1	1805	399	2.A.49.2.3	Electrochemical Potential-driven Transporters	Porters (uniporters, symporters, antiporters)	The Chloride Carrier/Channel (ClC) Family	CHEBI:3731;chloride|CHEBI:3178;bromide|CHEBI:5946;iodide|CHEBI:7710;superoxide	Cl	6	9.02	9.66	9.8	8.67	7.14	6.85	8.23	5.84	7.91	8.35	9.38	5.77	7.8	10.36	8.91	8.18	9.5	8.22	4.38	7.86	2.97	0	2.54	7.65	6.26	2.26	0	10.56	7.06	10.07	7.97	11.19	13.29	2.39	5.88	9.15	Cl
76950	PIRIN_76950	mRNA:PIIN_06143	PIRI_contig_0158;14,450-12,533	1918	511	8.A.92.1.8	Accessory Factors Involved in Transport	Auxiliary transport proteins	The G-Protein αβγ Complex (GPC) Family	not found	Unknown	0	19.53	15.18	18.14	14.66	18.96	25.23	14.11	6.75	13.65	14.16	12.04	8.36	15.58	14.7	13.99	13.14	13.41	12.92	8.81	20.28	18.01	5.72	15.82	19	21.34	16.19	26.57	23.44	22.71	22.95	15.69	13.99	24.99	18.1	23.41	10.78	Unknown
76961	PIRIN_76961	mRNA:PIIN_06154	PIRI_contig_0158;37,693-35,488	2206	514	2.A.1.9.7	Electrochemical Potential-driven Transporters	Porters (uniporters, symporters, antiporters)	The Major Facilitator Superfamily (MFS)	CHEBI:10646;choline alfoscerate|CHEBI:36315;glycerophosphoinositol	Organic-P	10	2.72	4.32	4.31	5.55	6.73	6.75	6.79	9.02	6.21	5.4	5.48	2.63	5.03	6.08	5.53	5.55	5.94	4.99	6.42	0	2.27	7.75	4.38	15.2	17.18	16.34	17.86	17.82	27.99	6.41	18.75	15.68	24.16	12.75	21.82	10.52	Organic-P
76996	PIRIN_76996	mRNA:PIIN_06188	PIRI_contig_0160;18,064-16,273	1792	505	2.A.1.7.13	Electrochemical Potential-driven Transporters	Porters (uniporters, symporters, antiporters)	The Major Facilitator Superfamily (MFS)	not found	Unknown	12	20.38	20.75	24.01	25.7	24.56	24.73	52.87	20.09	42.71	90.98	72.42	27.08	59.89	74.04	55.69	65.81	70.46	64.91	51.17	79.62	106.53	68.49	77.35	101.43	12.42	20.85	23.26	24.89	24.72	37.93	24.02	33.9	28.73	25.12	18.27	13.8	Unknown
77005	PIRIN_77005	mRNA:PIIN_06197	PIRI_contig_0160;40,189-39,012	1178	312	9.A.17.1.2	Incompletely Characterized Transport Systems	Recognized transporters of unknown biochemical mechanism	The Integral Membrane Peroxisomal Protein Importer-2 (PPI2) Family	not found	Proteins and mRNA	0	61.11	104.8	104.11	96.18	105.52	124.88	101.68	58.82	103.93	91.85	80.14	36.47	85.84	86.66	91.44	87.27	80.61	80.07	153.53	50.89	119.6	78.92	115.27	188.38	66.52	75.94	46.01	106.66	66.26	52.17	82.55	82.05	71.67	58.83	66.32	76.31	Proteins and mRNA
77006	PIRIN_77006	mRNA:PIIN_06198	PIRI_contig_0160;40,248-40,940	693	141	8.A.82.1.5	Accessory Factors Involved in Transport	Auxiliary transport proteins	The Calmodulin Calcium Binding Protein (Calmodulin) Family	not found	Unknown	0	298.04	331.68	400.63	280.54	334.42	403.83	313.66	295.21	362.54	383.68	340.94	222.84	354.09	389.48	404.88	357.54	336.09	300	362.71	444.69	271.89	318.41	249.71	217.39	428.78	419.47	483.15	611.62	558.53	433.01	678.21	571.24	588.29	638.37	591.71	521.27	Unknown
77012	PIRIN_77012	mRNA:PIIN_06204	PIRI_contig_0161:7533-9933	2400	677	2.A.79.1.10	Electrochemical Potential-driven Transporters	Porters (uniporters, symporters, antiporters)	The Threonine/Serine Exporter (ThrE) Family	not found	Unknown	5	93.36	135.66	142.8	127.84	145.81	168.2	132.73	115.74	143.39	91.1	93.83	88.02	121.65	116.74	122.73	113.16	109.67	102.16	141.17	148.69	218.64	195.89	203.97	237.63	147.07	145.01	158.32	104.15	103.47	141.23	105.7	114.11	100.97	122.41	89.7	136.61	Unknown
77027	PIRIN_77027	mRNA:PIIN_06219	PIRI_contig_0161;41,873-45,004	3132	794	2.A.38.2.5	Electrochemical Potential-driven Transporters	Porters (uniporters, symporters, antiporters)	The K+ Transporter (Trk) Family	CHEBI:9175;sodium(1+)|CHEBI:8345;potassium(1+)	Na, H+	6	42.97	43.16	44.99	43.75	47.11	43.28	37.7	37.75	38.46	44.46	42.97	39.41	41.14	40.46	41.89	40.17	43.36	40.42	25.83	24.84	33.85	45.06	33.37	24.67	48.14	53.95	61.13	60.04	59.47	51.92	40.32	49.9	48.39	45.93	51.98	47.85	Na, H+
77090	PIRIN_77090	mRNA:PIIN_06282	PIRI_contig_0164;37,250-39,336	2087	627	2.A.7.29.3	Electrochemical Potential-driven Transporters	Porters (uniporters, symporters, antiporters)	The Drug/Metabolite Transporter (DMT) Superfamily	not found	Unknown	9	30.69	38.76	36.73	34.09	35.82	35.99	38.47	24.85	36.83	42.74	40.86	22.49	36.62	37.77	36.44	38.06	37.25	39.67	57.15	14.66	24.03	23.09	33.12	23.77	24.13	39.34	30.37	22.36	24.21	30.32	29.76	30.77	29.83	43.72	32.92	31.66	Unknown
77105	PIRIN_77105	mRNA:PIIN_06297	PIRI_contig_0165;30,479-28,103	2377	624	2.A.1.3.65	Electrochemical Potential-driven Transporters	Porters (uniporters, symporters, antiporters)	The Major Facilitator Superfamily (MFS)	CHEBI:9688;trichodermin	Metabolites	14	27.43	30.29	29.81	31.3	36.33	35.09	31.56	16.79	29.44	33.64	35.37	21.38	33.9	37.9	36.16	41.32	38.62	37.98	65.64	73.65	111.45	86.51	87.17	119.42	79.78	66.37	116.54	80.62	58.61	74.59	61.24	81.11	101.41	55.11	70.37	70.16	Metabolites
77111	PIRIN_77111	mRNA:PIIN_06303	PIRI_contig_0165;41,042-38,411	2632	858	1.N.6.1.1	Channels/Pores	Cell Fusion Pores	The Mitochondrial Inner/Outer Membrane Fusion (MMF) Family	not found	Unknown	0	116.34	138.97	106.26	143.95	111.16	94.11	162.06	129.78	151.63	132.32	125.13	162.65	152.79	134.77	129.52	158.38	139.95	141.08	133.63	220.87	147.89	134.92	118.91	124.84	108.92	69.81	95.84	93.92	83.16	135.37	29.62	73.98	45.22	71.6	49.58	52.11	Unknown
77121	PIRIN_77121	mRNA:PIIN_06313	PIRI_contig_0166;18,188-16,272	1917	454	3.A.29.1.5	Primary Active Transporters	P-P-bond-hydrolysis-driven transporters	The Mitochondrial Inner Membrane i-AAA Protease Complex (MIMP) Familly	not found	Unknown	0	55.71	120.46	109.77	67.37	74.44	80.89	94.19	76.45	93.31	86.74	84.69	49.14	86.65	91.46	86.72	80.09	74.31	74.36	110.59	164.13	62.14	105.89	46.4	59.91	68.65	82.54	83.09	101.18	61.54	70.19	96.16	101.5	112.98	68.53	87.73	80.75	Unknown
77122	PIRIN_77122	mRNA:PIIN_06314	PIRI_contig_0166;18,270-20,574	2305	622	3.A.2.2.4	Primary Active Transporters	P-P-bond-hydrolysis-driven transporters	The H+- or Na+-translocating F-type, V-type and A-type ATPase (F-ATPase) Superfamily	CHEBI:5584;hydron	H+	0	139.16	305.51	265.25	247.44	232.6	265.17	272.21	192.99	261.37	253.79	269.39	108.65	272.88	277.43	253.95	228.86	220.43	207.9	175.72	147.67	138.04	228.62	119.45	119.67	261.35	230.96	217.56	226.71	219.77	218.29	261.61	265.29	231.66	252.61	235.57	229.11	H+
77125	PIRIN_77125	mRNA:PIIN_06317	PIRI_contig_0166;23,606-25,828	2223	616	1.I.1.1.3	Channels/Pores	Membrane-bounded Channels	The Nuclear Pore Complex (NPC) Family	not found	Proteins and mRNA	0	12.82	13.91	13.68	13.23	14.26	15.43	13.32	7.23	12.58	11.17	10.34	10.66	11.43	12.34	11.76	11.37	11.01	11.38	2.8	39.81	22.8	10.79	19.37	29.05	13.48	10.11	15.61	20.18	14.7	26.86	11.6	19.61	22.63	6.79	15.43	3.34	Proteins and mRNA
77131	PIRIN_77131	mRNA:PIIN_06323	PIRI_contig_0166;36,293-34,123	2171	627	2.A.16.2.2	Electrochemical Potential-driven Transporters	Porters (uniporters, symporters, antiporters)	The Telurite-resistance/Dicarboxylate Transporter (TDT) Family	CHEBI:15595;malate(2-)	Organic acids	0	0	0	0	0	0.09	0	0	0	0	0	0.1	0	0	0	0	0	0	0.12	2.72	0	0	0	0	0	0.62	0	0	0	0	0	0	0	0	0	0	0	Organic acids
77138	PIRIN_77138	mRNA:PIIN_06330	PIRI_contig_0167;10,795-9,835	961	282	1.A.15.1.1	Channels/Pores	α-Type Channels	The Non-selective Cation Channel-2 (NSCC2) Family	not found	Proteins and mRNA	3	3.6	0	1.63	2.64	0	0	0	0	4.46	0	0	0.72	0	6.92	0	1.86	0	0	0	0	0	42.58	2.68	0	0	15.4	0	25.87	0	2.5	0	0	0.48	0	4.23	0	Proteins and mRNA
77139	PIRIN_77139	mRNA:PIIN_06331	PIRI_contig_0167;13,981-11,072	2910	849	3.A.2.2.6	Primary Active Transporters	P-P-bond-hydrolysis-driven transporters	The H+- or Na+-translocating F-type, V-type and A-type ATPase (F-ATPase) Superfamily	CHEBI:5584;hydron	H+	6	133.06	183.49	165.52	154.29	143.31	159.42	165.51	110.76	154.57	142.25	137.1	105.69	153.4	151.7	145.98	152.77	150.53	153.67	137.36	125.31	209.59	153.54	190.36	180.84	106.54	109.58	131.39	133.8	101.69	141.66	102.21	129.1	123.93	86.16	109.42	86.05	H+
77149	PIRIN_77149	mRNA:PIIN_06341	PIRI_contig_0167;35,839-34,598	1242	332	2.A.29.4.3	Electrochemical Potential-driven Transporters	Porters (uniporters, symporters, antiporters)	The Mitochondrial Carrier (MC) Family	CHEBI:8154;phosphonate(2-)|CHEBI:7793;phosphate(3-)|CHEBI:4984;fatty acid	P, Lipids	0	400.9	440.45	460.64	437.99	505.69	551.88	488.41	460.03	508.74	474.77	464.83	625.75	535.4	530.29	488.97	598.87	476.21	460.49	324.42	390.46	299.54	529.02	323.46	352.47	286.9	344.44	422.44	419.74	357.18	366.16	241.42	381.7	276.78	207.07	271.64	210.96	P, Lipids
77158	PIRIN_77158	mRNA:PIIN_06351	PIRI_contig_0168;17,911-20,865	2955	895	1.I.1.1.2	Channels/Pores	Membrane-bounded Channels	The Nuclear Pore Complex (NPC) Family	CHEBI:8526;protein polypeptide chain|CHEBI:8755;(ribonucleotide)n+m	Proteins and mRNA	0	44.52	33.24	32.39	37.45	30.17	29.81	37.62	23.85	33.55	39.25	37.02	27.89	41.71	40.56	40.96	42.36	42.17	37.86	33.91	30.48	53.82	52.56	40.44	62.6	38.31	28.77	31.59	30.1	33.62	32.62	28.99	40.33	31.76	22.58	29.19	18.56	Proteins and mRNA
77165	PIRIN_77165	mRNA:PIIN_06359	PIRI_contig_0168:34170-34515	345	100	2.A.1.2.111	Electrochemical Potential-driven Transporters	Porters (uniporters, symporters, antiporters)	The Major Facilitator Superfamily (MFS)	not found	Unknown	1	11.91	11.98	17.57	9.19	11.27	16.9	10.38	3.24	7.54	10.54	6.77	5.71	7.23	9.99	9.83	8.23	5.12	6.93	0	0	0	33.1	12.43	0	24.26	10.76	53.55	60.58	58.59	16.03	10.91	26.62	5.04	0	44.24	0	Unknown
77198	PIRIN_77198	mRNA:PIIN_06392	PIRI_contig_0170;26,157-29,219	3063	925	3.A.3.5.9	Primary Active Transporters	P-P-bond-hydrolysis-driven transporters	The P-type ATPase (P-ATPase) Superfamily	CHEBI:49551;copper(1+)	Metal cations	8	27	101.68	116.44	72.67	51.11	50.76	5.65	3.25	4.97	5.19	5.11	3.02	6.65	6.75	5.68	4.98	5.83	6.2	41.92	78.59	26	19.69	10.56	19.11	11.47	22.15	2.78	2.65	8.12	4.91	10.93	10.13	14.02	7.94	11.21	6.52	Metal cations
77203	PIRIN_77203	mRNA:PIIN_06397	PIRI_contig_0170;42,162-43,061	900	165	3.A.18.1.1	Primary Active Transporters	P-P-bond-hydrolysis-driven transporters	The Nuclear mRNA Exporter (mRNA-E) Family	CHEBI:33699;messenger RNA	Proteins and mRNA	0	139.4	117.57	154.35	116.14	142.63	157.94	131.57	94.25	153.1	146.35	133.64	101.87	148.82	160.96	155.53	137.06	126.33	113.44	115.6	102.88	101.76	213.73	234.11	160.73	249.59	226.34	348.71	358.07	385.45	288.86	389.33	317.91	321.64	217.18	359.44	182.71	Proteins and mRNA
77207	PIRIN_77207	mRNA:PIIN_06400	PIRI_contig_0171;11,640-17,325	5686	1581	3.A.1.211.26	Primary Active Transporters	P-P-bond-hydrolysis-driven transporters	The ATP-binding Cassette (ABC) Superfamily	CHEBI:35748;fatty acid ester|CHEBI:17002;cholesteryl ester|CHEBI:9664;triglyceride	Lipids	14	14.2	36.44	30.26	32.12	35.94	31.33	28.77	11.39	21.34	28.24	28.25	8.41	33.27	34.78	27.86	28.99	27.18	33.47	30.6	22.77	14.34	21.17	22.02	16.6	18.73	22.13	27.35	30.67	35.11	32.51	31.67	43.13	34.19	29.02	32.7	28.32	Lipids
77220	PIRIN_77220	mRNA:PIIN_06413	PIRI_contig_0172;5,375-4,893	483	70	3.A.5.9.1	Primary Active Transporters	P-P-bond-hydrolysis-driven transporters	The General Secretory Pathway (Sec) Family	CHEBI:8526;protein polypeptide chain	Proteins and mRNA	1	0	0	0	0	0	0	0	0	0	0	0	0	0	0	0	0	0	0	0	78.32	26.6	0	0	0	0	0	0	0	0	0	0	2.38	0	0	0	0	Proteins and mRNA
77232	PIRIN_77232	mRNA:PIIN_06425	PIRI_contig_0172;31,934-33,056	1123	308	2.A.29.12.4	Electrochemical Potential-driven Transporters	Porters (uniporters, symporters, antiporters)	The Mitochondrial Carrier (MC) Family	CHEBI:3771;coenzyme A	Organic acids	1	16.13	18.06	17.09	17.17	20.01	24.57	13.31	6.71	13.21	12.83	10.98	6.26	11.45	12.45	11.82	10.44	10.8	11.01	28.83	61.92	66.5	48.9	43.41	80.43	14.81	7.4	14.58	8.32	20.85	19.83	17.94	11.01	18.84	9.42	14.33	10.32	Organic acids
77249	PIRIN_77249	mRNA:PIIN_06444	PIRI_contig_0173;26,130-27,276	1147	315	2.A.29.6.1	Electrochemical Potential-driven Transporters	Porters (uniporters, symporters, antiporters)	The Mitochondrial Carrier (MC) Family	not found	Unknown	4	59.36	138.2	135.5	121.18	125.09	157.79	132.54	134.08	117.53	98.13	106.05	202.26	95.14	86.98	105.47	98.14	98.3	94.26	225.11	493.65	374.21	243	342.26	431.79	28.91	53.49	42.7	51.36	45.24	51.64	45.23	40.61	51.23	47.5	38.74	38.6	Unknown
77250	PIRIN_77250	mRNA:PIIN_06445	PIRI_contig_0173;28,362-27,349	1014	283	3.A.1.23.2	Primary Active Transporters	P-P-bond-hydrolysis-driven transporters	The ATP-binding Cassette (ABC) Superfamily	CHEBI:23337;cobalt(2+)	Metal cations	0	37.53	70.5	69.86	60.33	51.55	66.84	90.03	84.25	99.47	59.57	73.26	31.77	58.33	53.54	73.83	53.15	51.04	52.95	31.6	22.61	55.73	53.6	54.9	110.16	104.54	92.42	57.49	36.44	43.12	43.44	65.48	52.24	30.98	43.02	28.97	64.08	Metal cations
77264	PIRIN_77264	mRNA:PIIN_06459	PIRI_contig_0174;14,042-15,659	1618	458	3.A.16.1.3	Primary Active Transporters	P-P-bond-hydrolysis-driven transporters	The Endoplasmic Reticular Retrotranslocon (ER-RT) Family	CHEBI:36080;protein	Misfolded proteins	0	70.11	143.9	128.98	70.74	79.43	92.58	98.63	88.24	104.73	107.87	99.96	59.9	119.13	117.52	114.14	113.86	102.07	95.47	166.28	176.33	146.35	136.96	131.43	171.48	144.66	113.85	133.93	142.22	141.8	115.9	116.86	136.78	145.42	115.23	123.92	110.51	Misfolded proteins
77269	PIRIN_77269	mRNA:PIIN_06464	PIRI_contig_0174;22,122-20,710	1413	391	2.A.7.11.6	Electrochemical Potential-driven Transporters	Porters (uniporters, symporters, antiporters)	The Drug/Metabolite Transporter (DMT) Superfamily	CHEBI:67119;UDP-alpha-D-galactose	Nucleotide-sugar	8	46.57	47	45.37	34.58	41.19	39.29	40.07	18.91	39.69	32.64	28.58	27.11	38.12	40.12	33.64	32.49	33.01	38.98	40.2	48.02	48.5	34.44	33.63	54.55	28.06	33.34	70.11	45.2	46.78	37.63	16.24	65.54	38.55	24.32	49.61	18.65	Nucleotide-sugar
77271	PIRIN_77271	mRNA:PIIN_06466	PIRI_contig_0174;27,119-25,954	1166	294	1.B.8.1.20	Channels/Pores	β-Barrel Porins	The Mitochondrial and Plastid Porin (MPP) Family	CHEBI:25367;molecule	Small molecules	0	758.38	1136.61	1062.55	1100.41	1277.52	1237.13	1162.2	886.99	1226.16	994.21	1014.58	898.57	1087.11	1017.35	965.99	1019.21	993.44	1047.43	867.1	640.15	723.98	953.69	747.99	623.67	662.47	887.12	772.48	760.7	718.23	762.1	560.89	653.16	679.38	549.77	603.68	450.28	Small molecules
77341	PIRIN_77341	mRNA:PIIN_06536	PIRI_contig_0178;6,628-8,312	1685	454	2.A.1.1.96	Electrochemical Potential-driven Transporters	Porters (uniporters, symporters, antiporters)	The Major Facilitator Superfamily (MFS)	CHEBI:25212;metabolite	C	12	31	47.17	43.73	40.6	51.96	53.16	38.06	18.61	31.88	36.55	34.24	19.55	40.03	47.75	39.6	47.85	41.21	49.57	34.32	13.68	28.48	14.71	22.1	13.31	17.44	17.69	25.12	38.63	33.85	36.56	16.85	40.6	34.69	18.69	31.44	14.79	C
77345	PIRIN_77345	mRNA:PIIN_06540	PIRI_contig_0178;19,056-17,681	1376	322	2.A.29.15.1	Electrochemical Potential-driven Transporters	Porters (uniporters, symporters, antiporters)	The Mitochondrial Carrier (MC) Family	CHEBI:16452;oxaloacetate(2-)|CHEBI:9335;sulfate|CHEBI:9569;thiosulfate(2-)|CHEBI:38083;malonate ester	Organic acids	0	18.23	23.52	22.67	17.68	23.39	21.97	22.21	12.95	22.92	17.21	15.72	12.6	17.31	18.44	15.61	18.06	14.87	16.22	17	19.68	12.4	21.2	6.22	19.17	28.07	24.05	25.09	34.51	19.66	29.58	34.14	30.33	30.79	9.68	19.91	6.6	Organic acids
77347	PIRIN_77347	mRNA:PIIN_06542	PIRI_contig_0178;25,953-26,839	887	228	2.A.29.15.1	Electrochemical Potential-driven Transporters	Porters (uniporters, symporters, antiporters)	The Mitochondrial Carrier (MC) Family	CHEBI:16452;oxaloacetate(2-)|CHEBI:9335;sulfate|CHEBI:9569;thiosulfate(2-)|CHEBI:38083;malonate ester	Organic acids	2	20.56	30.24	26.51	24.61	29.89	29.88	22.27	18.35	23.65	18.84	18.25	11.66	17.54	20.97	19.26	16	16.53	19.29	15.37	14.31	10.45	11.86	1.78	13.88	15.82	15.07	21.01	40.09	18.63	27.15	13.6	17.04	22.23	10.89	19.47	19.98	Organic acids
77373	PIRIN_77373	mRNA:PIIN_06568	PIRI_contig_0179;40,945-39,365	1581	416	8.A.32.1.4	Accessory Factors Involved in Transport	Auxiliary transport proteins	The β-Amyloid Cleaving Enzyme (BACE1) Family	CHEBI:25906;peptide|CHEBI:14911;protein	Proteins and mRNA	0	23.74	7.94	10.52	15.37	9.76	7.55	11.11	40.63	8.87	9.17	11.66	26.02	10.67	10.46	12.53	9.12	12.94	12.2	12.55	37.49	8.52	16.13	7.27	7.3	4.78	11.85	8.47	8.06	16.86	4.81	16.3	5.34	3.9	12.53	6.41	6.24	Proteins and mRNA
77374	PIRIN_77374	mRNA:PIIN_06569	PIRI_contig_0180;862-5,614	4753	1515	3.A.1.201.1	Primary Active Transporters	P-P-bond-hydrolysis-driven transporters	The ATP-binding Cassette (ABC) Superfamily	not found	Metabolites	11	39.29	73.34	46.99	113.43	71.43	42.65	47.61	24.64	42.64	61.84	51.36	18.46	86.75	95.25	72.87	54.62	63.35	64.36	23.87	1.73	46.44	75.51	35.34	2.87	52.32	42.67	49.48	24.87	53.11	48.68	66	58	68.35	54.46	44.06	55.85	Metabolites
77379	PIRIN_77379	mRNA:PIIN_06574	PIRI_contig_0180;19,263-17,468	1796	445	2.A.1.13.27	Electrochemical Potential-driven Transporters	Porters (uniporters, symporters, antiporters)	The Major Facilitator Superfamily (MFS)	CHEBI:24279;glucosinolate|CHEBI:24927;isothiocyanate	Metabolites	12	10.67	9.97	14.23	12.03	15.9	14.26	13.34	5.15	10.94	15.46	13.64	8.47	13.78	15.89	15.49	14.23	13.05	15.03	7.79	13.97	26.44	9.01	29.34	0	7.79	17.06	17.76	13.15	18.85	22.4	12.15	16.58	15.45	20.15	14.93	15.1	Metabolites
77416	PIRIN_77416	mRNA:PIIN_06611	PIRI_contig_0182;14,530-14,022	509	113	3.A.2.2.4	Primary Active Transporters	P-P-bond-hydrolysis-driven transporters	The H+- or Na+-translocating F-type, V-type and A-type ATPase (F-ATPase) Superfamily	CHEBI:5584;hydron	H+	0	174.26	243.32	270.28	228.08	271.5	422.06	234.19	167.69	264.35	241.01	234.93	141.86	217.79	244.36	259.13	228	215.49	203.38	256.32	162.4	319.49	242.16	339.87	230.35	291.98	283.31	291.95	372.29	323.86	226.61	437.82	286.38	295.49	330.93	340.2	290.97	H+
77437	PIRIN_77437	mRNA:PIIN_06632	PIRI_contig_0183;19,135-17,898	1238	350	8.A.5.1.3	Accessory Factors Involved in Transport	Auxiliary transport proteins	The Voltage-gated K+ Channel β-subunit (Kvβ) Family	not found	None	0	1.76	1.34	1.76	1.1	1.16	0.86	1.08	1.89	1.34	2.09	1.18	2.55	1.13	1.23	1.53	2.15	1.88	2.37	0	0	0	3.88	0	0	0	1.29	2.54	4.84	6.07	3.85	0	2.14	5.86	4.11	0.96	3	None
77448	PIRIN_77448	mRNA:PIIN_06643	PIRI_contig_0184;7,147-5,149	1999	506	2.A.1.14.11	Electrochemical Potential-driven Transporters	Porters (uniporters, symporters, antiporters)	The Major Facilitator Superfamily (MFS)	CHEBI:32544;nicotinate	Vitamins	12	9.32	3.96	3.91	11.42	3.36	3.41	6.39	33.95	3.21	11.45	23.31	68.69	5.79	4.22	6.19	7.66	18.7	23.72	10.21	0	4.62	2.62	5.92	0	4.06	6.25	3.62	1.15	1.93	5.47	6.18	5.58	4.99	10.26	8.21	7.1	Vitamins
77459	PIRIN_77459	mRNA:PIIN_06654	PIRI_contig_0184;31,329-29,165	2165	561	2.A.39.3.7	Electrochemical Potential-driven Transporters	Porters (uniporters, symporters, antiporters)	The Nucleobase:Cation Symporter-1 (NCS1) Family	CHEBI:9882;uracil	Nucleobases	12	22.61	7.84	6.74	8.91	7.83	7.98	9.15	6.08	6.26	13.17	11.42	7.81	14.74	12.91	7.9	14.8	15.32	19.44	9.17	21.93	22.82	18.85	17.7	37.35	460.36	215.2	481.85	445.63	448.15	552.48	685.36	363.51	577.17	510.79	669.66	513.95	Nucleobases
77504	PIRIN_77504	mRNA:PIIN_06700	PIRI_contig_0186;40,208-39,283	926	219	2.A.38.2.5	Electrochemical Potential-driven Transporters	Porters (uniporters, symporters, antiporters)	The K+ Transporter (Trk) Family	CHEBI:9175;sodium(1+)|CHEBI:8345;potassium(1+)	K, Na	1	62.45	47.61	58.17	35.48	59.61	61.62	37.73	26.6	39.89	40.76	37.66	26.48	40.08	37.38	39.16	38.03	38.77	37.4	50.29	29.93	28.41	77.51	9.7	29.18	64.44	87.85	88.76	120.41	87.07	79.74	58.44	63.71	86.13	57.05	84.6	34.99	K, Na
77505	PIRIN_77505	mRNA:PIIN_06701	PIRI_contig_0187;871-3,009	2139	503	2.A.1.14.11	Electrochemical Potential-driven Transporters	Porters (uniporters, symporters, antiporters)	The Major Facilitator Superfamily (MFS)	CHEBI:32544;nicotinate	Vitamins	12	6.4	17.52	12.37	15.09	16.53	16.82	36.73	21.56	38.03	67.05	49.09	12.33	27.6	26.89	27.93	49.89	64.52	60.59	54.79	49.15	32.55	34.34	35.71	29.89	11.75	11.48	10.42	9.92	5.53	9.2	12.47	18.24	15.18	15.85	17.74	4.09	Vitamins
77510	PIRIN_77510	mRNA:PIIN_06706	PIRI_contig_0187;11,382-13,265	1884	545	2.A.1.28.8	Electrochemical Potential-driven Transporters	Porters (uniporters, symporters, antiporters)	The Major Facilitator Superfamily (MFS)	CHEBI:5651;ferroheme b	Fe	12	34.47	31.68	30.66	32.35	32.12	32.4	24.7	12.34	22.6	30.7	27.75	15.72	24.39	28.92	24.36	27.86	25.36	25.81	24.96	22.3	25.04	11.08	14.38	14.45	22.57	21.94	54.29	42.49	31.82	71.33	40.96	54.41	52.26	35.23	32.62	43.37	Fe
77542	PIRIN_77542	mRNA:PIIN_06736	PIRI_contig_0189;5,018-7,606	2589	724	1.I.1.1.3	Channels/Pores	Membrane-bounded Channels	The Nuclear Pore Complex (NPC) Family	not found	Proteins and mRNA	0	24.67	32.52	27.36	27.92	23.51	29.27	27.65	15.7	24.42	25.44	24.58	13.68	25.96	26.31	23.06	23.18	22.07	21.97	39.85	42.06	28.69	36.18	35.4	12.29	23.31	31.59	27.57	32.02	35.11	36.07	31.85	32.56	40.5	28.74	24.14	17.71	Proteins and mRNA
77568	PIRIN_77568	mRNA:PIIN_06762	PIRI_contig_0190:30916-33543	2627	800	2.A.79.1.10	Electrochemical Potential-driven Transporters	Porters (uniporters, symporters, antiporters)	The Threonine/Serine Exporter (ThrE) Family	not found	Unknown	10	22.12	20.64	20.87	20.3	21.75	21.32	21.45	14.99	21.42	19.7	19.39	10.2	20.72	22.08	22.81	21.17	21.61	20.38	21.18	19.03	21.59	14.71	27.01	14.8	13.94	14.78	29.03	16.39	9.43	17.92	8.83	16.74	12.35	14.42	13.84	12.64	Unknown
77577	PIRIN_77577	mRNA:PIIN_06771	PIRI_contig_0191;11,879-9,932	1948	539	3.A.18.1.1	Primary Active Transporters	P-P-bond-hydrolysis-driven transporters	The Nuclear mRNA Exporter (mRNA-E) Family	CHEBI:33699;messenger RNA	Proteins and mRNA	0	3.01	5.91	5.05	3.28	3.18	4.86	8.01	1.02	6.46	5.18	4.02	3.17	9.5	8.05	6.73	7.4	8.06	9.18	7.75	20.57	22.88	16.19	13.17	38	6.83	7.24	12.32	10.1	2.45	12.86	3.27	0	4.74	4.4	0	0	Proteins and mRNA
77597	PIRIN_77597	mRNA:PIIN_06791	PIRI_contig_0192;12,424-11,009	1416	375	2.A.29.17.1	Electrochemical Potential-driven Transporters	Porters (uniporters, symporters, antiporters)	The Mitochondrial Carrier (MC) Family	CHEBI:2356;adenosine 5'-monophosphate|CHEBI:2342;ADP|CHEBI:2359;ATP	Nucleotide-P	5	53.82	124.67	116.99	101.98	150.27	168.21	93.78	51.12	96.56	85.21	85.06	46.91	88.7	87.26	85.56	99.59	78.73	90.86	131.51	134.33	247.15	176.23	254.12	318.15	50.98	73.94	70.11	50.11	58.63	54.65	58.45	62.17	41.87	41.84	56.11	41.33	Nucleotide-P
77613	PIRIN_77613	mRNA:PIIN_06807	PIRI_contig_0193;9,346-11,159	1814	414	2.A.59.1.7	Electrochemical Potential-driven Transporters	Porters (uniporters, symporters, antiporters)	The Arsenical Resistance-3 (ACR3) Family	CHEBI:5584;hydron|CHEBI:2846;arsenite(3-)	Metal anions	10	57.88	45.01	43.55	39.76	43.92	49.02	48.26	36.57	43.94	53.63	49.13	48.16	52.14	53.18	52.06	57.94	58.44	57.7	54.65	90.42	54.22	71.32	31.66	58.69	97.26	113.65	91.55	158.06	108.44	103.09	111.39	129.69	134.35	100.72	112.76	107.82	Metal anions
77620	PIRIN_77620	mRNA:PIIN_06815	PIRI_contig_0193;26,826-30,909	4084	1120	3.A.3.8.16	Primary Active Transporters	P-P-bond-hydrolysis-driven transporters	The P-type ATPase (P-ATPase) Superfamily	CHEBI:6486;lipid	Lipids	10	18.37	22.09	19.39	21.29	19.79	20.42	21.93	10.64	18.11	21.03	20.64	11.42	19.4	23.77	20.32	21.81	20.29	20.82	35.5	40.36	48.89	33.55	36.02	42.03	16.3	13.94	21.31	27.55	16.41	19.61	15.68	26.27	17.49	9.75	15.26	10.28	Lipids
77677	PIRIN_77677	mRNA:PIIN_06871	PIRI_contig_0196;27,199-29,431	2233	637	2.A.67.2.6	Electrochemical Potential-driven Transporters	Porters (uniporters, symporters, antiporters)	The Oligopeptide Transporter (OPT) Family	CHEBI:7755;oligopeptide	N	12	17.76	23.01	23.54	21.48	22.91	24.82	21.99	15.45	20.96	19.8	20.33	10.93	20.39	21.91	22.29	19.77	18.95	15.19	34.8	33.64	29.09	24.78	6.21	23.38	35.99	14.51	20.37	19.41	19.49	18.51	23	15.99	14.36	17.5	17.99	11.98	N
77685	PIRIN_77685	mRNA:PIIN_06879	PIRI_contig_0197;9,239-6,780	2460	737	2.A.67.2.6	Electrochemical Potential-driven Transporters	Porters (uniporters, symporters, antiporters)	The Oligopeptide Transporter (OPT) Family	CHEBI:7755;oligopeptide	N	15	204.1	51.41	59.57	68.34	35.33	31.3	36.27	180.49	38.06	104.39	117.28	149.58	51.97	48.66	56.77	122.34	87.95	81.36	55.26	41.35	25.02	42.63	28.02	44.24	2489.63	1649.92	1908	2342.29	2294.07	2600.97	2646.8	1877.8	2425.39	2992.74	2514.78	3232.2	N
77719	PIRIN_77719	mRNA:PIIN_06913	PIRI_contig_0199;7,852-9,141	1290	334	1.I.1.1.5	Channels/Pores	Membrane-bounded Channels	The Nuclear Pore Complex (NPC) Family	CHEBI:14911;protein|CHEBI:8755;(ribonucleotide)n+m	Proteins and mRNA	0	56.48	54.62	51.52	47.3	48.04	63.71	52.57	41.87	49.81	43.56	37.31	32	46.76	48.28	51.41	41.87	39.38	36.18	41.52	6.24	35.61	44.81	42.69	42.49	64.85	74.67	77.5	81.35	87.07	66.63	111.02	84.17	101.22	61.89	96.02	55.14	Proteins and mRNA
77743	PIRIN_77743	mRNA:PIIN_06937	PIRI_contig_0200;24,104-25,451	1348	353	8.A.104.1.4	Accessory Factors Involved in Transport	Auxiliary transport proteins	The 5'-AMP-activated protein kinase (AMPK) Family	not found	Unknown	0	110.22	69.27	90.5	56.78	102.41	116.08	61.47	40.55	52.12	60.24	61.16	28.06	51.02	52.09	51.14	51.51	43.33	54.14	45.26	0	31.14	47.22	29.45	53.63	83.09	108.02	55.51	88.82	103.9	37.34	74.37	39.41	51.5	77.81	88.59	51.77	Unknown
77762	PIRIN_77762	mRNA:PIIN_06956	PIRI_contig_0202;3,655-5,722	2068	592	8.A.9.1.3	Accessory Factors Involved in Transport	Auxiliary transport proteins	The rBAT Transport Accessory Protein (rBAT) Family	not found	Unknown	0	88.55	93.16	89.32	85.53	85.1	89	100.59	128.87	107.5	85.95	91.15	73.97	108.15	99.15	109.05	103.98	108.89	92.54	106.99	72.17	210.02	151.67	162.43	121.15	102.44	96.31	155.49	85.28	89.8	97.54	85.55	58.52	65.89	83.34	81.51	72.43	Unknown
77779	PIRIN_77779	mRNA:PIIN_06973	PIRI_contig_0203;9,259-8,366	894	266	1.A.12.3.1	Channels/Pores	α-Type Channels	The Intracellular Chloride Channel (CLIC) Family	CHEBI:3731;chloride|CHEBI:24834;inorganic anion	Cl	0	1.22	4.2	4.65	3.44	5.71	6.9	7.25	1.65	5.35	9.16	7.96	1.41	8.87	8.5	10.67	21.21	14.27	15.89	27.05	48.36	142.16	46.91	121.38	153.18	63.62	48.54	116.14	58.44	84.04	87.72	50.76	35.8	26.84	51.55	32.27	80.66	Cl
77789	PIRIN_77789	mRNA:PIIN_06983	PIRI_contig_0203;30,798-30,429	370	85	3.D.1.6.2	Primary Active Transporters	Oxidoreduction-driven transporters	The H+ or Na+-translocating NADH Dehydrogenase (NDH) Family	CHEBI:5584;hydron	H+	0	130.77	148.98	165.56	81.43	124.16	178.51	103.72	96.71	130.47	117.02	101.51	111.75	94.96	107.17	108.71	100.84	101.44	95.2	157.38	184.49	106.14	60.6	121.26	90.51	140.24	130.43	247.4	195.91	293.72	184.58	297.85	193.46	222.02	128.74	292.82	109.6	H+
77806	PIRIN_77806	mRNA:PIIN_07000	PIRI_contig_0204;28,964-30,534	1571	456	3.A.20.1.5	Primary Active Transporters	P-P-bond-hydrolysis-driven transporters	The Peroxisomal Protein Importer (PPI) Family	CHEBI:8526;protein polypeptide chain	Proteins and mRNA	3	40.01	68.59	64.77	61.58	74.69	76.33	74.73	41.23	77.74	76.74	66.52	35.92	84.04	81.95	72.42	79.59	75.28	82.26	121.44	136.07	223.79	107.76	256.86	275.01	30.85	65.03	71.25	44.18	57.78	56.16	40.99	47.98	57.02	40.29	53.93	41.24	Proteins and mRNA
77824	PIRIN_77824	mRNA:PIIN_07018	PIRI_contig_0206;4,120-346	3775	1104	3.A.1.208.23	Primary Active Transporters	P-P-bond-hydrolysis-driven transporters	The ATP-binding Cassette (ABC) Superfamily	not found	K	9	7.54	5.53	3.72	9.98	3.81	3.32	9.13	14.73	7.36	11.65	13.37	3.98	11.8	13.35	12.27	12.82	13.2	13.73	13.69	0	7.23	12.91	3.62	7.97	38.76	12.98	31.67	25.04	32.06	31.01	42.84	34.48	52.49	40.18	32.48	53.08	K
77829	PIRIN_77829	mRNA:PIIN_07023	PIRI_contig_0206;13,038-13,995	958	227	3.A.2.2.4	Primary Active Transporters	P-P-bond-hydrolysis-driven transporters	The H+- or Na+-translocating F-type, V-type and A-type ATPase (F-ATPase) Superfamily	CHEBI:5584;hydron	H+	0	209.1	326.85	332.87	238.47	248.21	389.81	304.71	246.25	336.53	269.13	267.06	134.15	250.5	259.32	273.86	230.65	221.53	212.86	241.58	115.05	185.61	254.47	289.05	238.38	334.87	269.84	434.71	409	386.38	309.69	451.48	394.7	406.24	357.37	391.26	379.43	H+
77917	PIRIN_77917	mRNA:PIIN_07110	PIRI_contig_0211;29,617-28,061	1557	467	2.A.51.1.3	Electrochemical Potential-driven Transporters	Porters (uniporters, symporters, antiporters)	The Chromate Ion Transporter (CHR) Family	CHEBI:29393;chromate(2-)	Metal anions	11	10.42	3.06	2.25	3.42	3.83	4.18	1.04	1.53	1.39	0.69	1.13	0.33	1.7	2.54	2.25	1.54	1.5	0.85	7.4	0	0	0	0	0	3.17	4.77	0	3.57	0	2.84	0.96	3.15	5.18	1.01	0.71	0	Metal anions
77932	PIRIN_77932	mRNA:PIIN_07125	PIRI_contig_0212;32,692-30,805	1888	525	3.A.16.1.1	Primary Active Transporters	P-P-bond-hydrolysis-driven transporters	The Endoplasmic Reticular Retrotranslocon (ER-RT) Family	CHEBI:36080;protein	Misfolded proteins	0	51.83	79.46	68.34	55.44	46.39	57.39	60.57	43.02	57.26	62	61.04	29.24	56.5	56.69	53.18	49.87	53.43	50.76	82.24	47.22	58.08	40.6	38.12	63.18	72.41	64.45	66.68	68.29	62.44	52.98	79.57	70.08	45.24	60.91	59.96	67.66	Misfolded proteins
77945	PIRIN_77945	mRNA:PIIN_07138	PIRI_contig_0213;25,264-23,954	1311	436	2.A.69.2.3	Electrochemical Potential-driven Transporters	Porters (uniporters, symporters, antiporters)	The Auxin Efflux Carrier (AEC) Family	CHEBI:22676;auxin	Small molecules	1	38.6	25.58	21.53	27.26	15.94	16.47	27.26	39.06	28.6	33.13	39.26	36.87	24.73	23.02	27.26	20.2	29.48	28.92	32.24	27.89	18.82	20.54	13.82	7.75	39.35	40.12	27.02	22.53	17.06	21.19	32.95	32.2	26.92	44.52	43.91	40.36	Small molecules
77955	PIRIN_77955	mRNA:PIIN_07148	PIRI_contig_0214;13,541-18,929	5389	1353	3.A.1.205.28	Primary Active Transporters	P-P-bond-hydrolysis-driven transporters	The ATP-binding Cassette (ABC) Superfamily	CHEBI:3290;cadmium(2+)|CHEBI:49807;lead(2+)|CHEBI:22152;2-cis-abscisic acid	Metal cations	12	15.33	13.41	12.5	13.18	12.21	12.52	15.05	10.02	13.31	12.81	13.87	7.37	13.07	13.47	12.56	15.36	13.62	14.26	16.03	11.11	15.33	14.09	9.91	12.96	17.5	16.64	28.27	34.4	21.56	45.68	26.57	27.32	37.46	28.76	29.84	36.5	Metal cations
77969	PIRIN_77969	mRNA:PIIN_07162	PIRI_contig_0215;19,973-18,257	1717	472	3.A.8.1.1	Primary Active Transporters	P-P-bond-hydrolysis-driven transporters	The Mitochondrial Protein Translocase (MPT) Family	CHEBI:8526;protein polypeptide chain	Proteins and mRNA	0	57.48	53.72	52.07	54.29	49.7	50.7	57.2	48.28	56.93	47.5	48.17	59.63	49.7	50.97	51.49	55.7	53.39	50.69	22.77	108.12	98	65.22	113.83	100.19	46.34	53.83	43.49	42.38	27.73	51.7	22.61	39.84	38.7	30.89	33.06	30.27	Proteins and mRNA
77983	PIRIN_77983	mRNA:PIIN_07177	PIRI_contig_0216;23,093-19,957	3137	936	8.A.6.1.1	Accessory Factors Involved in Transport	Auxiliary transport proteins	The Auxiliary Nutrient Transporter (ANT) Family	not found	None	0	3.09	3.53	2.44	4.37	2.95	2.34	5.3	2.34	3.57	4.96	3.82	2.51	5.11	6	4.76	5.28	5.13	4.95	6.08	2.31	4.89	4.94	4.11	4.43	2.06	1.66	1.31	1.87	2.18	2.48	2.68	3.02	3.6	4.4	1.48	1.53	None
77984	PIRIN_77984	mRNA:PIIN_07178	PIRI_contig_0216;23,991-25,973	1983	610	3.A.16.1.6	Primary Active Transporters	P-P-bond-hydrolysis-driven transporters	The Endoplasmic Reticular Retrotranslocon (ER-RT) Family	CHEBI:14911;protein	Proteins and mRNA	0	107.37	71.36	61.05	79.68	63.58	66.9	65.75	57	64.82	70.74	66.27	48.97	72.15	72.4	73.08	67.18	73.79	66.3	42.01	10.05	38.04	69.13	56.8	34.23	152.15	151.07	59.66	86.59	54.34	74.21	76.54	60.93	75.75	96.84	62.37	110.25	Proteins and mRNA
77986	PIRIN_77986	mRNA:PIIN_07180	PIRI_contig_0216;28,612-30,864	2253	607	3.A.8.1.1	Primary Active Transporters	P-P-bond-hydrolysis-driven transporters	The Mitochondrial Protein Translocase (MPT) Family	CHEBI:8526;protein polypeptide chain	Proteins and mRNA	0	70.46	111.05	86.9	93.5	91.89	89.84	122.76	65.91	109.64	89.93	85.55	66.9	115.93	119.29	106.26	109.55	95.44	106.55	104.42	76.95	68.2	108.43	74.89	78.18	32.42	39.84	58.48	44.93	41.21	56.45	36.63	64.83	41.16	36.75	34.21	24.35	Proteins and mRNA
78002	PIRIN_78002	mRNA:PIIN_07196	PIRI_contig_0217;30,124-27,809	2316	547	2.A.3.4.7	Electrochemical Potential-driven Transporters	Porters (uniporters, symporters, antiporters)	The Amino Acid-Polyamine-Organocation (APC) Family	CHEBI:2642;alpha-amino acid	N	12	28.16	16.45	14.44	24.99	18.43	20.08	17.36	15.52	18.14	22.57	24.22	7.42	22.43	23.18	17.2	28.53	18.47	22.27	18.83	11.26	12.76	14.52	19.99	16.35	210.78	165.09	189.28	151.47	174.93	177.03	288.08	191.91	204.07	282.69	263.68	259.11	N
78008	PIRIN_78008	mRNA:PIIN_07202	PIRI_contig_0218;7,529-9,754	2226	584	4.C.1.1.7	Group Translocators	Acyl CoA ligase-coupled transporters	The Fatty Acid Group Translocation (FAT) Family	CHEBI:4984;fatty acid	Lipids	0	17.54	17.38	20.56	21.01	25.06	25.7	19.43	15.99	21.64	20.11	19.8	17.01	18.02	20.14	20.91	20.63	20.98	16.86	4.64	8.39	12.65	7.19	8.11	8.18	21.37	20.49	18.91	46.18	32.09	31.41	25.64	34.81	29.71	22.08	26.37	26.47	Lipids
78036	PIRIN_78036	mRNA:PIIN_07230	PIRI_contig_0220;2,837-706	2132	636	3.A.5.9.1	Primary Active Transporters	P-P-bond-hydrolysis-driven transporters	The General Secretory Pathway (Sec) Family	CHEBI:8526;protein polypeptide chain	Proteins and mRNA	0	51.44	65.98	60.41	54.46	54.31	66.78	55.94	46.93	58.42	58.43	51.52	41.92	70.91	65.31	61.39	60.41	60.31	57.7	37.54	81.84	145.7	74.47	124.32	149.87	65.19	72	57.13	67.39	65.07	53.57	69.12	56.07	51.9	53.3	58.7	69.58	Proteins and mRNA
78037	PIRIN_78037	mRNA:PIIN_07231	PIRI_contig_0220;2,894-4,291	1398	326	3.A.19.1.1	Primary Active Transporters	P-P-bond-hydrolysis-driven transporters	The Guided Entry of Tail Anchored Protein (GET) Family	CHEBI:14911;protein	Proteins and mRNA	0	154.96	254.91	251.65	176.02	187.59	223.51	156.97	121.01	170.49	158.94	160.55	77.31	145.15	160.24	148.34	134.16	126.01	124.81	124.74	97.11	114.09	129.64	91.1	85.13	164.08	165.84	150.9	133.09	141.74	124.45	157.54	171.56	177.21	128.47	146.27	139.11	Proteins and mRNA
78040	PIRIN_78040	mRNA:PIIN_07234	PIRI_contig_0220;7,621-10,708	3088	852	1.I.1.1.2	Channels/Pores	Membrane-bounded Channels	The Nuclear Pore Complex (NPC) Family	CHEBI:8526;protein polypeptide chain|CHEBI:8755;(ribonucleotide)n+m	Proteins and mRNA	0	23.15	22.2	22.93	22.57	24.03	25.34	21.59	12.62	21.59	24.37	20.79	17.39	23.27	25.12	22.86	23.36	22.24	21.78	28.7	37.65	25.83	36.17	37.4	39.19	26.8	18.48	28.24	44.11	27.28	31.1	24.64	33.91	42.16	20.01	28.46	20.51	Proteins and mRNA
78042	PIRIN_78042	mRNA:PIIN_07236	PIRI_contig_0220;16,437-15,604	834	206	3.A.2.1.3	Primary Active Transporters	P-P-bond-hydrolysis-driven transporters	The H+- or Na+-translocating F-type, V-type and A-type ATPase (F-ATPase) Superfamily	CHEBI:5584;hydron	H+	0	160.38	174.03	178.2	115.72	150.71	175.6	170.33	162.84	206.68	157.81	136.47	176.24	165.11	158.08	162.1	182.16	134.86	134.02	125.72	133.7	163.74	172.95	140.6	35.65	175.72	122.66	287.36	204.73	237.39	176.36	182.27	264.59	199.85	114.02	187.03	81.96	H+
78049	PIRIN_78049	mRNA:PIIN_07243	PIRI_contig_0220;29,451-30,586	1136	240	3.A.26.1.1	Primary Active Transporters	P-P-bond-hydrolysis-driven transporters	The Plasmodium Translocon of Exported proteins (PTEX) Family	CHEBI:8526;protein polypeptide chain	Proteins and mRNA	0	34.8	28.88	32.71	24.83	30.7	35.51	33.19	23.62	38.46	33.14	30.38	34.64	31.41	34.33	31.56	28.98	30.46	27.36	18.28	54.52	10.27	56.38	28.23	53.11	20.86	31.28	55.45	55.65	56.27	48.88	31.68	46.51	44.09	24.89	25.62	19.99	Proteins and mRNA
78062	PIRIN_78062	mRNA:PIIN_07256	PIRI_contig_0221;25,740-24,397	1344	349	8.A.5.1.6	Accessory Factors Involved in Transport	Auxiliary transport proteins	The Voltage-gated K+ Channel β-subunit (Kvβ) Family	not found	None	0	4.09	4.9	4.55	3.28	4.59	4.64	3.26	2.31	3.38	4.08	3.64	1.34	3.6	3.86	4.17	3.27	3.91	4.86	206.64	297.48	10.3	7.68	20.4	13.94	8.59	5.2	33.14	2.49	2.12	11.49	7.79	6.42	4.71	6.9	4.39	3.75	None
78063	PIRIN_78063	mRNA:PIIN_07257	PIRI_contig_0221;26,315-28,202	1888	426	2.A.1.14.11	Electrochemical Potential-driven Transporters	Porters (uniporters, symporters, antiporters)	The Major Facilitator Superfamily (MFS)	CHEBI:32544;nicotinate	Vitamins	8	34.56	45.2	49.96	53.55	56.93	69.15	36.22	14.72	35.6	39.48	39.53	20.32	40.7	40.81	39.95	40.55	38.67	34.25	61.19	26.69	58.49	56.54	38.38	24.15	37.7	27.66	40.86	56.97	39.1	64.59	55.06	81.6	106.15	35.45	49.16	34.76	Vitamins
78065	PIRIN_78065	mRNA:PIIN_07259	PIRI_contig_0221;29,567-31,874	2308	629	2.A.1.11.4	Electrochemical Potential-driven Transporters	Porters (uniporters, symporters, antiporters)	The Major Facilitator Superfamily (MFS)	not found	Unknown	11	25.06	117.11	98.91	78.14	97.29	103.75	78.63	34.64	69.7	72.24	76.25	20.31	77.88	77.12	67.67	61.32	54.54	63.15	132.92	160.7	108.69	77.42	122.61	94.75	85.33	79.13	105.95	57.67	77.88	86.48	62.15	59.61	67.05	68.69	60.94	67.15	Unknown
78091	PIRIN_78091	mRNA:PIIN_07285	PIRI_contig_0223;19,638-24,123	4486	1399	2.A.6.6.3	Electrochemical Potential-driven Transporters	Porters (uniporters, symporters, antiporters)	The Resistance-Nodulation-Cell Division (RND) Superfamily	not found	Lipids	12	0	20.55	9.22	16.54	9.5	8.57	16.04	6.51	7.81	12.85	12.38	0	14.17	12.42	9.83	12.65	11.75	14.43	28.62	0	17.38	10.8	10.27	15.57	0	0	0	0	0	0	0	4.7	0	6.12	0	0	Lipids
78094	PIRIN_78094	mRNA:PIIN_07288	PIRI_contig_0223;29,053-30,894	1842	409	9.A.15.3.1	Incompletely Characterized Transport Systems	Recognized transporters of unknown biochemical mechanism	The Autophagy-related Phagophore-formation Transporter (APT) Family	not found	None	0	299.41	267.68	214.83	274.32	242.82	207.13	255.6	204.4	235.45	253.13	239.9	190.95	244.11	254.27	230.76	253.86	237.72	249.24	303.34	257.79	179.06	214.46	178.27	146.89	270.77	257.84	259.04	249.12	264.41	261.22	247.67	287.82	250.3	256.11	239.58	261.13	None
78118	PIRIN_78118	mRNA:PIIN_07312	PIRI_contig_0225;30,992-32,162	1171	294	9.A.26.1.1	Incompletely Characterized Transport Systems	Recognized transporters of unknown biochemical mechanism	The Lipid-translocating Exporter (LTE) Family	CHEBI:77845;7-aminocholesterol	Lipids	7	128.54	326.79	311.94	249.93	370.56	382.51	146.97	359.62	111.17	238.45	255.51	279.98	56.73	59.1	75.6	73.22	88.06	116.3	139.46	97.65	20.57	51.42	59.7	0	211.02	213.22	153.27	166.13	129.04	132.04	171.25	145.29	108.98	128.77	148.31	144.67	Lipids
78124	PIRIN_78124	mRNA:PIIN_07318	PIRI_contig_0226;7,464-7,819	356	85	3.A.8.1.1	Primary Active Transporters	P-P-bond-hydrolysis-driven transporters	The Mitochondrial Protein Translocase (MPT) Family	CHEBI:8526;protein polypeptide chain	Proteins and mRNA	0	192.94	189.36	190.63	175.99	218.53	202.43	193.71	88.78	191.01	207.1	175.98	128.43	214.58	210.73	179.97	196.43	192.25	242.87	115.81	80.89	126.17	128.11	123.96	68.82	165.81	183.08	219.86	179.51	183.21	202.15	145.08	148.3	143.09	136.42	152.39	115.01	Proteins and mRNA
78142	PIRIN_78142	mRNA:PIIN_07335	PIRI_contig_0227;8,877-6,866	2012	583	1.A.1.2.28	Channels/Pores	α-Type Channels	The Voltage-gated Ion Channel (VIC) Superfamily	CHEBI:29103;potassium(1+)	K	6	30.42	40.82	37.33	31.53	35.63	36.04	37.1	19.86	34.09	37.79	34.53	19.57	33.54	38.7	35.77	32.44	33.65	34.85	20.55	21.07	25.91	33.96	25.51	35.88	28.54	27.27	53.59	43.96	46.27	36.07	38.2	38.81	45.18	40.76	47.33	29.77	K
78145	PIRIN_78145	mRNA:PIIN_07338	PIRI_contig_0227;14,489-18,649	4161	1324	3.A.1.201.16	Primary Active Transporters	P-P-bond-hydrolysis-driven transporters	The ATP-binding Cassette (ABC) Superfamily	CHEBI:6955;mitoxantrone	Metabolites	11	1.62	2.77	2.81	2.07	2.76	2.55	2.3	1.24	1.96	2.39	1.85	0.95	2.78	3.5	2.99	2.36	2.3	2.54	0.91	4.54	0	2.64	0	2.21	4.42	1.96	6.92	3.06	3.68	1.86	4.62	4.47	3.59	3.7	4.9	0.81	Metabolites
78147	PIRIN_78147	mRNA:PIIN_07340	PIRI_contig_0227;22,041-23,145	1105	306	3.A.5.8.1	Primary Active Transporters	P-P-bond-hydrolysis-driven transporters	The General Secretory Pathway (Sec) Family	CHEBI:14911;protein	Proteins and mRNA	0	70.4	99.71	108.53	71.9	92.46	117.52	88.55	59.88	102.1	83.87	75.93	52.35	95.75	96.8	90.31	89.37	81.17	90.46	76.66	51.6	34.58	56.02	0	0	18.97	58.77	34.02	51.17	33.25	38.47	48.01	86.22	64.74	52.33	55.32	30.12	Proteins and mRNA
78161	PIRIN_78161	mRNA:PIIN_07354	PIRI_contig_0228;21,321-19,172	2150	589	4.C.1.1.7	Group Translocators	Acyl CoA ligase-coupled transporters	The Fatty Acid Group Translocation (FAT) Family	CHEBI:4984;fatty acid	Lipids	0	26.22	29.66	28.95	30.04	34.03	35.14	44.17	34.93	44.54	39.64	39.49	29.51	39.03	41.72	39.56	44.02	41.56	40.52	55.38	20.85	30.09	32.04	16.83	25.36	11.88	18.97	28.09	34.78	37.56	39.09	30.8	38.72	29.74	26.2	27.11	14.04	Lipids
78169	PIRIN_78169	mRNA:PIIN_07362	PIRI_contig_0229;119-1,542	1424	458	3.A.18.1.1	Primary Active Transporters	P-P-bond-hydrolysis-driven transporters	The Nuclear mRNA Exporter (mRNA-E) Family	CHEBI:33699;messenger RNA	Proteins and mRNA	0	16.07	14.31	12.1	12.63	12.77	16.33	12.6	7.23	12.32	11.56	9.7	8.78	12.29	13.2	11.89	11.68	10.21	11.41	3.78	13.55	17.96	14.57	10.95	13.19	16.2	15.58	9.57	12.76	13.72	21.73	10.81	16.9	19.39	9.26	11.59	18.03	Proteins and mRNA
78201	PIRIN_78201	mRNA:PIIN_07394	PIRI_contig_0231;20,405-23,673	3269	764	3.A.23.5.1	Primary Active Transporters	P-P-bond-hydrolysis-driven transporters	The Type VI Symbiosis/Virulence Secretory System (T6SS) Family	CHEBI:8526;protein polypeptide chain|CHEBI:4291;deoxyribonucleic acid	Proteins and mRNA	0	33.49	42.54	44.55	37.96	41.19	41.21	48.71	31.88	50.32	37.87	34.45	37.53	42.49	45.17	43.06	42.49	41.53	35.57	48.6	32.34	42.8	49.99	26.08	47.18	15.39	24.2	20.11	14.7	20.42	23.54	8.09	12.95	9.65	9.31	11.77	5.91	Proteins and mRNA
78211	PIRIN_78211	mRNA:PIIN_07404	PIRI_contig_0232;8,886-11,354	2469	509	2.A.1.1.40	Electrochemical Potential-driven Transporters	Porters (uniporters, symporters, antiporters)	The Major Facilitator Superfamily (MFS)	CHEBI:10085;xylose	C	10	12.95	8.82	8.64	12.1	13.07	14.64	12.97	30.72	16.51	17.86	19.45	12.43	10.55	11.28	14.74	10.13	14.97	11.66	6.69	12.09	6.88	13.04	3.91	5.9	5.81	13.95	12.05	3.38	9.58	5.17	4.46	4.43	5.5	5.47	7.07	4.08	C
78233	PIRIN_78233	mRNA:PIIN_07426	PIRI_contig_0234;12,741-10,704	2038	610	5.B.1.1.1	Transmembrane Electron Carriers	Transmembrane 1-electron transfer carriers	The Phagocyte (gp91phox) NADPH Oxidase Family	CHEBI:10545;electron	Electron	7	728.09	463.6	446.68	588.37	457.63	431.31	549.27	839.39	553.76	526.18	511.6	850.58	647.67	594.34	526.19	518.2	518.94	533.11	283.47	334.94	209.03	360.25	201.42	152.25	304.01	341.7	317.17	346.13	332.45	389.53	389.18	406.93	431.98	474.71	422.61	483.21	Electron
78247	PIRIN_78247	mRNA:PIIN_07439	PIRI_contig_0235;24,509-22,640	1870	438	2.A.1.13.27	Electrochemical Potential-driven Transporters	Porters (uniporters, symporters, antiporters)	The Major Facilitator Superfamily (MFS)	CHEBI:24279;glucosinolate|CHEBI:24927;isothiocyanate	Metabolites	9	0.37	0.19	0.2	0.39	0.48	0.32	0.23	0.19	0.27	0.16	0.23	0.08	0.27	0.23	0.16	0.09	0.08	0.04	3.96	0	0	0	2.29	0	0	0	0	0	1.6	0	0	0.84	1.85	0	0.76	0	Metabolites
78248	PIRIN_78248	mRNA:PIIN_07440	PIRI_contig_0235;26,902-25,028	1875	496	2.A.1.13.27	Electrochemical Potential-driven Transporters	Porters (uniporters, symporters, antiporters)	The Major Facilitator Superfamily (MFS)	CHEBI:24279;glucosinolate|CHEBI:24927;isothiocyanate	Metabolites	10	25.55	27.67	29.93	24.07	27.52	30.77	27.83	37.33	31.21	36.54	37.98	38.81	26.41	24.91	25.79	27.46	35.66	34.53	33.31	28.61	21.54	25.54	17.14	26.57	27.21	24.52	24.68	26.36	23.64	19.29	25.45	28.33	29.54	19.79	32.2	13.69	Metabolites
78274	PIRIN_78274	mRNA:PIIN_07466	PIRI_contig_0237;24,723-26,775	2053	612	2.A.3.10.23	Electrochemical Potential-driven Transporters	Porters (uniporters, symporters, antiporters)	The Amino Acid-Polyamine-Organocation (APC) Family	CHEBI:6829;methionine|CHEBI:2643;arginine	N	12	138.24	46.39	45.91	89.43	62.75	53.64	33.53	67.96	41.59	53.43	57.34	84.1	29	28.28	26.12	48.28	54.06	50.55	25.12	35.07	20.85	25.83	24.26	19.5	826.82	521.55	914.48	814.45	871.08	954	877.64	676.9	1017.24	879.2	899.66	1021.32	N
78275	PIRIN_78275	mRNA:PIIN_07467	PIRI_contig_0237;30,813-27,327	3487	871	3.A.1.208.3	Primary Active Transporters	P-P-bond-hydrolysis-driven transporters	The ATP-binding Cassette (ABC) Superfamily	CHEBI:4883;ethidium bromide|CHEBI:52053;eosin YS dye|CHEBI:52101;lissamine rhodamine|CHEBI:9948;verapamil|CHEBI:9474;tetracycline|CHEBI:25675;oligomycin	Metabolites	5	6.55	8.24	7.14	9.28	9.34	9.46	11.29	10.03	8.29	9.21	10.13	5.21	8.98	10.54	10.31	9.77	9.66	10.14	15.79	21.27	5.36	4.57	5.72	3.45	6.21	10.2	15.03	8.59	4.8	9.87	11.24	7.17	10.12	6.45	9.1	5.3	Metabolites
78284	PIRIN_78284	mRNA:PIIN_07476	PIRI_contig_0238;15,318-16,210	893	169	3.A.2.2.3	Primary Active Transporters	P-P-bond-hydrolysis-driven transporters	The H+- or Na+-translocating F-type, V-type and A-type ATPase (F-ATPase) Superfamily	CHEBI:5584;hydron	H+	4	121.38	136.67	164.04	104.12	133.07	155.98	113.99	121.03	130.57	110.5	101.6	116.62	108.4	116.38	121.07	110.17	97.43	82.92	89.96	100.1	45.69	112.61	110.61	39.09	76.68	57.21	147.03	123.3	160.78	76.67	138.82	151.16	144.58	91.85	121.57	53.65	H+
78296	PIRIN_78296	mRNA:PIIN_07488	PIRI_contig_0239;12,700-10,593	2108	554	2.A.3.1.2	Electrochemical Potential-driven Transporters	Porters (uniporters, symporters, antiporters)	The Amino Acid-Polyamine-Organocation (APC) Family	CHEBI:5584;hydron|CHEBI:25094;lysine	N	10	8.74	12.64	12.34	17.13	21.23	19.51	16.7	8.2	17.14	15.91	16.38	6.39	20.69	22.05	16.37	20.14	15.65	17.87	17.48	11.11	7.96	23.12	7.25	8.72	8.85	15.48	5.07	10.86	7.66	18.79	6.97	12.83	11.06	10.14	5.04	6.47	N
78337	PIRIN_78337	mRNA:PIIN_07528	PIRI_contig_0242;3,337-2,551	787	231	3.A.1.201.18	Primary Active Transporters	P-P-bond-hydrolysis-driven transporters	The ATP-binding Cassette (ABC) Superfamily	CHEBI:52646;leptomycin B	Metabolites	0	0.31	0	0.7	0.3	1.36	0	0.64	0	0.5	0	0	0	0	0.28	0.58	0.23	0	0	0	0	1.6	0	4.57	0	0	0	0	0	1.91	0	0	0	0	0	3.93	0	Metabolites
78342	PIRIN_78342	mRNA:PIIN_07533	PIRI_contig_0242;11,272-9,710	1563	288	3.A.1.139.5	Primary Active Transporters	P-P-bond-hydrolysis-driven transporters	The ATP-binding Cassette (ABC) Superfamily	not found	Unknown	7	68.92	86.09	99.38	80.27	108.29	101.59	78.26	45.45	86.2	77.79	72.03	59.59	71.2	73.27	76.04	76.72	74.04	73.12	109.69	150.61	137.03	106.7	122.75	169.5	64.98	80.43	85.17	60.28	69.39	63.97	57.03	50.94	55.48	48.79	51.78	54.02	Unknown
78412	PIRIN_78412	mRNA:PIIN_07604	PIRI_contig_0248;7,131-6,226	906	253	2.A.1.13.27	Electrochemical Potential-driven Transporters	Porters (uniporters, symporters, antiporters)	The Major Facilitator Superfamily (MFS)	CHEBI:24279;glucosinolate|CHEBI:24927;isothiocyanate	Metabolites	7	7.46	4	5.56	6.41	5.26	6.93	7.19	10.81	7.35	11.17	10.78	6.25	15.61	15.14	17.13	9.98	15.44	12.8	13.78	0	9.87	11.23	23.26	19.06	21.69	10.31	18.56	8.76	26.4	11.56	21.69	13.2	13.55	20.71	22.33	29.1	Metabolites
78413	PIRIN_78413	mRNA:PIIN_07605	PIRI_contig_0248;7,767-7,324	444	132	2.A.1.13.27	Electrochemical Potential-driven Transporters	Porters (uniporters, symporters, antiporters)	The Major Facilitator Superfamily (MFS)	CHEBI:24279;glucosinolate|CHEBI:24927;isothiocyanate	Metabolites	2	0	0.3	0.15	0.76	0.15	0.31	1.03	4.95	0.15	0.6	1.18	1.34	0.44	0.59	0.88	0.34	0.3	0	0	0	0	0	0	0	0	0	0	0	5.93	0	0	0	0	0	0	0	Metabolites
78421	PIRIN_78421	mRNA:PIIN_07613	PIRI_contig_0248;20,315-21,103	789	218	3.A.8.1.1	Primary Active Transporters	P-P-bond-hydrolysis-driven transporters	The Mitochondrial Protein Translocase (MPT) Family	CHEBI:8526;protein polypeptide chain	Proteins and mRNA	1	1.23	0	0	0.62	1.95	0	0.43	2.8	0	1.29	0.64	1.94	2.62	0.5	1.72	5.21	1.94	0.5	0	1.47	6.09	23.67	0	0	15.42	0	12.13	0.99	0	0	0	0	1.43	0	0	0	Proteins and mRNA
78424	PIRIN_78424	mRNA:PIIN_07616	PIRI_contig_0248;24,936-26,704	1769	489	2.A.1.2.86	Electrochemical Potential-driven Transporters	Porters (uniporters, symporters, antiporters)	The Major Facilitator Superfamily (MFS)	CHEBI:6036;isopenicillin N	Metabolites	10	7.59	9.58	7.75	9.49	8.87	9.67	7.2	7.42	6.29	8.53	9.93	13.62	8.51	8.99	8.14	8.33	8.37	9.7	21.16	18.98	2.39	10.88	4.09	0	6.05	14.55	5.36	6.81	5.7	4.06	10.09	13.53	13.99	6.72	6.09	8.42	Metabolites
78429	PIRIN_78429	mRNA:PIIN_07621	PIRI_contig_0249;9,669-8,800	870	179	3.A.20.1.1	Primary Active Transporters	P-P-bond-hydrolysis-driven transporters	The Peroxisomal Protein Importer (PPI) Family	CHEBI:8526;protein polypeptide chain	Proteins and mRNA	0	345.38	325.21	314.36	292.71	270.17	303.82	309.87	377.42	298.57	302.93	311.02	308.03	279.28	275.57	281.43	274.3	264.26	278.88	505.22	487.57	434.91	227.06	292.37	420.98	254.35	241.29	275.45	216.02	251.21	179.62	273.7	385.18	263.23	171.94	225.82	131.83	Proteins and mRNA
78458	PIRIN_78458	mRNA:PIIN_07651	PIRI_contig_0252;817-4	814	127	8.A.82.1.1	Accessory Factors Involved in Transport	Auxiliary transport proteins	The Calmodulin Calcium Binding Protein (Calmodulin) Family	not found	None	0	47.77	32.67	32.37	10.84	4.17	4.66	18.45	0	17.11	43.17	47.64	0	24.17	28.38	33.03	17.76	22.57	18.11	0	0	5.47	0	36.85	74.32	56.62	55.83	5.36	63.06	15.87	2.02	116.75	64.93	89.21	33.65	68.43	38.56	None
78459	PIRIN_78459	mRNA:PIIN_07652	PIRI_contig_0252;3,569-1,308	2262	581	2.A.1.3.73	Electrochemical Potential-driven Transporters	Porters (uniporters, symporters, antiporters)	The Major Facilitator Superfamily (MFS)	CHEBI:3556;Cercosporin|CHEBI:24127;fungicide|CHEBI:25442;mycotoxin	Metabolites	14	31.48	22.08	22.6	47.6	51.34	56.51	27.04	67.21	22.27	34.74	31.42	41.46	23.02	23.75	27.9	29.01	34.31	34.39	44.29	16.66	25.97	27.18	15.41	7.39	69.14	58.77	78.43	100.97	97.71	112.34	92.8	116.17	133.59	81.36	114.77	82.43	Metabolites
78462	PIRIN_78462	mRNA:PIIN_07655	PIRI_contig_0252;9,742-13,430	3689	697	2.A.1.3.73	Electrochemical Potential-driven Transporters	Porters (uniporters, symporters, antiporters)	The Major Facilitator Superfamily (MFS)	CHEBI:3556;Cercosporin|CHEBI:24127;fungicide|CHEBI:25442;mycotoxin	Metabolites	17	47.42	126.04	129.62	111.82	181.37	193.83	319.34	174.67	286.05	341.33	300.83	166.78	364.28	357.61	241.64	434.64	316.39	375.39	209.12	101.72	156.6	194.68	111.04	85.46	29.61	57.85	20.4	17.67	45.83	45.35	30.18	86.79	29.42	68.72	60.13	20.74	Metabolites
78474	PIRIN_78474	mRNA:PIIN_07667	PIRI_contig_0253;7,698-9,765	2068	444	3.A.18.1.1	Primary Active Transporters	P-P-bond-hydrolysis-driven transporters	The Nuclear mRNA Exporter (mRNA-E) Family	CHEBI:33699;messenger RNA	Proteins and mRNA	0	196.61	130.87	133.49	134.96	121.54	124.15	113.32	116.99	111.94	139.41	138.38	114.33	133.29	127.01	131.97	136.62	142.75	131.75	164.09	179.46	122.09	159.56	129.44	162.99	215.39	162.5	216.35	230.16	208.7	184.24	153.51	220.97	187.41	141.64	143.28	143.19	Proteins and mRNA
78476	PIRIN_78476	mRNA:PIIN_07669	PIRI_contig_0253;13,191-14,298	1108	188	3.A.18.1.1	Primary Active Transporters	P-P-bond-hydrolysis-driven transporters	The Nuclear mRNA Exporter (mRNA-E) Family	CHEBI:33699;messenger RNA	Proteins and mRNA	0	1.13	1.18	0.95	0.93	1.3	1.11	1.36	0.65	1.87	1.28	1.01	0.41	1.95	1.47	1.65	1.57	1.67	1.33	0	0	0	0	0	0	0	0	0	4.76	0	7.56	2.56	2.1	0	0	5.67	0	Proteins and mRNA
78483	PIRIN_78483	mRNA:PIIN_07677	PIRI_contig_0254;784-83	702	157	2.A.67.4.3	Electrochemical Potential-driven Transporters	Porters (uniporters, symporters, antiporters)	The Oligopeptide Transporter (OPT) Family	CHEBI:7755;oligopeptide	N	2	186.44	60.95	66.34	150.27	67.86	55.63	120.15	369.75	128.75	239.86	265.98	530.4	224.07	199.71	166.96	313.84	287.15	310.31	146.85	100.55	99.5	95.72	92.01	137.44	420.45	171.37	255.62	457.72	324.8	449.23	464.34	545.65	546.17	433.65	385.62	488.43	N
78514	PIRIN_78514	mRNA:PIIN_07708	PIRI_contig_0256;3,627-5,758	2132	537	2.A.108.1.7	Electrochemical Potential-driven Transporters	Porters (uniporters, symporters, antiporters)	The Iron/Lead Transporter (ILT) Family	CHEBI:5974;iron atom	Fe	0	83.97	63.22	74.13	57.4	64.94	62.6	53.78	63.23	64.13	67.96	67.24	69.96	51.74	50.49	55.7	71.02	70.58	66.21	68.46	66.18	41.13	40.62	60.87	64.48	83.52	103.67	143.6	246.46	184.98	202.18	163.03	144.75	161.86	278.86	141.22	310.96	Fe
78522	PIRIN_78522	mRNA:PIIN_07716	PIRI_contig_0257;8,946-8,236	711	187	9.B.391.1.1	Incompletely Characterized Transport Systems	Putative transport proteins	The Eukaryotic Inner Membrane Peptidase Complex (IMPC) Family	CHEBI:14911;protein	Proteins and mRNA	0	3.89	4.25	3.1	3.51	4.43	4.06	3.62	2.92	3.38	4.77	3.64	4.37	3.54	3.84	3.33	3.38	3.96	3.64	0	0	0	0	0	0	0	12.76	10.08	4.78	3.99	0	0	2.11	7.02	5.45	5.71	2.99	Proteins and mRNA
78533	PIRIN_78533	mRNA:PIIN_07727	PIRI_contig_0258;1,592-130	1463	294	2.A.29.8.12	Electrochemical Potential-driven Transporters	Porters (uniporters, symporters, antiporters)	The Mitochondrial Carrier (MC) Family	not found	N	0	19.55	16.37	17.42	17.64	16.83	18	14.77	11.73	14.85	13.01	13.63	6.88	15.31	19.34	16.12	12.82	12.49	11.18	6.06	21.7	12.34	14.02	14.05	0	36.32	32.68	33.72	34.97	21.91	32.43	36.14	27	29.72	21.46	32.44	25.32	N
78538	PIRIN_78538	mRNA:PIIN_07731	PIRI_contig_0258;13,471-10,472	3000	832	2.A.67.1.1	Electrochemical Potential-driven Transporters	Porters (uniporters, symporters, antiporters)	The Oligopeptide Transporter (OPT) Family	CHEBI:7755;oligopeptide	N	13	13.37	32.05	28.43	28.69	30.63	31.83	25.12	15.36	23.62	24.49	25.3	9.17	30.93	30.94	26.43	26.39	22.76	25.58	22.81	8.23	24.12	50.07	25.24	38.28	1207.68	806.32	1127.62	1139.47	1183.37	1339.48	880.76	729.33	1104.46	1448.65	972.22	1624.36	N
78544	PIRIN_78544	mRNA:PIIN_07737	PIRI_contig_0258;27,447-26,936	512	147	8.A.92.1.8	Accessory Factors Involved in Transport	Auxiliary transport proteins	The G-Protein αβγ Complex (GPC) Family	not found	Unknown	0	0	0	0	0	0	0	0	0	0	0	0	0	0	0	0	0	0	0	0	23.52	0	0	0	0	0	0	0	0	0	0	2.45	0	0	0	0	0	Unknown
78554	PIRIN_78554	mRNA:PIIN_07747	PIRI_contig_0259;15,004-16,766	1763	436	2.A.4.2.8	Electrochemical Potential-driven Transporters	Porters (uniporters, symporters, antiporters)	The Cation Diffusion Facilitator (CDF) Family	CHEBI:3290;cadmium(2+)|CHEBI:23337;cobalt(2+)|CHEBI:10113;zinc(2+)	Metal cations	6	33.95	50.28	51.65	43.88	46.56	48.54	44.02	33.08	44.84	50.22	50.53	32.82	40.08	39.01	38.69	51.9	45.85	49.75	88.02	85.79	43.22	61.66	32.76	41.9	52.64	47.19	40.2	62.26	49.67	47.58	46.78	37.18	43.97	80.85	45.65	77.6	Metal cations
78586	PIRIN_78586	mRNA:PIIN_07779	PIRI_contig_0262;7,251-8,291	1041	313	8.A.92.1.8	Accessory Factors Involved in Transport	Auxiliary transport proteins	The G-Protein αβγ Complex (GPC) Family	not found	Unknown	0	0.27	0.28	0.57	0.23	0.17	0.51	0.17	0.53	0.5	0.11	0.17	0.06	0.55	0.22	0.56	0.13	0.39	0.12	0	0	0	0	0	9.88	0	0	0	0	2.28	0	1.47	0	0	1.54	0	0	Unknown
78590	PIRIN_78590	mRNA:PIIN_07783	PIRI_contig_0262;11,551-12,689	1139	171	9.A.3.1.1	Incompletely Characterized Transport Systems	Recognized transporters of unknown biochemical mechanism	The Sorting Nexin27 (SNX27)-Retromer Assembly Apparatus (RetromerAA) Family	not found	Unknown	0	41.8	41.58	40.96	42.08	49.71	45.63	34.4	19.11	32.51	44.43	38.9	22.28	40.04	41.43	41.14	39.46	42.57	43.35	21.63	27.72	31.47	61.97	41.18	91.72	53.89	58.99	73.64	77.59	62.42	73.54	56.01	61.92	90.8	39.54	53.3	63.59	Unknown
78642	PIRIN_78642	mRNA:PIIN_07834	PIRI_contig_0266;9,492-10,552	1061	234	8.A.28.1.2	Accessory Factors Involved in Transport	Auxiliary transport proteins	The Ankyrin (Ankyrin) Family	not found	None	0	27.93	59.97	63.22	31.79	40.96	55.73	53.54	43.86	58.7	41.63	42.04	23.22	50.49	52.31	47.38	39.75	39.18	34.58	23.36	27.82	84.46	78.01	54.09	81.36	59.89	47.82	66.8	67.18	77.87	56.35	60.37	42.79	80	46.64	80.14	46.44	None
78662	PIRIN_78662	mRNA:PIIN_07854	PIRI_contig_0268;13,478-11,576	1903	556	1.I.1.1.3	Channels/Pores	Membrane-bounded Channels	The Nuclear Pore Complex (NPC) Family	not found	Proteins and mRNA	0	21.39	18.54	18.43	17.57	16.13	19.44	17	8.8	17.18	21.34	17.04	13.52	21.76	24.86	24.14	21.29	18.57	17.9	43.07	81.72	36.11	23.71	26.39	48.91	28.99	29.93	24.4	26.01	27.63	23.06	23.25	28.96	30.14	19.14	21.27	18.31	Proteins and mRNA
78664	PIRIN_78664	mRNA:PIIN_07856	PIRI_contig_0268;15,927-14,944	984	291	3.D.3.3.1	Primary Active Transporters	Oxidoreduction-driven transporters	The Proton-translocating Quinol:Cytochrome c Reductase (QCR) Superfamily	CHEBI:5584;hydron	H+	0	273.29	240.81	234.43	157.34	169.1	195.63	167.8	292.39	211.7	168.43	166.23	355.13	150.31	142.75	151.02	160.29	175.02	149.65	177.81	340.09	137.26	118.18	159.79	85.51	267.59	193.55	313.05	335.94	307.69	257.63	266.88	300.29	276.23	218.69	240.17	175.54	H+
78667	PIRIN_78667	mRNA:PIIN_07859	PIRI_contig_0268;19,467-18,551	917	208	9.A.63.1.1	Incompletely Characterized Transport Systems	Recognized transporters of unknown biochemical mechanism	The Retromer-dependent Vacuolar Protein Sorting (R-VPS) Family	CHEBI:8526;protein polypeptide chain	Proteins and mRNA	0	139.6	191.15	201.55	127.59	134.33	193.2	147.44	90	158.68	142.96	139.27	86.78	149.34	159.46	144.66	134.21	113.71	137.16	73.74	29.27	103.67	86.43	42.21	63.7	127.1	98.03	212.77	162.27	263.08	140.15	277.9	267.25	224.82	169.36	212.88	123.59	Proteins and mRNA
78668	PIRIN_78668	mRNA:PIIN_07860	PIRI_contig_0268;22,707-19,625	3083	720	3.A.1.121.9	Primary Active Transporters	P-P-bond-hydrolysis-driven transporters	The ATP-binding Cassette (ABC) Superfamily	not found	Unknown	0	48	62.18	62.45	57.44	55.4	66.1	44.45	36.38	49.26	46.42	45.73	29	43.75	45.34	44.56	43.44	44.02	37.5	41.04	19.07	28.57	55.28	28.66	28.22	66.61	48.6	46.65	71.29	52.23	51.63	62.57	60.08	66.12	61.49	68.2	60.46	Unknown
78706	PIRIN_78706	mRNA:PIIN_07899	PIRI_contig_0271;22,045-22,945	901	224	1.F.1.1.2	Channels/Pores	Vesicle Fusion Pores	The Synaptosomal Vesicle Fusion Pore (SVF-Pore) Family	CHEBI:25512;neurotransmitter	Unknown	1	152.81	174.54	189.29	132.58	150.46	198.36	128.53	91.62	132.25	121.49	133.03	91.38	118.28	120.12	125.87	103.67	108.87	105.78	98.07	72.97	116.35	151.17	160.87	128.08	93.1	146.31	123.68	137.03	127.41	84.01	128.78	110.48	131.71	102.36	146.36	97.49	Unknown
78739	PIRIN_78739	mRNA:PIIN_07932	PIRI_contig_0274;20,020-18,129	1892	567	2.A.4.4.3	Electrochemical Potential-driven Transporters	Porters (uniporters, symporters, antiporters)	The Cation Diffusion Facilitator (CDF) Family	CHEBI:10113;zinc(2+)	Metal cations	6	0	0	0	0	0	0	0	0	0	0	0	0	0	0	0	0	0	0	0	0	0	0	0	0	1.51	0	0	0.66	0	0	0	0	6.01	1.01	2.69	7.12	Metal cations
78745	PIRIN_78745	mRNA:PIIN_07938	PIRI_contig_0275;4,254-6,966	2713	398	1.A.87.2.6	Channels/Pores	α-Type Channels	The Mechanosensitive Calcium Channel (MCA) Family	not found	Unknown	0	8.79	6.49	6.96	7.11	7.09	6.4	6.64	4.77	5.82	7.74	7.28	4.01	7.46	8.44	7.79	8.2	8.06	8.51	17.43	2.47	15.05	5.3	5.57	2.4	20.83	16.69	25.8	20.61	28.39	22.19	19.14	23.49	25.92	20.93	33.18	22.11	Unknown
78757	PIRIN_78757	mRNA:PIIN_07950	PIRI_contig_0276;7,899-6,133	1767	429	2.A.1.13.27	Electrochemical Potential-driven Transporters	Porters (uniporters, symporters, antiporters)	The Major Facilitator Superfamily (MFS)	CHEBI:24279;glucosinolate|CHEBI:24927;isothiocyanate	Metabolites	12	2.71	1.79	2.42	1.61	2.4	2.16	1.3	1.14	1.6	1.6	1.11	0.52	1.15	1.83	1.19	1.96	1.4	1.95	4.05	14.52	5.5	6.24	2.35	7.07	4.63	1.04	4.1	0	3.26	3.1	2.1	4.31	4.72	3.31	3.1	3.62	Metabolites
78779	PIRIN_78779	mRNA:PIIN_07972	PIRI_contig_0278;3,992-2,107	1886	548	2.A.7.9.16	Electrochemical Potential-driven Transporters	Porters (uniporters, symporters, antiporters)	The Drug/Metabolite Transporter (DMT) Superfamily	not found	Unknown	8	26.31	34.84	32.43	28.78	32.28	37.49	34.1	19.48	32.83	33.2	32.13	20.16	34.44	35.2	33.64	35.98	30.06	31.78	19.34	11.57	26.26	37.29	22.41	39.39	42.38	35.75	42.49	49.8	48.17	50.72	49.47	63.89	63.89	35.1	53.18	45.18	Unknown
78793	PIRIN_78793	mRNA:PIIN_07986	PIRI_contig_0279;8,767-6,936	1832	546	2.A.1.14.36	Electrochemical Potential-driven Transporters	Porters (uniporters, symporters, antiporters)	The Major Facilitator Superfamily (MFS)	CHEBI:9530;thiamine(1+)	Vitamins	10	48.64	52.88	45.81	49.82	74.61	65.78	33.6	21.93	31.9	49.76	42.42	50.94	57.42	55.18	51.63	60.95	55.58	46.27	75.44	67.83	44.85	48.59	41.9	43.83	90.87	66.5	133.87	153.33	109.26	160.47	121.85	162.19	183.34	107.85	130.24	125.63	Vitamins
78833	PIRIN_78833	mRNA:PIIN_08026	PIRI_contig_0283;8,614-9,334	721	195	9.A.3.1.1	Incompletely Characterized Transport Systems	Recognized transporters of unknown biochemical mechanism	The Sorting Nexin27 (SNX27)-Retromer Assembly Apparatus (RetromerAA) Family	not found	Unknown	0	876.03	512.44	539.08	523.25	450.35	448.32	457.9	522.71	461.01	612.73	644.11	524.17	456.44	473.56	477.24	514.36	524.9	575.28	432.46	190.83	256.07	414.41	321.13	310.6	242.95	335.41	346.88	293.96	326.54	350.45	240.86	316.89	274.25	297.56	308.38	281.43	Unknown
78878	PIRIN_78878	mRNA:PIIN_08071	PIRI_contig_0287;3,089-1,296	1794	383	2.A.1.14.11	Electrochemical Potential-driven Transporters	Porters (uniporters, symporters, antiporters)	The Major Facilitator Superfamily (MFS)	CHEBI:32544;nicotinate	Vitamins	6	4.23	26.83	28.84	17.77	24.94	28.99	21.62	12.65	24.46	17.79	17.22	8.16	22.29	21.14	24.66	21.21	19.62	17.69	46.83	93.03	57.64	49.67	89.72	76.66	22.59	36.11	46.01	24.03	24.84	41.58	17.4	14.98	11.03	11.95	16.85	16.54	Vitamins
78897	PIRIN_78897	mRNA:PIIN_08090	PIRI_contig_0288;19,943-22,204	2262	568	2.A.1.1.83	Electrochemical Potential-driven Transporters	Porters (uniporters, symporters, antiporters)	The Major Facilitator Superfamily (MFS)	CHEBI:3523;cellodextrin|CHEBI:3522;cellobiose	C	11	4.33	7.76	7.12	8.87	8.94	9.75	7.82	7.38	7.72	7.41	6.07	8.66	11.35	11.14	9.99	8.95	9.04	8.21	6.46	10.83	17.88	11.88	11.43	7.09	25	14.77	41.27	37.83	31.74	31.37	29.89	38.64	21.87	36.13	30.18	40.53	C
78901	PIRIN_78901	mRNA:PIIN_08094	PIRI_contig_0289;2,082-6,500	4419	1257	1.I.1.1.2	Channels/Pores	Membrane-bounded Channels	The Nuclear Pore Complex (NPC) Family	CHEBI:8526;protein polypeptide chain|CHEBI:8755;(ribonucleotide)n+m	Proteins and mRNA	3	21.8	19.72	18.9	17.67	15.1	16.17	19.63	12.64	17.78	18.35	17.23	14.66	19.21	21.05	18.49	19.2	19.35	18.13	13.32	23.95	19.01	19.53	17.76	16.3	14.11	16.55	20.98	19.35	24.85	14.87	16.68	19.95	26.09	8.71	16.92	6.36	Proteins and mRNA
78903	PIRIN_78903	mRNA:PIIN_08096	PIRI_contig_0289;10,240-11,360	1121	204	9.A.63.1.1	Incompletely Characterized Transport Systems	Recognized transporters of unknown biochemical mechanism	The Retromer-dependent Vacuolar Protein Sorting (R-VPS) Family	CHEBI:8526;protein polypeptide chain	Proteins and mRNA	0	279.85	345.85	327.13	254.65	300.19	377.12	308.29	168.89	280.37	253.78	248.27	135.49	256.16	259.52	247.77	220.3	209.86	247.57	299.36	275.27	325.76	286.1	251.96	268.93	211.91	217.82	288.14	299.9	279.1	194.27	369.94	363.27	402.22	224.77	320.82	249.24	Proteins and mRNA
78912	PIRIN_78912	mRNA:PIIN_08104	PIRI_contig_0290;4,607-7,151	2545	550	1.I.1.1.3	Channels/Pores	Membrane-bounded Channels	The Nuclear Pore Complex (NPC) Family	not found	Proteins and mRNA	0	255.18	139.08	177.66	186.91	171.25	194.36	206.72	99.85	189.32	206.35	203.42	161.3	200.32	209.98	194.06	222.05	211.04	212.11	327.6	419.83	358.25	282.1	301.95	435.71	139.21	153.08	186.89	167.22	150.19	207.33	116.24	201.57	210.25	157.98	131.24	133.06	Proteins and mRNA
78922	PIRIN_78922	mRNA:PIIN_08114	PIRI_contig_0291;2,887-5,086	2200	606	2.A.1.16.9	Electrochemical Potential-driven Transporters	Porters (uniporters, symporters, antiporters)	The Major Facilitator Superfamily (MFS)	CHEBI:5651;ferroheme b	Fe	13	141.32	415.48	362.89	407.1	530.77	626.7	162.61	98.69	194.61	177.57	153.4	175	118.74	113.37	86.82	172.05	127.94	136.59	85.3	65.34	30.12	141.62	31.85	47.22	0	84.76	0	0.64	0	5.64	0	11.28	9.33	16.81	8.63	5.29	Fe
78923	PIRIN_78923	mRNA:PIIN_08115	PIRI_contig_0291;5,319-7,551	2233	624	2.A.1.16.9	Electrochemical Potential-driven Transporters	Porters (uniporters, symporters, antiporters)	The Major Facilitator Superfamily (MFS)	CHEBI:5651;ferroheme b	Fe	10	1.17	0	0.25	1.2	0.63	0	1.68	0	1.92	1.42	1.96	0.46	2.42	1.53	0.69	2.06	2.43	13.33	0	0	10.07	26.83	18.64	45.66	39.83	0.31	11.05	12.97	20.7	17.69	140.31	44.7	69.15	94.08	104.82	85.51	Fe
78924	PIRIN_78924	mRNA:PIIN_08116	PIRI_contig_0291;7,954-10,268	2315	623	2.A.1.16.9	Electrochemical Potential-driven Transporters	Porters (uniporters, symporters, antiporters)	The Major Facilitator Superfamily (MFS)	CHEBI:5651;ferroheme b	Fe	11	152.49	441.47	374.66	385.67	382.31	440.35	278.39	241.55	335.33	212.34	215.05	174.36	183.74	173.07	173.23	261.59	193.55	203.59	169.85	123.14	74.88	141.6	85.64	62.22	33.12	104.09	25.08	19.85	22.13	22.07	71.86	64.55	44.41	62.45	60.96	38.51	Fe
78930	PIRIN_78930	mRNA:PIIN_08122	PIRI_contig_0292;1,778-19	1760	502	2.A.1.9.10	Electrochemical Potential-driven Transporters	Porters (uniporters, symporters, antiporters)	The Major Facilitator Superfamily (MFS)	CHEBI:7793;phosphate(3-)	P	10	72.11	87.27	58.13	133.78	131.17	112.97	46.23	92.69	49.41	64.42	89.67	22.26	37.92	35.8	45.86	61.66	69.16	86.75	93.8	43.09	30.29	21.9	10.55	17.97	74.21	50.15	39.97	24.05	36.03	13.76	16.47	23.17	10.31	5.06	15.13	5.12	P
78939	PIRIN_78939	mRNA:PIIN_08131	PIRI_contig_0292;21,984-23,749	1766	522	2.A.1.9.10	Electrochemical Potential-driven Transporters	Porters (uniporters, symporters, antiporters)	The Major Facilitator Superfamily (MFS)	CHEBI:7793;phosphate(3-)	P	11	96.72	39.21	27.61	53.94	43.9	35.01	65.3	135.39	58.01	122.68	120.02	61.61	82.4	90.59	107.95	123.8	126.04	134.96	86.42	56.99	57.94	59.52	66.57	45.87	12.65	29.72	11.49	7.1	19.02	23.05	3.42	27.33	2.19	18.22	8.97	0	P
78961	PIRIN_78961	mRNA:PIIN_08153	PIRI_contig_0295;7,073-8,545	1473	312	2.A.29.8.5	Electrochemical Potential-driven Transporters	Porters (uniporters, symporters, antiporters)	The Mitochondrial Carrier (MC) Family	CHEBI:3424;carnitinium|CHEBI:8946;S-adenosyl-L-methionine	Lipids	3	22.35	69.26	72.46	36.14	58.21	90.06	37.42	11.61	34.03	26.58	20.07	11.74	24.48	23.22	22.17	21.51	17.89	24.26	80.17	105.4	70.27	29.06	25.5	32.1	29.59	27.12	108.1	87.43	56.88	58.62	67.12	68.14	85.09	31.34	56.41	32.92	Lipids
78999	PIRIN_78999	mRNA:PIIN_08191	PIRI_contig_0298;17,916-15,717	2200	552	2.A.1.28.8	Electrochemical Potential-driven Transporters	Porters (uniporters, symporters, antiporters)	The Major Facilitator Superfamily (MFS)	CHEBI:5651;ferroheme b	Fe	12	25.12	24.93	22.39	29.98	28.51	29.72	30.72	16.07	27.28	31.96	32.38	17.59	33.97	34.15	33.04	35.48	32.03	34.44	34.17	44.75	31.63	31.15	30.58	32.5	31.09	25.34	62.97	51.3	45.42	40.95	32.53	29.16	37.26	42.83	33.31	38.11	Fe
79019	PIRIN_79019	mRNA:PIIN_08211	PIRI_contig_0300;16,208-19,565	3358	867	3.A.1.201.38	Primary Active Transporters	P-P-bond-hydrolysis-driven transporters	The ATP-binding Cassette (ABC) Superfamily	not found	Unknown	11	32.6	36.07	34.05	37.16	36.92	36.25	31.1	15.61	27.91	30.33	29.18	16.94	33.05	34.04	30.69	30.59	29.92	32.04	29.24	17.53	37.05	34.57	25.96	34.03	30.81	24.26	27.78	40.36	31.7	37.44	27.86	32.87	37.81	31.65	26.22	33.64	Unknown
79027	PIRIN_79027	mRNA:PIIN_08219	PIRI_contig_0301;17,312-13,544	3769	939	2.A.94.1.6	Electrochemical Potential-driven Transporters	Porters (uniporters, symporters, antiporters)	The Phosphate Permease (Pho1) Family	CHEBI:7793;phosphate(3-)	P	5	7.77	10.69	9.5	11.73	11.55	11.53	10.67	9.26	11.07	11.92	12.68	5.99	11.49	11.9	10.91	12.43	12.28	12.37	12.56	6.45	10.97	11.08	3.12	3.14	19	15.31	10.93	14.76	16.72	16.57	18.25	14.19	16.74	16.13	21.05	20.88	P
79032	PIRIN_79032	mRNA:PIIN_08224	PIRI_contig_0302;8,044-9,396	1353	391	1.I.1.1.3	Channels/Pores	Membrane-bounded Channels	The Nuclear Pore Complex (NPC) Family	not found	Proteins and mRNA	0	166.05	164.91	138.01	168.37	155.38	154.48	149.74	126.23	155.02	142.63	140.3	88.51	149.73	152.12	154.51	167.47	153.46	147.65	71.46	64.03	90.94	110.22	90.56	85.72	232.15	159.78	162.83	146.35	199.72	165.93	206.46	164.32	157.34	192.13	180.49	177.16	Proteins and mRNA
79034	PIRIN_79034	mRNA:PIIN_08226	PIRI_contig_0302;14,125-15,271	1147	365	1.I.1.1.3	Channels/Pores	Membrane-bounded Channels	The Nuclear Pore Complex (NPC) Family	not found	Proteins and mRNA	0	39.95	31.27	26.6	33.89	29.8	27.84	40.09	43.06	35.95	44.08	41.83	29.69	39.27	41.26	38.25	35.38	35.42	38	28.83	17.22	9.78	25.94	22.27	16.77	54.88	39.56	34.06	60.18	42.56	44.15	67.36	45.96	60.55	49.72	57.04	35.83	Proteins and mRNA
79038	PIRIN_79038	mRNA:PIIN_08230	PIRI_contig_0303;166-1,037	872	235	9.A.26.1.4	Incompletely Characterized Transport Systems	Recognized transporters of unknown biochemical mechanism	The Lipid-translocating Exporter (LTE) Family	CHEBI:8150;phospholipid	Lipids	3	5.35	113.88	115.48	31.04	68.21	85.15	6.67	1.27	2.21	0	5.18	0	15.86	12.68	24.93	19.02	12.45	12.11	29.51	21.66	0	20.78	4.74	0	51.95	42.11	98.13	52.46	48.84	41.19	0	26.2	0	0	6.38	8.19	Lipids
79059	PIRIN_79059	mRNA:PIIN_08251	PIRI_contig_0305;18,660-12,381	6280	1930	1.A.17.5.20	Channels/Pores	α-Type Channels	The Calcium-dependent Chloride Channel (Ca-ClC) Family	not found	Ion	10	14.45	17.78	18.95	21	23.05	19.08	22.67	10.35	18.42	20.11	20.33	10.29	20.25	23.46	20.37	21.43	19.8	20.39	20.69	3.1	10.29	11.07	9.7	12.06	10.73	14.07	16.6	15.83	11.97	13.51	10.82	15.35	18.01	9.62	14.11	11.83	Ion
79067	PIRIN_79067	mRNA:PIIN_08259	PIRI_contig_0306;13,274-18,618	5345	1594	3.A.3.8.5	Primary Active Transporters	P-P-bond-hydrolysis-driven transporters	The P-type ATPase (P-ATPase) Superfamily	CHEBI:8128;1,2-diacyl-sn-glycero-3-phosphocholine(1+)|CHEBI:8137;phosphatidyl-L-serine	Lipids	10	29.91	40.78	40.07	42.84	45.06	43.44	43.73	21.07	38.49	41.35	40.01	18.05	45.48	47.11	42.94	45.04	42.39	41.27	29.06	18.03	25.44	44.19	32.72	31.88	49.5	44.38	57.54	42.78	52.23	56.9	56.85	51.19	58.1	53.73	45.8	50.26	Lipids
79092	PIRIN_79092	mRNA:PIIN_08284	PIRI_contig_0309;5,702-6,810	1109	266	2.A.1.3.73	Electrochemical Potential-driven Transporters	Porters (uniporters, symporters, antiporters)	The Major Facilitator Superfamily (MFS)	CHEBI:3556;Cercosporin|CHEBI:24127;fungicide|CHEBI:25442;mycotoxin	Metabolites	6	0.06	0.13	0.07	0	0.07	0.14	0.07	0	0.07	0.13	0.07	0.34	0.07	0.13	0.13	0.3	0.13	0	0	0	0	0	0	0	0	0	0	3.25	0	0	1.75	1.43	1.58	0	1.29	0	Metabolites
79093	PIRIN_79093	mRNA:PIIN_08285	PIRI_contig_0309;7,373-9,466	2094	570	2.A.1.3.73	Electrochemical Potential-driven Transporters	Porters (uniporters, symporters, antiporters)	The Major Facilitator Superfamily (MFS)	CHEBI:3556;Cercosporin|CHEBI:24127;fungicide|CHEBI:25442;mycotoxin	Metabolites	14	0.05	0	0	0.24	8.13	30.25	29.9	0	0.68	0.24	0.09	0	73.73	105.18	0	204.01	0.15	93.57	0	0	0	33.74	0	0	0	0	0	0	0	0	0	27.15	0	0	0	0	Metabolites
79097	PIRIN_79097	mRNA:PIIN_08289	PIRI_contig_0309;18,225-16,168	2058	533	4.C.2.1.2	Group Translocators	Acyl CoA ligase-coupled transporters	The Carnitine O-Acyl Transferase (CarAT) Family	not found	Lipids	0	13.28	22.97	25.42	16.03	34.58	40.31	7.17	0	11.96	4.16	0.18	0.19	7.21	17.39	8.55	7.57	0	0	83.76	31.8	38.39	62.96	48.29	39.76	22.61	31.94	13.99	34.59	27.62	22.43	16.56	19.91	28.72	26.4	17.51	23.92	Lipids
79128	PIRIN_79128	mRNA:PIIN_08320	PIRI_contig_0312;14,308-15,363	1056	286	3.A.20.1.5	Primary Active Transporters	P-P-bond-hydrolysis-driven transporters	The Peroxisomal Protein Importer (PPI) Family	CHEBI:8526;protein polypeptide chain	Proteins and mRNA	0	20.73	23.45	29.83	18.13	31.59	36.99	38.73	18.99	33.96	24.96	21.06	13.78	32.47	27.28	27.86	29.77	28.12	30.03	139.81	88.94	121.11	113.83	149.28	161.82	3.05	1.87	0	23.66	8.41	4.5	0	16.74	12	1.21	0	0	Proteins and mRNA
79202	PIRIN_79202	mRNA:PIIN_08394	PIRI_contig_0319;11,601-9,454	2148	542	2.A.92.1.8	Electrochemical Potential-driven Transporters	Porters (uniporters, symporters, antiporters)	The Choline Transporter-like (CTL) Family	not found	Unknown	10	67.82	62.98	58.66	65.13	59.9	62.8	66.64	40.74	63.28	74.29	74.44	36.89	64.58	65.78	61.53	65.36	61.61	66.48	56.77	39.76	75.31	70.79	86.26	105.11	49.88	53.87	52.9	22.89	38.62	35.18	65.92	57.98	56.89	66.55	53.57	67.11	Unknown
79211	PIRIN_79211	mRNA:PIIN_08403	PIRI_contig_0320;11,144-9,617	1528	389	3.A.29.1.5	Primary Active Transporters	P-P-bond-hydrolysis-driven transporters	The Mitochondrial Inner Membrane i-AAA Protease Complex (MIMP) Familly	not found	Misfolded proteins	0	60.98	116.68	105.33	61.33	72.59	92.29	88.62	68.14	82.74	89.98	81.81	47.26	91.35	92.86	83.18	77.91	73.02	80.84	113.5	43.65	39.44	58.68	36.75	14.02	103.13	106.07	114.29	113.18	92.9	110.7	100.41	123.95	154.53	79.99	94.58	90.67	Misfolded proteins
79213	PIRIN_79213	mRNA:PIIN_08405	PIRI_contig_0320;15,522-11,971	3552	1071	3.A.3.5.6	Primary Active Transporters	P-P-bond-hydrolysis-driven transporters	The P-type ATPase (P-ATPase) Superfamily	CHEBI:23380;copper(2+)|CHEBI:49551;copper(1+)	Metal cations	8	84.56	101.58	101.1	99.79	106.16	102.19	86.94	71.26	90.48	90.27	86.13	62	85.22	84.42	78.65	101.21	90.1	84.34	142.75	140.96	115.1	101.66	115.47	148.04	154	119.7	145.79	126.82	127.17	147.3	140.31	103.96	127.26	136.25	127.92	135.68	Metal cations
79233	PIRIN_79233	mRNA:PIIN_08425	PIRI_contig_0322;20,057-20,797	741	216	2.A.1.3.52	Electrochemical Potential-driven Transporters	Porters (uniporters, symporters, antiporters)	The Major Facilitator Superfamily (MFS)	CHEBI:23888;drug	Metabolites	3	1.86	2.95	3.28	2.65	3.79	3.27	2.39	2.54	3.55	2.52	2.45	0.98	2.56	2.95	3.36	1.94	2.3	2.12	4.1	0	0	6.32	0	0	4.87	0	2.07	11.85	3.3	3.36	5.32	0.87	3.82	2.23	3.26	3.66	Metabolites
79249	PIRIN_79249	mRNA:PIIN_11877	PIRI_contig_0325;305-36	270	89	2.A.1.14.4	Electrochemical Potential-driven Transporters	Porters (uniporters, symporters, antiporters)	The Major Facilitator Superfamily (MFS)	CHEBI:17536;allantoate|CHEBI:4634;dipeptide|CHEBI:15859;N-carbamoyl-L-aspartic acid|CHEBI:2594;allantoin	N	1	2.36	2.71	2.71	2.02	1.99	2.27	2.19	3.26	1.24	3.22	1.94	5.09	2.93	2.2	0.96	2.23	1.72	2.75	0	0	0	0	0	0	0	0	0	0	9.56	0	0	0	0	0	4.6	7.37	N
79280	PIRIN_79280	mRNA:PIIN_08471	PIRI_contig_0328;18,648-16,353	2296	560	2.A.1.2.78	Electrochemical Potential-driven Transporters	Porters (uniporters, symporters, antiporters)	The Major Facilitator Superfamily (MFS)	not found	Metabolites	10	3.09	4.43	4.59	10.81	10.03	10.02	7.23	14.31	6.67	19.21	16.34	17.56	7.66	11.28	9.54	23.68	26.45	20.58	18.29	16.48	16.64	11.84	7.84	5.35	6.99	10.27	9.32	29.58	18.56	17.63	7.16	5.24	8.57	9.17	7.06	2.74	Metabolites
79285	PIRIN_79285	mRNA:PIIN_08476	PIRI_contig_0329;11,151-12,397	1247	266	8.A.34.2.1	Accessory Factors Involved in Transport	Auxiliary transport proteins	The Endophilin (Endophilin) Family	not found	None	0	126.79	173.79	171.05	132.32	147.71	185.55	181.94	127.59	187.4	172.59	158.64	121.13	169.57	172.23	177.25	167.2	141.06	147.4	195.86	229.72	272.61	183.48	184.87	164.96	200.35	170.64	243.72	223.07	129.58	182.09	206.44	175.65	187.98	138.72	183.87	156.78	None
79306	PIRIN_79306	mRNA:PIIN_08497	PIRI_contig_0332;552-51	502	118	9.A.26.1.3	Incompletely Characterized Transport Systems	Recognized transporters of unknown biochemical mechanism	The Lipid-translocating Exporter (LTE) Family	CHEBI:5651;ferroheme b|CHEBI:8592;protoporphyrin	Fe	3	0.89	7.49	6.15	3.76	5.59	8.05	0.18	0.72	0.56	1.83	1.08	0.7	1.76	0.59	1.57	0.69	1.13	0.66	0	0	0	0	0	0	13.78	30.9	15.96	0	0	21.74	0	0	0	0	7.26	13.19	Fe
79311	PIRIN_79311	mRNA:PIIN_08502	PIRI_contig_0332;8,035-6,209	1827	540	3.A.18.1.1	Primary Active Transporters	P-P-bond-hydrolysis-driven transporters	The Nuclear mRNA Exporter (mRNA-E) Family	CHEBI:33699;messenger RNA	Proteins and mRNA	0	0	0	0	10.84	0	0	0	3.92	0	0	0	0	0	0	0	0	0	0	0	0	8.95	0.01	0	30.43	0	0	0	0	0	0	0	0	0	0	0	0	Proteins and mRNA
79324	PIRIN_79324	mRNA:PIIN_08515	PIRI_contig_0333;17,362-19,561	2200	452	2.A.19.2.8	Electrochemical Potential-driven Transporters	Porters (uniporters, symporters, antiporters)	The Ca2+:Cation Antiporter (CaCA) Family	CHEBI:3308;calcium(2+)|CHEBI:5584;hydron	Ca, Metal cations, H+	10	200.31	233.68	224.54	198.08	215.92	213.19	249.2	170.69	239.96	195.69	201.18	186.09	227.27	210.04	221.6	194.17	202.64	208.95	214.56	137.41	270.52	209.81	210.88	220.69	248.51	281.35	287.32	229.17	213.3	215.95	312.72	312.43	286	281.66	287.93	259.39	Ca, Metal cations, H+
79351	PIRIN_79351	mRNA:PIIN_08542	PIRI_contig_0337;5,729-8,047	2319	582	4.C.1.1.7	Group Translocators	Acyl CoA ligase-coupled transporters	The Fatty Acid Group Translocation (FAT) Family	CHEBI:4984;fatty acid	Lipids	0	4.36	8.21	7.48	11.99	15.23	15.59	5.63	4.88	4.4	6.9	7.13	5.69	6.23	6.17	5.9	8.59	7.62	6.96	20.58	58.06	49.92	22.68	46.01	71.89	10.93	6.07	5.97	8.52	5.94	5.65	2.3	5.02	5.49	6.41	3.39	4.39	Lipids
79395	PIRIN_79395	mRNA:PIIN_08586	PIRI_contig_0343;2,654-131	2524	735	2.A.2.6.1	Electrochemical Potential-driven Transporters	Porters (uniporters, symporters, antiporters)	The Glycoside-Pentoside-Hexuronide (GPH):Cation Symporter Family	CHEBI:5584;hydron|CHEBI:6668;maltose|CHEBI:9314;sucrose	C	12	19.82	24.63	22.45	19.91	21.59	24.48	22.57	10.27	20.37	20.33	20.75	11.14	22.72	22.53	19.27	21.18	19.84	21.31	31.03	24.88	26.66	16.03	20.01	52.43	12.55	10.74	14.44	25.68	17.52	18.64	12.63	19.72	25.44	10.92	12.9	11.71	C
79411	PIRIN_79411	mRNA:PIIN_08601	PIRI_contig_0345;730-2,871	2142	542	3.A.2.1.3	Primary Active Transporters	P-P-bond-hydrolysis-driven transporters	The H+- or Na+-translocating F-type, V-type and A-type ATPase (F-ATPase) Superfamily	CHEBI:5584;hydron	H+	0	385.84	360.89	378.3	325.62	391.19	355.44	422.2	400.12	482.68	404.86	400.83	523.71	398.92	398.4	377.73	494.7	448.26	368.64	323.91	416.73	205.32	358.64	272.76	254.57	272.39	319.62	334.02	387.25	317.63	369.91	220.55	271.08	259.33	202.02	219.08	168.91	H+
79416	PIRIN_79416	mRNA:PIIN_08606	PIRI_contig_0345;11,454-10,076	1379	309	2.A.29.5.7	Electrochemical Potential-driven Transporters	Porters (uniporters, symporters, antiporters)	The Mitochondrial Carrier (MC) Family	CHEBI:5974;iron atom	Fe	5	57.52	98.41	96.39	74.76	83.48	105.46	62.65	39.3	58.98	65.04	54.95	45.3	65.85	67.25	61.26	59.71	54.88	60.67	39.59	51.27	47.37	84.87	41.84	70.89	70.75	81.42	61.59	93.6	73.9	86.01	62.36	74.22	90.91	65.93	60.59	58.23	Fe
79443	PIRIN_79443	mRNA:PIIN_08633	PIRI_contig_0349;2,037-4,077	2041	556	2.A.1.1.119	Electrochemical Potential-driven Transporters	Porters (uniporters, symporters, antiporters)	The Major Facilitator Superfamily (MFS)	CHEBI:24175;galacturonate	Organic acids	11	4.24	13.94	12.38	12.63	17.55	16.2	9.97	4.89	10.22	9.51	8.59	4.14	10.02	10.43	10.5	9.68	8.99	9.58	36.97	27.73	44.24	16.69	33.97	37.6	16.79	15.19	15.62	16.35	11.33	18.95	8.19	11.46	9.2	55.38	8.29	99.37	Organic acids
79485	PIRIN_79485	mRNA:PIIN_08675	PIRI_contig_0353;13,024-11,867	1158	318	8.A.92.1.4	Accessory Factors Involved in Transport	Auxiliary transport proteins	The G-Protein αβγ Complex (GPC) Family	not found	Unknown	0	203.48	168.81	178.1	177.41	248.34	250.04	76.42	110.7	96.48	107.06	103.65	156.87	122.59	116.43	121.91	94.19	107.87	68.09	70.59	66.14	21.47	31.59	0	57.16	538.98	493.51	255.4	639.72	453.53	424.72	254.98	447.72	397.89	318.75	285.39	221.32	Unknown
79489	PIRIN_79489	mRNA:PIIN_08679	PIRI_contig_0354;786-2,932	2147	647	3.D.10.1.1	Primary Active Transporters	Oxidoreduction-driven transporters	The Prokaryotic Succinate Dehydrogenase (SDH) Family	CHEBI:30031;succinate(2-)|CHEBI:42511;fumarate(2-)|CHEBI:6749;menaquinone	Organic acids	0	191.57	449.59	385.34	355.17	433.54	439.3	231.46	150.68	221.91	194.48	189.26	104.12	207.11	211.54	216.34	222.93	214.26	208.87	1064.27	1234.41	1769.51	1024.22	1613.6	2176.35	133.36	182.28	138.99	118.4	132.11	152.82	118.67	108.49	90.3	119.07	102.19	111.57	Organic acids
79507	PIRIN_79507	mRNA:PIIN_08695	PIRI_contig_0355;17,468-18,754	1287	300	1.I.1.1.3	Channels/Pores	Membrane-bounded Channels	The Nuclear Pore Complex (NPC) Family	not found	Proteins and mRNA	0	5.72	4.91	3.91	4.43	4.53	4.73	4.33	3.79	4.28	5.51	4.37	2.78	5.11	6.23	5.94	4.94	5.09	5.21	11.86	0	0	9.15	3.44	10.34	1.69	1.52	6	2.85	2.38	6.8	4.61	5.03	9.69	8.08	2.27	5.31	Proteins and mRNA
79539	PIRIN_79539	mRNA:PIIN_08727	PIRI_contig_0360;3,458-2,479	980	160	3.A.2.2.3	Primary Active Transporters	P-P-bond-hydrolysis-driven transporters	The H+- or Na+-translocating F-type, V-type and A-type ATPase (F-ATPase) Superfamily	CHEBI:5584;hydron	H+	4	275.12	356.56	428.28	270.57	405.23	404.69	255.07	185.58	339.64	310.2	282.52	197.96	279.66	310.9	320.13	296.51	271.15	219.82	225.09	208.15	242.85	238.49	211.95	251.98	294.44	324.87	413	485.2	424.53	320.58	448.83	399.93	371.9	298.34	372.89	276.13	H+
79541	PIRIN_79541	mRNA:PIIN_08729	PIRI_contig_0360;4,438-5,617	1180	322	2.A.29.10.5	Electrochemical Potential-driven Transporters	Porters (uniporters, symporters, antiporters)	The Mitochondrial Carrier (MC) Family	CHEBI:5228;guanosine 5'-monophosphate|CHEBI:2356;adenosine 5'-monophosphate|CHEBI:7422;NAD(+)	Nucleotide-P	2	30.71	53.29	59.49	44.03	54.94	68.58	43.98	27.53	52.45	40.77	35.97	25.71	44.03	45.71	44.24	42.67	34.87	35.3	56.63	70.26	85.74	80.62	95.89	91.21	48.52	56.06	88.23	65.08	42.13	61.74	40.73	64.47	48.78	38.41	49.6	46.77	Nucleotide-P
79549	PIRIN_79549	mRNA:PIIN_08737	PIRI_contig_0361;2,654-2,063	592	127	3.D.4.8.1	Primary Active Transporters	Oxidoreduction-driven transporters	The Proton-translocating Cytochrome Oxidase (COX) Superfamily	not found	H+	1	421.41	269.92	288.65	235.21	221.26	229.12	338.39	618.15	411.5	363.06	359.56	847.96	337.9	346.15	381.62	350.72	380.7	321.25	394.1	586.93	117.26	279.16	136.73	136.68	330.38	302.51	402.54	567.24	415.66	308.25	350.52	430.25	361.69	304.77	439.72	272.65	H+
79552	PIRIN_79552	mRNA:PIIN_08740	PIRI_contig_0361;6,563-7,237	675	148	3.D.1.6.2	Primary Active Transporters	Oxidoreduction-driven transporters	The H+ or Na+-translocating NADH Dehydrogenase (NDH) Family	CHEBI:5584;hydron	H+	0	166.43	162.2	197.36	146.16	209.69	201.24	130.68	93.73	156.36	136.24	123.8	108.39	126.06	121.38	142.98	121.4	114.34	86.37	118.15	46.66	79.96	80.88	113.9	159.57	156.44	139.82	177.91	243.37	150.62	223.07	181.84	197.85	175.03	89.36	156.44	109.61	H+
79600	PIRIN_79600	mRNA:PIIN_08788	PIRI_contig_0367;14,867-11,566	3302	936	1.N.6.1.1	Channels/Pores	Cell Fusion Pores	The Mitochondrial Inner/Outer Membrane Fusion (MMF) Family	not found	Unknown	0	41.07	52.94	46.38	55.73	51.62	54.24	66.6	37.24	58.41	50.64	50.2	35.86	62.45	63.16	55.37	62.8	54.48	53.13	55.3	62.78	60.31	60.63	48.92	58.5	28.74	37.27	31.04	35.23	38.35	44.25	32.26	40.14	37.65	33.68	28.83	29.51	Unknown
79610	PIRIN_79610	mRNA:PIIN_08798	PIRI_contig_0368;13,958-10,970	2989	768	2.A.72.2.1	Electrochemical Potential-driven Transporters	Porters (uniporters, symporters, antiporters)	The K+ Uptake Permease (KUP) Family	CHEBI:8345;potassium(1+)	K	11	9.53	8.35	6.52	8.2	9.47	8.11	6.48	4.95	6.13	6.44	6.28	2.8	8.94	8.32	8.11	5.48	6.02	6.69	15.45	23.78	46.46	17.02	38.36	42.4	57.45	63.28	11.2	16.01	10.72	13.57	50.59	27.8	34.98	38.45	33.07	39.49	K
79637	PIRIN_79637	mRNA:PIIN_08826	PIRI_contig_0372;3,443-5,539	2097	666	2.A.66.3.1	Electrochemical Potential-driven Transporters	Porters (uniporters, symporters, antiporters)	The Multidrug/Oligosaccharidyl-lipid/Polysaccharide (MOP) Flippase Superfamily	CHEBI:8150;phospholipid	Lipids	8	27.98	28.21	29.78	26.33	28.35	31.84	23.98	13.94	21.62	23.73	22.5	14.52	25.09	26.28	23.55	26.73	24.92	27.88	30.68	27.54	52.09	33.53	56.3	62.52	38.02	38.95	67.45	50.66	41.36	50.1	45.27	63.83	60.81	38.98	53.03	35.07	Lipids
79655	PIRIN_79655	mRNA:PIIN_08844	PIRI_contig_0374;5,486-8,220	2735	765	3.D.1.6.2	Primary Active Transporters	Oxidoreduction-driven transporters	The H+ or Na+-translocating NADH Dehydrogenase (NDH) Family	CHEBI:5584;hydron	H+	0	42.23	34.57	28.43	17.75	17.79	17.96	7.93	8.75	7.39	12.91	10.73	13.29	8.05	9.79	11.44	9.7	13.42	11.18	19.93	31.85	22.54	9.07	25.76	38.71	56.36	49.27	89.8	93.24	76.27	102.2	54.76	58.18	66.92	38.63	48.57	48.28	H+
79762	PIRIN_79762	mRNA:PIIN_08951	PIRI_contig_0389;14,045-12,317	1729	374	2.A.52.1.1	Electrochemical Potential-driven Transporters	Porters (uniporters, symporters, antiporters)	The Ni2+-Co2+ Transporter (NiCoT) Family	CHEBI:25517;nickel(2+)	Metal cations	5	4.89	6.55	6.36	6.26	7.21	6.56	4.8	2.7	4.06	5.53	3.91	1.65	6.6	6.22	6.59	4.39	4.5	4.31	4.68	0	6.25	2.09	4.72	0	24.05	16.83	15.14	36.15	26.56	23.39	36.02	21.99	19.61	20.68	33.93	26.7	Metal cations
79764	PIRIN_79764	mRNA:PIIN_08953	PIRI_contig_0390;2,241-277	1965	514	5.B.1.5.4	Transmembrane Electron Carriers	Transmembrane 1-electron transfer carriers	The Phagocyte (gp91phox) NADPH Oxidase Family	CHEBI:29034;iron(3+)	Fe	7	0.88	1.37	1.07	1.87	1.87	1.46	2.12	0.91	1.8	1.06	1.17	0.64	2.38	2.13	2	2.15	1.97	2.1	3.35	12.01	3.94	0	3.88	0	41.88	29.96	19.14	11.22	12.91	13.38	27.95	14.86	35.2	26.08	28.97	36.36	Fe
79792	PIRIN_79792	mRNA:PIIN_08981	PIRI_contig_0393;8,663-7,423	1241	381	8.A.21.1.3	Accessory Factors Involved in Transport	Auxiliary transport proteins	The Stomatin/Podocin/Band 7/Nephrosis.2/SPFH (Stomatin) Family	not found	None	0	570.03	802.3	741.96	743.86	698.87	775.42	1325.01	874.02	1103.66	1379.14	1343.15	931.02	1432.62	1407.73	1259.77	1095.36	1105.72	1126.98	863.09	427.78	803.92	1076.26	691.46	472.58	289.74	412.28	283.57	223.39	456.72	319.97	386.22	432.41	315.99	484.99	450.12	366.94	None
79799	PIRIN_79799	mRNA:PIIN_08988	PIRI_contig_0394;7,234-6,557	678	167	3.A.5.9.1	Primary Active Transporters	P-P-bond-hydrolysis-driven transporters	The General Secretory Pathway (Sec) Family	CHEBI:8526;protein polypeptide chain	Proteins and mRNA	0	89.3	98.65	105.47	82.15	104.16	147.41	91.57	74.2	97.48	82.56	73.66	46.78	89.58	84	94.21	78.48	73.08	88.54	125.05	101.69	153.86	157.44	158.96	119.58	103.17	109.9	134.02	134.57	90	122.19	163.65	121.11	168.81	109.86	127.37	129.28	Proteins and mRNA
79803	PIRIN_79803	mRNA:PIIN_08991	PIRI_contig_0394;13,014-14,828	1815	550	1.I.1.1.3	Channels/Pores	Membrane-bounded Channels	The Nuclear Pore Complex (NPC) Family	not found	Proteins and mRNA	0	66.88	70.55	65.11	78.05	63.02	63.72	86.3	88.11	87.74	72.83	84.19	63.99	75.17	68.84	78.76	75.44	79.4	75.68	50.52	22.73	55.96	57.65	54.18	44.34	56.13	47.4	53.44	42.35	51.61	55.17	55.47	53.94	58.37	56.89	52.48	46	Proteins and mRNA
79846	PIRIN_79846	mRNA:PIIN_09033	PIRI_contig_0400;15,322-13,751	1572	505	2.A.7.9.18	Electrochemical Potential-driven Transporters	Porters (uniporters, symporters, antiporters)	The Drug/Metabolite Transporter (DMT) Superfamily	not found	Unknown	6	45.68	29.76	28.56	24.1	27.5	26.06	16.62	9.99	11.8	34.66	24.53	19.87	23.16	24.71	19.67	22.93	20.99	26.01	23.87	6.12	13.89	21.04	13.83	5.95	34.12	28.14	32.84	55.97	48.19	39.25	31.93	41.42	44.54	38.07	30.09	27.46	Unknown
79858	PIRIN_79858	mRNA:PIIN_09045	PIRI_contig_0402;1,191-2,938	1748	550	2.A.1.3.80	Electrochemical Potential-driven Transporters	Porters (uniporters, symporters, antiporters)	The Major Facilitator Superfamily (MFS)	not found	Unknown	13	6.62	8.28	8.5	8.7	11.17	11.23	8.49	5.56	7.68	9.05	8.48	4.39	9.02	9.26	8.15	8.7	8.42	8.4	12.48	0	8.47	12.03	9.04	5.45	49.94	41.04	26.89	57.24	56.71	50.29	53.57	46.55	56.74	58.6	49.08	56.75	Unknown
79875	PIRIN_79875	mRNA:PIIN_09062	PIRI_contig_0404;14,892-15,900	1009	291	1.A.8.6.4	Channels/Pores	α-Type Channels	The Major Intrinsic Protein (MIP) Family	CHEBI:5585;water|CHEBI:3283;carbon dioxide	Osmoregulatory compounds	6	2.27	2.67	2.82	4.17	3.59	5.22	3.6	2.37	3.83	3.23	3.56	1.35	2.71	2.78	3.8	3.6	3.28	2.16	6.15	11.01	0	0	17.82	10.73	8.78	4.74	6.22	8.87	2.47	4.7	6.38	0	5.75	5.03	1.18	3.67	Osmoregulatory compounds
79894	PIRIN_79894	mRNA:PIIN_09081	PIRI_contig_0407;10,584-8,798	1787	438	3.A.2.2.4	Primary Active Transporters	P-P-bond-hydrolysis-driven transporters	The H+- or Na+-translocating F-type, V-type and A-type ATPase (F-ATPase) Superfamily	CHEBI:5584;hydron	H+	0	45.65	75.76	63.9	58.32	62.44	73.6	61.23	44.99	62.83	54.29	53.26	28.87	57.16	59.08	56.93	50.51	49.65	48.91	17.6	6.31	37.59	39.63	27.47	28.41	72.32	69.39	82.34	60.97	65.55	43.62	97.86	74.32	94.31	62.46	75.21	70.91	H+
79933	PIRIN_79933	mRNA:PIIN_09119	PIRI_contig_0412;5,341-6,636	1296	363	1.R.1.1.2	Channels/Pores	Membrane Contact Site (MCS) for Interorganellar Transport	The Membrane Contact Site (MCS) Family	not found	Unknown	0	46.54	64.73	59.19	53.84	66.16	66.44	54.16	22.87	48.17	43.93	42.27	25.34	45.75	50.97	41.38	42.44	40.01	43.9	67.67	112.58	190.27	108.1	154	177.08	24.84	28.6	26.91	16.3	25.3	27.76	18.82	32.87	28.2	26.32	22.21	27.39	Unknown
79948	PIRIN_79948	mRNA:PIIN_09134	PIRI_contig_0415;1,205-33	1173	353	9.A.50.1.1	Incompletely Characterized Transport Systems	Recognized transporters of unknown biochemical mechanism	The Nuclear t-RNA exporter (tRNA-E) Family	CHEBI:10652;transfer RNA	Proteins and mRNA	0	13.88	22.33	12.11	25.84	13.16	10.84	21.93	14.63	16.51	17.18	17.94	8.56	17.73	18.33	18.09	16.17	18.02	17.37	24.98	35.79	13.56	11.56	8.68	17.43	15.69	16.7	5.06	19.24	14.07	17.21	24.63	8.49	11.66	19.04	17.21	16.39	Proteins and mRNA
79957	PIRIN_79957	mRNA:PIIN_09143	PIRI_contig_0416;1,006-2,119	1114	308	8.A.5.1.4	Accessory Factors Involved in Transport	Auxiliary transport proteins	The Voltage-gated K+ Channel β-subunit (Kvβ) Family	not found	None	0	7.96	12.04	11.91	13.72	13.22	14.03	15	17.54	15.83	18.64	16.47	12.29	16.87	16.64	16.75	15.56	15.52	15.32	28.83	10.32	11.74	13.34	3.34	0	41.13	35.54	34.99	36.05	41.7	44.08	32.88	46.49	39.03	54.95	41.89	53.31	None
79963	PIRIN_79963	mRNA:PIIN_09149	PIRI_contig_0417;4,731-3,176	1556	388	3.A.2.2.4	Primary Active Transporters	P-P-bond-hydrolysis-driven transporters	The H+- or Na+-translocating F-type, V-type and A-type ATPase (F-ATPase) Superfamily	CHEBI:5584;hydron	H+	0	66.69	128.61	125.76	108.96	124.85	153.22	115.41	83.06	118.43	110.51	108.12	40.8	114.25	122.48	113.56	103.61	94.35	96.47	90.03	72.62	125.19	121.62	125.1	109.72	120.84	140.11	132.3	102.12	119.62	108.78	149.56	121.53	117.66	104.31	112.14	139.77	H+
79964	PIRIN_79964	mRNA:PIIN_09150	PIRI_contig_0417;4,991-6,954	1964	338	9.B.102.4.1	Incompletely Characterized Transport Systems	Putative transport proteins	The YedE/YeeE (YedE/YeeE) Family	not found	Unknown	0	43.43	74.7	70.71	53	61.15	70.41	84.62	58.46	85.53	64.29	65.33	55.53	85.36	79.91	82.39	81.53	67.63	61.25	117	54.53	119.62	95.83	137.47	140.04	44.52	49.24	87.64	30.37	37.84	44.78	39.22	16.05	13.2	20.6	27.88	5.33	Unknown
79969	PIRIN_79969	mRNA:PIIN_09155	PIRI_contig_0418;8,242-9,131	890	228	9.A.26.1.3	Incompletely Characterized Transport Systems	Recognized transporters of unknown biochemical mechanism	The Lipid-translocating Exporter (LTE) Family	CHEBI:5651;ferroheme b|CHEBI:8592;protoporphyrin	Fe	6	280.84	1377.01	1193.77	825.34	1108.04	1039.86	2888.91	694.05	2203.63	3639.36	3233.46	887.2	4199.9	4101.56	3320.25	2713.12	2559.95	3093.52	2227.28	446.3	1816.49	2647.22	1178.99	587.27	177.42	624.9	221.49	64.35	613.56	347.83	559.46	712.75	245.57	776.29	528.6	139.21	Fe
79971	PIRIN_79971	mRNA:PIIN_09157	PIRI_contig_0418;11,166-12,509	1344	366	9.A.26.1.1	Incompletely Characterized Transport Systems	Recognized transporters of unknown biochemical mechanism	The Lipid-translocating Exporter (LTE) Family	CHEBI:77845;7-aminocholesterol	Lipids	6	60.96	270.16	279.67	157.96	239.05	240.53	484.05	134.21	425.1	689.6	655.88	165.38	760.66	772.35	645.61	489.26	466.47	532.4	364.84	67.42	296.26	517.67	271.12	125.13	37.55	113.34	41.04	15.99	91.08	82.34	92.48	124.86	55.65	137.4	105.48	32.54	Lipids
80012	PIRIN_80012	mRNA:PIIN_09198	PIRI_contig_0424;454-1,071	618	188	8.A.92.1.4	Accessory Factors Involved in Transport	Auxiliary transport proteins	The G-Protein αβγ Complex (GPC) Family	not found	Unknown	0	24.32	22.24	20.54	26.7	26.13	22.62	18.08	13.15	13.68	23	22.9	13.2	20.44	25.03	20.62	22.75	22.93	23.81	10.92	9.78	14.04	37.57	18.97	9.52	35.84	25.92	27.89	23.66	39.14	34.23	25.25	28.92	29.31	22.16	31.72	28.27	Unknown
80014	PIRIN_80014	mRNA:PIIN_09200	PIRI_contig_0424;2,827-4,182	1356	418	3.A.16.1.2	Primary Active Transporters	P-P-bond-hydrolysis-driven transporters	The Endoplasmic Reticular Retrotranslocon (ER-RT) Family	CHEBI:36080;protein	Misfolded proteins	0	76.94	154.23	134.55	84.75	96.54	107.58	120.69	98.02	126.55	112.13	113.56	60.16	112.78	113.36	109.72	104.6	101.92	103.96	112.35	149.19	39.54	73.81	55.44	58.09	97.47	75.01	96.95	140.43	105.68	110.03	84.33	123.07	123.28	87.24	106.04	68.25	Misfolded proteins
80022	PIRIN_80022	mRNA:PIIN_09208	PIRI_contig_0425;2,069-16	2054	607	3.A.1.208.43	Primary Active Transporters	P-P-bond-hydrolysis-driven transporters	The ATP-binding Cassette (ABC) Superfamily	CHEBI:2844;arsenate(3-)	Metal anions	7	4.5	5.51	3.49	6.1	3.88	4.02	6.11	4.37	6.26	5.28	4.94	4.61	7.17	7.35	5.77	7.54	6.41	6.82	2.81	4.96	7.51	0	3.26	0	3.56	2.14	1.43	1.36	7.97	0	6.59	5.9	9.85	5.36	5.6	3.75	Metal anions
80030	PIRIN_80030	mRNA:PIIN_09216	PIRI_contig_0426;3,766-2,938	829	148	3.A.20.1.1	Primary Active Transporters	P-P-bond-hydrolysis-driven transporters	The Peroxisomal Protein Importer (PPI) Family	CHEBI:8526;protein polypeptide chain	Proteins and mRNA	0	2590.64	2749.1	2440.69	2888.58	2575.86	2583.68	2484.3	3072.16	2423.86	2334.71	2509.69	1920.06	2071.46	1997.31	1964.57	1956.93	2052.25	2399.3	2116.81	1325.13	975.14	1370.74	982.91	690.68	2308.01	2649.15	1534.51	1894.58	1864.22	1381.87	2366.23	1959.15	1666.76	2302.39	2270.6	2236.45	Proteins and mRNA
80031	PIRIN_80031	mRNA:PIIN_09217	PIRI_contig_0426;6,641-3,793	2849	542	2.A.1.2.28	Electrochemical Potential-driven Transporters	Porters (uniporters, symporters, antiporters)	The Major Facilitator Superfamily (MFS)	CHEBI:2416;acetylcholine|CHEBI:15355;acetylcholine	Small molecules	11	230.88	242.12	235.48	271.13	246.71	245.5	210.86	255.98	233.63	226.05	240.12	180.88	199.28	186.59	192.71	181.04	201.51	221.45	188.9	164.85	105.72	141.51	106.94	81.83	230.37	256.72	161.47	167.27	161.41	159.05	220.59	163.14	192.34	205.81	209.61	213.77	Small molecules
80032	PIRIN_80032	mRNA:PIIN_09218	PIRI_contig_0426;8,808-7,000	1809	439	2.A.1.2.28	Electrochemical Potential-driven Transporters	Porters (uniporters, symporters, antiporters)	The Major Facilitator Superfamily (MFS)	CHEBI:2416;acetylcholine|CHEBI:15355;acetylcholine	Small molecules	11	26.42	83.44	68.93	59.42	86.54	105.21	69.31	35.6	70.35	49.15	44.78	22.7	89.82	96.51	66.13	65.07	50.91	59.33	39.51	21.25	34.87	79.23	27.47	20.69	13.55	37.66	12.01	19.05	19.12	16.66	17.46	42.89	25.81	16.14	24.23	10.61	Small molecules
80056	PIRIN_80056	mRNA:PIIN_09242	PIRI_contig_0430;12,739-9,315	3425	615	3.A.1.121.10	Primary Active Transporters	P-P-bond-hydrolysis-driven transporters	The ATP-binding Cassette (ABC) Superfamily	not found	Unknown	0	126.92	123.98	100.06	149.96	118.02	129.97	108.19	96.02	97.52	102.08	105.63	65.3	88.38	91.52	97.63	92.27	95.04	100.38	141.61	94.7	99.95	64.26	70.8	58.19	161.19	150.52	88.73	96.6	95.43	110.92	116.38	101.88	91.95	131.55	106.09	130.02	Unknown
80137	PIRIN_80137	mRNA:PIIN_09323	PIRI_contig_0443;12,357-10,835	1523	306	2.A.29.2.5	Electrochemical Potential-driven Transporters	Porters (uniporters, symporters, antiporters)	The Mitochondrial Carrier (MC) Family	CHEBI:50744;citrate salt|CHEBI:2175;pimelate(1-)|CHEBI:16452;oxaloacetate(2-)|CHEBI:16810;2-oxoglutarate(2-)|CHEBI:15595;malate(2-)|CHEBI:1247;2-oxoadipic acid	Organic acids	0	34.87	42.75	42.86	41.23	44.78	50.38	33.63	35.89	38.92	37.38	35.37	35.12	36.59	35.19	31.57	33.47	37.98	35.07	52.26	20.79	43.13	44.75	40.36	30.26	35.05	48.96	61.54	55.69	46.72	55.72	45.18	42.02	40.63	38	33.29	26.06	Organic acids
80167	PIRIN_80167	mRNA:PIIN_09353	PIRI_contig_0449;133-3,707	3575	928	3.A.1.208.12	Primary Active Transporters	P-P-bond-hydrolysis-driven transporters	The ATP-binding Cassette (ABC) Superfamily	CHEBI:3098;bile acid	Lipids	5	20.85	20.45	20.11	21.73	22.04	21.09	27.32	21.5	24.02	20.01	22.01	14.12	20.55	20.16	20.57	21.12	22.07	21.8	17.27	8.47	27.74	31.5	30.03	27.44	16.18	18.68	12.76	12.16	8.91	15.71	6.55	9.74	10.25	10.26	16.31	5.62	Lipids
80201	PIRIN_80201	mRNA:PIIN_09386	PIRI_contig_0454;9,393-8,213	1181	356	2.A.5.6.1	Electrochemical Potential-driven Transporters	Porters (uniporters, symporters, antiporters)	The Zinc (Zn2+)-Iron (Fe2+) Permease (ZIP) Family	CHEBI:10113;zinc(2+)	Metal cations	7	35.39	65.22	70.87	45.55	44.62	48.42	12.97	9.96	13.3	16.24	16.37	11.46	13.03	15.54	23.84	14.37	18.34	14.51	29.61	53.04	36.84	34.25	57.18	77.48	31	46.96	52.46	38.02	35.75	32.11	16.65	26.22	27.64	33.59	13.22	27.97	Metal cations
80204	PIRIN_80204	mRNA:PIIN_09389	PIRI_contig_0455;1,771-42	1730	411	5.B.1.5.1	Transmembrane Electron Carriers	Transmembrane 1-electron transfer carriers	The Phagocyte (gp91phox) NADPH Oxidase Family	CHEBI:10545;electron	Electron	7	0.04	1.04	1.14	0.42	0.6	0.6	2.51	0.8	3.34	7.42	5.54	1.86	0.12	0.41	4.21	1	5.63	0.09	6.13	0	5.75	9.8	19.63	14.78	0	2.18	0	0	0	0	1.1	0	0	3.46	0.81	0	Electron
80205	PIRIN_80205	mRNA:PIIN_09390	PIRI_contig_0455;4,824-2,506	2319	588	5.B.1.5.4	Transmembrane Electron Carriers	Transmembrane 1-electron transfer carriers	The Phagocyte (gp91phox) NADPH Oxidase Family	CHEBI:29034;iron(3+)	Fe	7	3.87	9.9	8.83	6.67	7.02	6.39	14.06	10.21	15.56	23.41	25.86	5.6	2.47	3.94	27.84	7.46	12.35	2.1	48.16	31.33	45.44	24.69	74.18	55.89	6.66	13.51	10.33	4.22	4.7	4.47	6.06	8.07	6.11	10.3	6.7	7.81	Fe
80206	PIRIN_80206	mRNA:PIIN_09391	PIRI_contig_0455;5,638-6,302	665	153	1.A.56.1.16	Channels/Pores	α-Type Channels	The Copper Transporter (Ctr) Family	CHEBI:49551;copper(1+)	Metal cations	2	27.33	200.14	264.06	103.16	100.5	116.77	556.11	303.6	977.92	717.81	800.59	161.42	25.18	49.84	554.22	201.81	348.66	21.59	946.82	875.44	871.62	398.66	796.04	570.12	60.92	92.92	107.78	18.02	10	14.31	61.57	58.19	35.43	113.43	74.08	3.76	Metal cations
80226	PIRIN_80226	mRNA:PIIN_09411	PIRI_contig_0458;5,524-7,006	1483	399	1.A.106.1.3	Channels/Pores	α-Type Channels	The Calcium Load-activated Calcium Channel (CLAC) Family	CHEBI:39124;calcium ion	Ca	0	22.09	30.55	24.6	24.46	26.64	28.62	29.48	16.82	32.29	21.2	18.23	11.59	22.43	22.46	20.82	19.66	19.38	16.63	17.48	23.5	23.74	20.23	15.19	15.25	19.98	24.76	24.35	29.49	8.81	26.79	23.84	19.53	20.4	8.33	14.23	13.04	Ca
80260	PIRIN_80260	mRNA:PIIN_09445	PIRI_contig_0464;3,848-2,594	1255	316	9.A.26.1.1	Incompletely Characterized Transport Systems	Recognized transporters of unknown biochemical mechanism	The Lipid-translocating Exporter (LTE) Family	CHEBI:77845;7-aminocholesterol	Lipids	7	48.35	117.78	113.19	106.76	113.19	126.17	393.03	110.04	272.05	582.74	335.77	163.99	1064.4	1106.25	973.22	742.91	687.11	738.78	223.58	40.16	390.62	693.77	316.89	97.44	70.2	100.38	59.57	81.04	163.41	157.48	110.34	224.8	42.95	221.9	97.21	147.06	Lipids
80261	PIRIN_80261	mRNA:PIIN_09446	PIRI_contig_0464;5,945-4,709	1237	339	9.A.26.1.1	Incompletely Characterized Transport Systems	Recognized transporters of unknown biochemical mechanism	The Lipid-translocating Exporter (LTE) Family	CHEBI:77845;7-aminocholesterol	Lipids	6	17.53	59.27	60.8	23	25.14	32.67	16.29	6.56	15.29	28.36	23.21	14.62	43.11	45.57	32.9	25.38	28.82	24.04	19.03	5.95	15.77	46.07	23.07	28.97	8.91	11.13	9.31	13.92	13.4	10.19	16.81	17.64	7.08	13.55	14.64	12.87	Lipids
80262	PIRIN_80262	mRNA:PIIN_09447	PIRI_contig_0464;10,054-6,710	3345	718	3.A.2.1.3	Primary Active Transporters	P-P-bond-hydrolysis-driven transporters	The H+- or Na+-translocating F-type, V-type and A-type ATPase (F-ATPase) Superfamily	CHEBI:5584;hydron	H+	0	329.66	290.89	275.25	275.93	250.57	274.2	243.46	227.93	246.31	312.88	303.59	229.29	240.19	258.91	245.19	280.76	272.54	275.99	270.87	198.75	322.33	293.08	290.77	257.7	282.14	283.98	337.8	273.88	287.14	291.75	257.04	310.17	280.23	271.89	292.54	259.58	H+
80279	PIRIN_80279	mRNA:PIIN_09464	PIRI_contig_0468;878-1,492	615	154	3.A.16.1.6	Primary Active Transporters	P-P-bond-hydrolysis-driven transporters	The Endoplasmic Reticular Retrotranslocon (ER-RT) Family	CHEBI:14911;protein	Proteins and mRNA	0	0	0	0	0	0.13	0	0.12	0	0	0.12	0	0	0	0	0	0	0	0	0	0	0	0	0	0	0	0	0	0	0	0	0	0	0	0	0	0	Proteins and mRNA
80362	PIRIN_80362	mRNA:PIIN_09547	PIRI_contig_0482;7,528-9,063	1536	368	2.A.29.8.16	Electrochemical Potential-driven Transporters	Porters (uniporters, symporters, antiporters)	The Mitochondrial Carrier (MC) Family	CHEBI:21301;L-glutamate(1-)	N	2	22.86	32.78	31.23	29.08	28.22	32.26	44.05	30.45	45.31	37.04	37.07	21.65	39.17	39.02	42.33	40.28	33.24	36.36	38.11	51.21	80.83	58.78	82.79	66.49	53.05	41.67	57.88	22.94	47.95	49.24	21.02	35.44	14.45	27.24	26.45	25.57	N
80371	PIRIN_80371	mRNA:PIIN_09556	PIRI_contig_0484;6,168-614	5555	1272	3.A.1.208.3	Primary Active Transporters	P-P-bond-hydrolysis-driven transporters	The ATP-binding Cassette (ABC) Superfamily	CHEBI:4883;ethidium bromide|CHEBI:52053;eosin YS dye|CHEBI:52101;lissamine rhodamine|CHEBI:9948;verapamil|CHEBI:9474;tetracycline|CHEBI:25675;oligomycin	Metabolites	9	29.23	36.36	47.48	40.59	55.84	59.61	28.5	35.84	31.51	45.18	39.88	20.27	48.31	54.9	46.89	52.5	45.79	52.59	44.99	83.51	31.36	44.39	33.77	30.72	95.34	96.43	82.63	114.91	96.25	84.78	88.08	95.07	97.16	81.97	85.57	66.32	Metabolites
80375	PIRIN_80375	mRNA:PIIN_09560	PIRI_contig_0484;10,417-10,006	412	95	3.D.1.6.2	Primary Active Transporters	Oxidoreduction-driven transporters	The H+ or Na+-translocating NADH Dehydrogenase (NDH) Family	CHEBI:5584;hydron	H+	0	75.43	67.04	72.32	55.7	80.47	90.35	56.54	45.05	62.79	56.78	48.19	61.77	50.24	54.97	58.62	62.83	59.19	46.94	113.36	0	76.51	34.91	26.2	78.36	57.53	22.66	101.56	223.24	105.69	84.38	155.09	98.06	95.8	117.39	101.65	108.22	H+
80384	PIRIN_80384	mRNA:PIIN_09569	PIRI_contig_0486;11,055-9,969	1087	250	2.A.1.2.86	Electrochemical Potential-driven Transporters	Porters (uniporters, symporters, antiporters)	The Major Facilitator Superfamily (MFS)	CHEBI:6036;isopenicillin N	Metabolites	6	0	0	0	0	0	0	0	0	0	0	0	0	0	0	0	0	0	0	0	26.86	0	0	0.42	0	0	0	5.79	0.65	30.29	20.98	0	0	0	1.48	8.52	0.57	Metabolites
80389	PIRIN_80389	mRNA:PIIN_09574	PIRI_contig_0487;8,409-9,853	1445	413	9.B.10.1.1	Incompletely Characterized Transport Systems	Putative transport proteins	The Putative Tripartite Zn2+ Transporter (TZT) Family	CHEBI:10113;zinc(2+)	Metal cations	0	29.38	45.94	52.87	46.42	59.23	64.96	38.95	26.99	42.31	36.73	37.06	23.04	35.55	36.22	40.3	36.68	33.11	31.7	61.16	67.99	64.7	58.43	24.42	88.25	35.91	58.04	74.4	79.75	46.37	53.85	46.61	52.37	42.18	50.09	47.81	40.31	Metal cations
80390	PIRIN_80390	mRNA:PIIN_09575	PIRI_contig_0487;11,008-9,959	1050	279	2.A.1.3.73	Electrochemical Potential-driven Transporters	Porters (uniporters, symporters, antiporters)	The Major Facilitator Superfamily (MFS)	CHEBI:3556;Cercosporin|CHEBI:24127;fungicide|CHEBI:25442;mycotoxin	Metabolites	5	106.26	220.2	256.14	188.14	320.39	353.3	218.68	137.7	195.42	208.31	187.49	142	252.67	263.13	189.02	287.67	215.01	318.92	212.22	243.57	155.08	197.2	126.07	94.9	152.19	177.57	126.62	157.09	205.65	140.97	152.41	147.86	167.63	134.83	168.61	103.86	Metabolites
80392	PIRIN_80392	mRNA:PIIN_09577	PIRI_contig_0488;2,253-1,076	1178	329	3.A.8.1.1	Primary Active Transporters	P-P-bond-hydrolysis-driven transporters	The Mitochondrial Protein Translocase (MPT) Family	CHEBI:8526;protein polypeptide chain	Proteins and mRNA	0	39.9	43.06	42.34	32.87	41.81	42.67	40.53	25.31	45.54	32.48	30.1	31.24	40.08	46.58	37.63	44.38	35.1	35.48	48.33	48.08	40.09	37.27	49.77	37.46	19.93	23.46	35.32	25.84	32.39	43.13	22.29	46.75	38.85	13.16	28.76	9.61	Proteins and mRNA
80415	PIRIN_80415	mRNA:PIIN_09601	PIRI_contig_0492;3,255-10,119	6865	1744	3.A.1.208.12	Primary Active Transporters	P-P-bond-hydrolysis-driven transporters	The ATP-binding Cassette (ABC) Superfamily	CHEBI:3098;bile acid	Lipids	14	13.43	11.88	10.41	17.36	17.88	15.41	13.89	7.95	11.44	17.48	16.16	7.98	14.29	14.75	13.69	15.61	16.83	17.53	13.37	6.87	10.39	18.43	11.63	18.37	28.17	18.06	29.13	23.61	26.27	28.7	26.43	26.58	24.78	18.74	25.37	20.52	Lipids
80512	PIRIN_80512	mRNA:PIIN_09697	PIRI_contig_0514;2,716-5,330	2615	543	2.A.3.4.6	Electrochemical Potential-driven Transporters	Porters (uniporters, symporters, antiporters)	The Amino Acid-Polyamine-Organocation (APC) Family	CHEBI:9530;thiamine(1+)	Vitamins	12	5.02	15.13	12.35	12.74	15.64	15.06	11.11	11.85	12.52	10.51	13.08	3.8	10.13	10.25	11.71	13.79	12.99	13.73	9.61	10.93	7.25	15.62	11	5.52	74.05	68.57	37.18	56.45	48.05	56.87	48.78	41.96	41.6	53.13	33.41	55.8	Vitamins
80520	PIRIN_80520	mRNA:PIIN_09705	PIRI_contig_0516;392-34	359	91	9.A.60.1.1	Incompletely Characterized Transport Systems	Recognized transporters of unknown biochemical mechanism	The Small Nuclear RNA Exporter (snRNA-E)	CHEBI:74035;small nuclear RNA	Proteins and mRNA	0	29.3	29.35	28.94	23.9	25.24	31.3	25.57	21.71	29.63	23.75	23.99	25.86	25.03	28.05	28.6	22.01	19.73	20.72	26.25	46.66	71.08	50.55	26.15	0	22.35	33.29	39.54	18.72	36.36	34.7	70.71	27.48	33.78	14.3	32.28	19.57	Proteins and mRNA
80522	PIRIN_80522	mRNA:PIIN_09707	PIRI_contig_0516;2,700-1,215	1486	397	3.A.18.1.1	Primary Active Transporters	P-P-bond-hydrolysis-driven transporters	The Nuclear mRNA Exporter (mRNA-E) Family	CHEBI:33699;messenger RNA	Proteins and mRNA	0	143.2	122.55	112.69	105.11	91.76	106.62	103.19	65.65	108.4	100.18	94.59	73.38	106.85	107.36	99.91	96.23	94.86	89.76	79.08	63.01	95.37	65.26	86.52	93.99	77.76	96.19	138.37	177.76	113.29	109.13	105	176.7	178.43	78.96	110.4	51.62	Proteins and mRNA
80543	PIRIN_80543	mRNA:PIIN_09728	PIRI_contig_0520;8,369-9,722	1354	336	8.A.104.1.1	Accessory Factors Involved in Transport	Auxiliary transport proteins	The 5'-AMP-activated protein kinase (AMPK) Family	not found	None	0	19.39	17.19	15.85	22.86	15.28	17.25	13.01	10.64	11.07	24.52	21.59	10.82	16.87	19.03	17.43	16.81	23.71	23.94	5.25	9.4	25.06	36.48	11.74	54.94	94.92	66.79	90.31	64.47	75.15	34.16	132.66	98.3	121.93	79.43	122.69	112.38	None
80552	PIRIN_80552	mRNA:PIIN_09737	PIRI_contig_0523;3,139-2,079	1061	227	9.A.63.1.1	Incompletely Characterized Transport Systems	Recognized transporters of unknown biochemical mechanism	The Retromer-dependent Vacuolar Protein Sorting (R-VPS) Family	CHEBI:8526;protein polypeptide chain	Proteins and mRNA	0	403.12	446.63	432.93	375.87	389.22	424.47	406.49	253.88	398.3	383.24	374.82	233.89	370.16	380.57	341.68	329.35	308.15	332.13	302.22	491.8	299.17	302.56	320.67	460.3	286.62	319.4	330.64	372.78	373.42	244.42	393	415.09	419.86	270.09	382.33	245.13	Proteins and mRNA
80557	PIRIN_80557	mRNA:PIIN_09742	PIRI_contig_0524;2,589-5,571	2983	820	2.A.29.18.6	Electrochemical Potential-driven Transporters	Porters (uniporters, symporters, antiporters)	The Mitochondrial Carrier (MC) Family	CHEBI:18420;magnesium(2+)	Mg	3	11.17	13.06	11.84	10.02	11.12	12.09	8.51	5.8	8.4	7.78	7.51	5.46	8.55	9.4	7.87	7.7	7	8.73	6.19	3.71	9.81	1.59	6.88	3.6	11.26	7.09	6.28	7.97	13.36	7.97	8.08	15.42	12.5	5.58	9.89	7.6	Mg
80580	PIRIN_80580	mRNA:PIIN_09765	PIRI_contig_0530;131-4,713	4583	1230	3.A.1.205.11	Primary Active Transporters	P-P-bond-hydrolysis-driven transporters	The ATP-binding Cassette (ABC) Superfamily	CHEBI:2446;actinomycin D|CHEBI:29552;cerulenin|CHEBI:48080;brefeldin A	Metabolites	10	4.38	4.07	4.15	4.02	4.25	4.04	4.06	3.13	4.25	5.04	4.19	2.9	4.46	4.51	4.01	4.33	4.83	5.17	2.66	2.39	6.48	6.16	6.17	6.97	9.84	4.79	12.84	6.44	10.79	13.9	10.04	9.97	7.12	10.08	13.3	10.28	Metabolites
80585	PIRIN_80585	mRNA:PIIN_09770	PIRI_contig_0531;2,759-5,410	2652	597	2.A.7.25.7	Electrochemical Potential-driven Transporters	Porters (uniporters, symporters, antiporters)	The Drug/Metabolite Transporter (DMT) Superfamily	not found	Unknown	9	59.75	101.82	80.1	85.55	82.5	83.97	81.3	49.85	70.66	82.63	80.48	43.3	75.99	78.9	70.45	76.01	65	74.71	128.87	82.24	105.02	77.32	97.91	110.03	54.05	52.48	40.67	67.79	52.09	58.29	48.45	75.74	67.45	48.34	55.53	48.68	Unknown
80614	PIRIN_80614	mRNA:PIIN_09797	PIRI_contig_0537;20-1,538	1519	402	2.A.1.3.65	Electrochemical Potential-driven Transporters	Porters (uniporters, symporters, antiporters)	The Major Facilitator Superfamily (MFS)	CHEBI:9688;trichodermin	Metabolites	10	4.89	14.41	29.93	11.23	38.03	40.85	10.76	4.34	14.23	14.26	14.63	4.31	11.74	15.73	17.69	18.45	14.55	9.99	27.36	38.19	10.32	9.38	22.9	42.47	15.65	25.1	16.96	13.22	17.2	18.68	18.99	20.74	9.22	7.45	21.01	15.41	Metabolites
80615	PIRIN_80615	mRNA:PIIN_09798	PIRI_contig_0537;6,432-1,887	4546	1396	3.A.1.201.11	Primary Active Transporters	P-P-bond-hydrolysis-driven transporters	The ATP-binding Cassette (ABC) Superfamily	CHEBI:19203;1H-pyrrole	Metabolites	12	176.61	471.16	389.35	537.08	586.95	480.76	542.5	197.24	426.1	443.78	459.76	230.83	531.94	547.9	417.28	620.9	437.09	550.72	523.24	385.33	378.33	482.27	350.49	439.52	211.86	238.63	206.22	209.37	250.63	248.52	265.86	293.56	244.77	292.77	281.11	215.7	Metabolites
80618	PIRIN_80618	mRNA:PIIN_09801	PIRI_contig_0538;3,860-2,025	1836	573	2.A.1.3.80	Electrochemical Potential-driven Transporters	Porters (uniporters, symporters, antiporters)	The Major Facilitator Superfamily (MFS)	not found	Unknown	14	24.68	28.07	30.28	59	97.79	88.49	50.53	45.16	43.87	73.42	81.96	49.9	39.29	39.25	36.25	39.65	38.64	40.1	257.03	407.65	115.69	80.69	117.76	140.91	290.54	192.8	165.21	189.11	234.32	238.68	264.46	197.57	453.05	144.04	244.38	193.43	Unknown
80630	PIRIN_80630	mRNA:PIIN_09813	PIRI_contig_0540;4,092-2,863	1230	329	2.A.89.1.2	Electrochemical Potential-driven Transporters	Porters (uniporters, symporters, antiporters)	The Vacuolar Iron Transporter (VIT) Family	CHEBI:34754;iron(2+)	Fe	5	68.66	87.86	98.75	84.39	100.63	118.59	103.37	49.44	114.37	93.44	88.65	72.03	86.63	97.27	100.36	90.23	77.37	86.16	177.32	158.94	201.19	138.13	213.29	219.99	66.16	86.53	110.82	88.36	63.92	89.07	69.82	85.96	94.83	60.96	66.29	63.33	Fe
80662	PIRIN_80662	mRNA:PIIN_09845	PIRI_contig_0547;7,054-7,542	489	124	3.D.1.6.3	Primary Active Transporters	Oxidoreduction-driven transporters	The H+ or Na+-translocating NADH Dehydrogenase (NDH) Family	CHEBI:5584;hydron	H+	1	80.46	78.5	89.29	63.94	84.81	102.14	54.92	57.67	77.03	63.07	61.57	59.95	57.86	65.14	56.18	67.21	52.7	49.76	16.23	0	54.86	49.98	46.92	84.41	64.33	102.37	138.08	215	153.14	115.87	87.05	104.73	110.21	83.97	85.59	62.92	H+
80676	PIRIN_80676	mRNA:PIIN_09860	PIRI_contig_0551;5,553-3,336	2218	655	2.A.1.3.73	Electrochemical Potential-driven Transporters	Porters (uniporters, symporters, antiporters)	The Major Facilitator Superfamily (MFS)	CHEBI:3556;Cercosporin|CHEBI:24127;fungicide|CHEBI:25442;mycotoxin	Metabolites	13	2.41	5.37	5.61	4.98	4.81	5.43	14.03	4.91	8.32	20.5	15.11	2.18	22.1	26.41	17.82	20.99	17.54	26.03	20.81	0	12.37	14.05	10.55	0	2.23	3.36	1.32	0	5.26	2	0.68	7.77	3.64	4.25	4.5	0	Metabolites
80685	PIRIN_80685	mRNA:PIIN_09869	PIRI_contig_0554;765-19	747	187	2.A.1.3.83	Electrochemical Potential-driven Transporters	Porters (uniporters, symporters, antiporters)	The Major Facilitator Superfamily (MFS)	not found	Metabolites	5	0	0	0.1	0.1	0	0	0.1	0	0.1	0.2	0.1	0	0	0.3	0.3	0.23	0	0	0	0	0	0	0	0	0	0	0	0	0	0	0	0	0	0	0	0	Metabolites
80695	PIRIN_80695	mRNA:PIIN_09879	PIRI_contig_0556;1,477-7,522	6046	1615	3.A.1.208.12	Primary Active Transporters	P-P-bond-hydrolysis-driven transporters	The ATP-binding Cassette (ABC) Superfamily	CHEBI:3098;bile acid	Lipids	16	26.48	26.52	25.01	28.39	27.82	27.33	26.05	9.41	20.87	25.7	22.77	12.44	28.38	30.84	26.97	26.65	27.3	28.22	22.61	6.34	25.27	27.09	26.94	17.66	34	18.39	56.14	59.05	49.88	60.39	25.33	37.13	47.65	29.54	34.59	32.62	Lipids
80757	PIRIN_80757	mRNA:PIIN_09941	PIRI_contig_0572;6,190-4,789	1402	401	8.A.104.1.10	Accessory Factors Involved in Transport	Auxiliary transport proteins	The 5'-AMP-activated protein kinase (AMPK) Family	not found	None	0	0	0	0	0	0	0	0	0	0	0	0	0	0	0	0	0	0	0.1	0	0	2.95	0	0	0	0	1.12	0	0	0	0	1.13	0	0	0	0	1.3	None
80761	PIRIN_80761	mRNA:PIIN_09945	PIRI_contig_0574;328-1,684	1357	354	8.A.104.1.1	Accessory Factors Involved in Transport	Auxiliary transport proteins	The 5'-AMP-activated protein kinase (AMPK) Family	not found	None	0	47.47	45.28	47.76	34.08	43.31	43.31	39.73	31.37	41.46	40	39.5	25.24	39.67	43.64	39.75	34.13	36.66	41.45	59.14	35.3	38.82	40.71	48.77	40.07	63.19	54.97	79.59	47.96	75.14	63.89	52.84	50.21	63.31	48.95	70.69	52.69	None
80885	PIRIN_80885	mRNA:PIIN_10069	PIRI_contig_0610;5,263-3,202	2062	584	2.A.1.3.73	Electrochemical Potential-driven Transporters	Porters (uniporters, symporters, antiporters)	The Major Facilitator Superfamily (MFS)	CHEBI:3556;Cercosporin|CHEBI:24127;fungicide|CHEBI:25442;mycotoxin	Metabolites	14	263.22	363.52	428.12	503.67	605.27	553.83	910.75	450.24	837.26	823.27	712.75	598.67	1005.5	995.08	749.59	1051.73	890.4	923.6	571.37	336.58	491.5	696.15	415.98	455.41	380.37	479.39	454.73	553.42	595.7	625.58	494.18	576.77	558.96	524.96	592.83	450.94	Metabolites
80941	PIRIN_80941	mRNA:PIIN_10125	PIRI_contig_0629;4,033-4,365	333	78	3.A.1.208.22	Primary Active Transporters	P-P-bond-hydrolysis-driven transporters	The ATP-binding Cassette (ABC) Superfamily	CHEBI:10074;xenobiotic	Metabolites	0	0	0	0	0	0	0	0	0	0	0	0	0	0	0	0	0	0	0	0	0	0	0	0	0	0	7.29	0	0	0	0	0	2.82	0	0	0	0	Metabolites
80942	PIRIN_80942	mRNA:PIIN_10126	PIRI_contig_0629;4,700-5,951	1252	323	2.A.1.13.26	Electrochemical Potential-driven Transporters	Porters (uniporters, symporters, antiporters)	The Major Facilitator Superfamily (MFS)	CHEBI:60311;thyroid hormone	N	7	10.51	15.3	13.38	9.38	10.69	15.62	14.06	7.63	13.45	7.87	8.85	6.44	11.98	11.6	9	9.44	9.06	7.82	16.25	0	6.49	4.22	1.94	0	6.25	7.04	33.26	19.97	15.43	24.68	22.02	11.65	12.78	6.38	12.6	9.68	N
80970	PIRIN_80970	mRNA:PIIN_10154	PIRI_contig_0640;4,095-2,685	1411	310	2.A.29.2.3	Electrochemical Potential-driven Transporters	Porters (uniporters, symporters, antiporters)	The Mitochondrial Carrier (MC) Family	CHEBI:16452;oxaloacetate(2-)|CHEBI:15595;malate(2-)|CHEBI:30031;succinate(2-)|CHEBI:7793;phosphate(3-)|CHEBI:9335;sulfate|CHEBI:9344;sulfurous acid	Organic acids	0	305.6	355.01	410.09	290.12	345.48	429.29	402.83	400.53	478.36	384.39	374.85	297.19	335.05	314.95	350.62	362.97	338.91	310.21	372.18	327.97	431.21	441.48	437.75	379.38	333.28	307.33	498.05	388.27	349.7	345.8	351.78	342.59	328.75	355.45	342.64	312.5	Organic acids
81007	PIRIN_81007	mRNA:PIIN_10184	PIRI_contig_0655;2,786-4,971	2186	639	9.A.17.1.2	Incompletely Characterized Transport Systems	Recognized transporters of unknown biochemical mechanism	The Integral Membrane Peroxisomal Protein Importer-2 (PPI2) Family	not found	Proteins and mRNA	0	42.74	71.7	68.19	66.08	72.03	79.47	60.18	34.7	56.57	53.6	50.4	35.33	60.1	67.99	57.27	60.8	57.28	61.2	78.75	95.82	133.72	94.92	109.81	116.52	23.23	31.78	20.31	23.79	42.12	35.94	21.15	34.67	21.23	26.8	26.12	15.14	Proteins and mRNA
81048	PIRIN_81048	mRNA:PIIN_10225	PIRI_contig_0672;1,153-271	883	257	3.A.3.3.7	Primary Active Transporters	P-P-bond-hydrolysis-driven transporters	The P-type ATPase (P-ATPase) Superfamily	not found	H+	4	258.44	277.8	290.06	227.74	287.13	286.45	371.46	300.66	332.85	645.49	635.96	351.73	383.4	410.4	385.84	493.07	591.87	585.03	671.18	691.51	321.91	392.1	339.45	344.99	557.71	535.35	517.54	543.35	535.53	591.14	395.62	357.81	359.92	557.96	504.84	450.05	H+
81086	PIRIN_81086	mRNA:PIIN_10262	PIRI_contig_0687;2,293-1,445	849	196	3.D.4.8.1	Primary Active Transporters	Oxidoreduction-driven transporters	The Proton-translocating Cytochrome Oxidase (COX) Superfamily	not found	H+	0	150.86	125.79	104.19	72.11	72.45	78.72	95.48	167.82	104.47	110.48	100.73	261.48	119.36	112.18	115.01	115.89	146.75	134.02	101.43	102.1	206.78	149.51	179.1	301.42	186.3	207.51	300.24	357.69	313.68	282.46	240.58	267.05	248.38	173.29	216.58	162.47	H+
81106	PIRIN_81106	mRNA:PIIN_10282	PIRI_contig_0696;4,480-186	4295	1166	2.A.1.13.26	Electrochemical Potential-driven Transporters	Porters (uniporters, symporters, antiporters)	The Major Facilitator Superfamily (MFS)	CHEBI:60311;thyroid hormone	N	7	15.13	4.36	5.92	6.04	2.56	2.88	3.75	14.25	4.35	5.06	5.41	18.89	4.24	4.93	5.11	4.27	5.92	5.05	12.15	10.34	1.12	1.11	1.67	0	10.63	6.29	11.28	14.2	21.05	6.96	26.85	15.83	16.99	21.47	33.57	21.86	N
81184	PIRIN_81184	mRNA:PIIN_10358	PIRI_contig_0731;3,518-4,077	560	155	9.A.3.1.1	Incompletely Characterized Transport Systems	Recognized transporters of unknown biochemical mechanism	The Sorting Nexin27 (SNX27)-Retromer Assembly Apparatus (RetromerAA) Family	not found	Unknown	0	9.3	10.18	12.68	8.98	9.71	11.81	13.97	8.87	17.88	13.4	9.36	6.07	17.13	15.86	18.15	14.22	10.65	12.24	49.73	0	25.25	19.15	28.77	21.6	26.97	7.43	26.63	17.75	14.78	14.1	22.35	2.61	20.27	33.54	7.06	14.83	Unknown
81196	PIRIN_81196	mRNA:PIIN_10370	PIRI_contig_0736;141-732	592	185	8.A.92.1.8	Accessory Factors Involved in Transport	Auxiliary transport proteins	The G-Protein αβγ Complex (GPC) Family	not found	Unknown	0	8.28	6.43	4.81	6.17	5.53	5.08	1.45	2.92	1.28	3.65	2.94	2.74	2.82	2.39	3.71	1.75	4.56	2.55	0	0	0	15.62	0	0	30.88	20.13	29.19	39.63	33.51	40.03	22.67	32.73	21.11	25.47	25.69	28.48	Unknown
81198	PIRIN_81198	mRNA:PIIN_10372	PIRI_contig_0737;428-42	387	128	2.A.1.9.10	Electrochemical Potential-driven Transporters	Porters (uniporters, symporters, antiporters)	The Major Facilitator Superfamily (MFS)	CHEBI:7793;phosphate(3-)	P	3	31.2	38.67	30.84	44.49	55.87	69.51	16.84	35.42	18.23	22.14	27.99	9.26	14.6	13.39	16.57	20.46	22.7	20.75	15.52	0	0	0	18.05	0	44.23	23.66	39.11	7.39	18.43	11.72	0	13.87	0	4.19	11.78	0	P
81202	PIRIN_81202	mRNA:PIIN_10376	PIRI_contig_0738;3,938-2,365	1574	398	8.A.92.1.8	Accessory Factors Involved in Transport	Auxiliary transport proteins	The G-Protein αβγ Complex (GPC) Family	not found	Unknown	0	0.29	0.22	0.17	0.17	0.44	0.44	0.68	0.08	0.3	0.52	0.34	0.26	0.3	0.43	0.39	0.25	0.39	0.34	0	0	0	0	2.54	0	1.25	0	0	0	0	0	3.42	0	1.02	0	0	0	Unknown
81213	PIRIN_81213	mRNA:PIIN_10387	PIRI_contig_0744;2,334-35	2300	706	3.A.1.208.5	Primary Active Transporters	P-P-bond-hydrolysis-driven transporters	The ATP-binding Cassette (ABC) Superfamily	CHEBI:58716;red chlorophyll catabolite(2-)|CHEBI:5437;glutathione|CHEBI:24335;glutathione conjugate|CHEBI:16469;17beta-estradiol|CHEBI:34718;1-chloro-2,4-dinitrobenzene|CHEBI:23888;drug	Metabolites	3	3.04	5.02	3.18	6.57	3.45	2.45	6.64	7.33	5.75	6.63	5.99	3.67	6.34	6.21	7.14	6.96	7.05	6.5	8.99	17.29	3.27	8.67	3.91	4.2	3.44	3.48	1.22	0	1.82	0.92	1.97	3.84	5.77	1.22	1.73	0.72	Metabolites
81229	PIRIN_81229	mRNA:PIIN_10403	PIRI_contig_0753;1-1,557	1557	447	8.A.92.1.8	Accessory Factors Involved in Transport	Auxiliary transport proteins	The G-Protein αβγ Complex (GPC) Family	not found	Unknown	0	0.11	0.19	0.19	0.12	0.19	0.08	0.15	0.18	0.15	0.31	0.42	0.04	0.42	0.42	0.34	0.09	0.19	0.38	0	0	0	0	0	0	0	0	0	0	0	1.49	0	0	0	0	0.74	1.16	Unknown
81236	PIRIN_81236	mRNA:PIIN_10410	PIRI_contig_0756;60-1,526	1467	454	8.A.92.1.8	Accessory Factors Involved in Transport	Auxiliary transport proteins	The G-Protein αβγ Complex (GPC) Family	not found	Unknown	0	4.1	4.92	3.92	4.28	4.6	4.85	3.08	2.29	2.86	3.31	3.85	2.13	2.91	3.25	4.2	3.9	3.49	3.55	3.81	0	0	2.94	0	0	6.54	2.95	1.93	9.2	7.69	5.85	6.94	2.44	4.45	9.35	8.04	4.55	Unknown
81246	PIRIN_81246	mRNA:PIIN_10420	PIRI_contig_0761;3,008-667	2342	531	2.A.1.2.77	Electrochemical Potential-driven Transporters	Porters (uniporters, symporters, antiporters)	The Major Facilitator Superfamily (MFS)	CHEBI:18401;phenylacetate|CHEBI:10426;beta-lactam	Metabolites	12	7.27	22.22	19.57	18.98	23.3	30.44	21.4	13.54	19.16	25.8	27.65	11.85	13.72	13.26	13.42	17.97	22.56	21.41	126.19	127.73	158.2	64.89	114.37	175.14	12.02	15.86	9.84	21.87	24.83	14.9	16.84	23.45	11.32	9.69	15.52	12.55	Metabolites
81306	PIRIN_81306	mRNA:PIIN_10480	PIRI_contig_0798;2,927-671	2257	619	2.A.67.2.6	Electrochemical Potential-driven Transporters	Porters (uniporters, symporters, antiporters)	The Oligopeptide Transporter (OPT) Family	CHEBI:7755;oligopeptide	N	13	313.51	88.51	104.97	201.74	106.22	97.02	158.08	497.44	174.95	326.28	355.3	664.42	289.09	273.9	223.17	418.72	371.29	378.39	201.34	262.41	99.28	180.84	83.11	91.52	701.97	530.41	707.91	766.28	779.5	813.6	761.83	753.13	807.18	743.46	794.88	816.02	N
81321	PIRIN_81321	mRNA:PIIN_10495	PIRI_contig_0806;2,134-27	2108	564	4.C.1.1.4	Group Translocators	Acyl CoA ligase-coupled transporters	The Fatty Acid Group Translocation (FAT) Family	CHEBI:4984;fatty acid	Lipids	0	5.24	11.44	11.54	10.61	14.02	15.86	12.16	4.85	10.57	10.09	10.1	3.36	8.34	9.4	9.9	11.4	9.16	9.45	36.47	32.8	61.86	24.07	30.52	27.26	8.93	4.03	7.92	7.37	4.74	9.35	3.05	7.5	7.73	7.48	7.89	9.06	Lipids
81325	PIRIN_81325	mRNA:PIIN_10499	PIRI_contig_0809;2,540-189	2352	637	1.C.97.1.9	Channels/Pores	Pore-Forming Toxins (Proteins and Peptides)	The Pleurotolysin Pore-forming (Pleurotolysin) Family	not found	Unknown	0	2.6	2.13	2.57	2.73	2.21	2.32	2.03	2.51	1.71	2.07	1.84	1.76	2.14	2.08	2.3	1.84	2.24	1.52	0	0	0	0	3.1	0	4.59	1.38	9.51	6.47	3.25	7.2	3.49	6.85	1.87	3.64	5.14	3.19	Unknown
81383	PIRIN_81383	mRNA:PIIN_11897	PIRI_contig_0847;2,121-27	2095	601	3.A.1.208.43	Primary Active Transporters	P-P-bond-hydrolysis-driven transporters	The ATP-binding Cassette (ABC) Superfamily	CHEBI:2844;arsenate(3-)	Metal anions	5	2.69	2.46	2.84	2.16	2.96	2.88	2.54	1.38	2.03	1.93	2.15	1.22	2.35	2.9	2.31	2.6	2.47	3.38	0	0	1.5	3.43	0	3.89	3.5	2.48	5.64	4.42	0	3.42	2.74	3.27	4.66	2.13	4.6	4.99	Metal anions
81406	PIRIN_81406	mRNA:PIIN_10577	PIRI_contig_0862;2,460-1,966	495	164	8.A.92.1.8	Accessory Factors Involved in Transport	Auxiliary transport proteins	The G-Protein αβγ Complex (GPC) Family	not found	Unknown	0	10.35	7.17	6.05	8.8	7.3	6.33	2.94	4.2	2.98	4.79	4.34	3.32	4.95	4.11	5.1	3.7	6.49	4.85	0	0	0	0	0	0	53.6	15.81	27.04	26.68	17.85	31.12	43.9	52.31	47.62	21.23	53.78	27.63	Unknown
81456	PIRIN_81456	mRNA:PIIN_10626	PIRI_contig_0898;2,027-646	1382	362	3.A.1.207.14	Primary Active Transporters	P-P-bond-hydrolysis-driven transporters	The ATP-binding Cassette (ABC) Superfamily	not found	Unknown	0	11.81	9.53	8.32	11.53	8.46	8.8	8.59	11.43	8.6	8.5	8.63	9.84	10.19	9.62	11.28	7.65	11.45	10	4.85	13.41	7.61	11.22	2.81	0	20.3	14.97	32.21	12.62	15.64	13.01	27.21	20.63	23.55	14.54	28.6	15.61	Unknown
81491	PIRIN_81491	mRNA:PIIN_10659	PIRI_contig_0920;1,281-1,849	569	154	8.A.5.1.6	Accessory Factors Involved in Transport	Auxiliary transport proteins	The Voltage-gated K+ Channel β-subunit (Kvβ) Family	not found	None	0	0.12	0.37	0.75	0.63	0.5	0.89	0.98	0.35	0.37	0.25	0.25	0.12	0.37	0.37	0.49	0.99	0.74	0.83	0	22.28	0	0	0	0	0	0	0	0	9.93	4.74	0	0	8.79	0	2.37	3.74	None
81527	PIRIN_81527	mRNA:PIIN_10694	PIRI_contig_0948;1,825-1,199	627	152	8.A.92.1.8	Accessory Factors Involved in Transport	Auxiliary transport proteins	The G-Protein αβγ Complex (GPC) Family	not found	Unknown	0	7.95	5.04	6.1	6.23	7.1	4.85	6.35	6.37	6.22	6.92	6.27	3.04	6.64	6.53	7.44	7.01	6.83	7.38	0	5.51	27.66	7.1	45.42	0	7.52	4.75	0	12.98	1.24	1.18	9.4	3.27	9.85	3.34	10.59	6.54	Unknown
81545	PIRIN_81545	mRNA:PIIN_10712	PIRI_contig_0962;1,529-127	1403	449	8.A.92.1.8	Accessory Factors Involved in Transport	Auxiliary transport proteins	The G-Protein αβγ Complex (GPC) Family	not found	Unknown	0	0.62	0.27	0.58	0.69	0.93	0.74	0.86	0.36	0.84	0.69	0.57	0.31	0.79	0.91	1.29	0.56	0.8	0.59	0	6.92	2.62	2.98	2.24	6.73	0	0.99	3.91	0	0	0	1	4.93	5.4	0	2.96	0	Unknown
81590	PIRIN_81590	mRNA:PIIN_10756	PIRI_contig_1001;1-1,117	1117	351	8.A.92.1.8	Accessory Factors Involved in Transport	Auxiliary transport proteins	The G-Protein αβγ Complex (GPC) Family	not found	Unknown	0	0.89	0.84	1.09	0.66	0.95	0.86	0.97	0.31	0.47	1.49	1.81	0.38	0.79	0.79	1.67	0.85	1.35	1.35	0	0	0	3.65	0	0	1.35	0	0	0	1.9	3.62	0	1.06	0	0	3.62	1.41	Unknown
81622	PIRIN_81622	mRNA:PIIN_10787	PIRI_contig_1028;438-1,709	1272	367	8.A.32.1.4	Accessory Factors Involved in Transport	Auxiliary transport proteins	The β-Amyloid Cleaving Enzyme (BACE1) Family	CHEBI:25906;peptide|CHEBI:14911;protein	Proteins and mRNA	0	0.27	0.09	0.05	0.33	0.05	0	0.14	0.04	0	0	0.05	0	0.09	0	0.09	0	0.05	0.05	0	0	0	0	0	0	0	0	0	0	0	0	1.24	0	0	0	0	0	Proteins and mRNA
81654	PIRIN_81654	mRNA:PIIN_10819	PIRI_contig_1058;1,669-1,058	612	203	1.I.1.1.5	Channels/Pores	Membrane-bounded Channels	The Nuclear Pore Complex (NPC) Family	CHEBI:14911;protein|CHEBI:8755;(ribonucleotide)n+m	Proteins and mRNA	0	0.52	0.27	0.46	0.27	0.09	0.09	0.36	0.6	0.45	0.27	0.09	0.09	0.18	0.45	0.18	0.51	0.18	0.1	0	0	0	0	0	0	7.79	0	0	8.73	0	0	4.71	5.77	0	0	8.68	0	Proteins and mRNA
81666	PIRIN_81666	mRNA:PIIN_10830	PIRI_contig_1067;324-1,087	764	198	8.A.92.1.8	Accessory Factors Involved in Transport	Auxiliary transport proteins	The G-Protein αβγ Complex (GPC) Family	not found	Unknown	0	0.53	0.56	0.28	0.56	0.47	0.57	0.73	0.62	0.65	0.47	0.74	0.75	1.56	0.55	0.46	0.74	0.37	0.31	0	0	0	0	0	0	0	0	0	0	0	0	0	0	0	0	1.78	0	Unknown
81704	PIRIN_81704	mRNA:PIIN_10868	PIRI_contig_1096;1,594-840	755	235	8.A.92.1.8	Accessory Factors Involved in Transport	Auxiliary transport proteins	The G-Protein αβγ Complex (GPC) Family	not found	Unknown	0	1.98	0.99	1.16	0.93	0.86	1.33	1.13	0.8	1.3	1.46	1.29	0.62	1.06	0.53	0.99	0.35	0.99	1.19	0	0	0	11.95	0	0	6.62	1.98	0	0	3.1	8.86	0	0	1.81	2.11	0	0	Unknown
81846	PIRIN_81846	mRNA:PIIN_11007	PIRI_contig_1213;13-1,405	1393	449	8.A.92.1.8	Accessory Factors Involved in Transport	Auxiliary transport proteins	The G-Protein αβγ Complex (GPC) Family	not found	Unknown	0	1.45	0.75	0.49	0.75	0.49	0.64	0.94	0.49	1.02	1.11	1.55	1.03	1.14	1.35	1.37	0.85	1.13	1.14	0	0	0	0	2.24	6.75	1.11	0	5.88	1.87	1.56	0	2.59	3.46	2.71	1.05	0.82	1.15	Unknown
81870	PIRIN_81870	mRNA:PIIN_11031	PIRI_contig_1235;60-475	416	108	9.B.21.1.1	Incompletely Characterized Transport Systems	Putative transport proteins	The Frataxin (Frataxin) Family	not found	Unknown	0	15.42	16.83	22.64	8.4	19.2	19.62	17.79	16.3	22.72	16.35	14.39	11.77	15.2	17.69	18.37	14.96	12.4	10.68	0	34.03	26.01	0	0	0	10.88	14.5	19.22	18.14	7.53	28.81	24.49	31.9	13.54	0	21.67	0	Unknown
81892	PIRIN_81892	mRNA:PIIN_11053	PIRI_contig_1254;1,070-73	998	297	2.A.1.2.86	Electrochemical Potential-driven Transporters	Porters (uniporters, symporters, antiporters)	The Major Facilitator Superfamily (MFS)	CHEBI:6036;isopenicillin N	Metabolites	3	15.62	39.25	33.73	49.42	38.5	47.98	31.03	21.23	30.79	28.76	26.37	18.69	20.62	22.12	20.43	39.28	27.55	34.46	55.07	61.54	51.36	21.23	19.93	12	33.36	22.94	45.21	16.52	44.15	52.53	33.85	32.07	43.86	41.24	39.11	39.01	Metabolites
81948	PIRIN_81948	mRNA:PIIN_11107	PIRI_contig_1308;790-23	768	256	8.A.92.1.8	Accessory Factors Involved in Transport	Auxiliary transport proteins	The G-Protein αβγ Complex (GPC) Family	not found	Unknown	0	6.73	6.54	5.94	7.08	5.14	6.47	6.18	3.42	4.44	5.43	4.99	3.53	5.45	5.47	5.51	4.4	4.97	4.56	0	0	5.65	9.64	2.41	0	5.95	6.43	4.22	12.05	1.68	9.58	4.33	4.51	6.59	7.75	7.98	7.45	Unknown
82039	PIRIN_82039	mRNA:PIIN_11197	PIRI_contig_1393;1,144-15	1130	317	3.A.1.208.5	Primary Active Transporters	P-P-bond-hydrolysis-driven transporters	The ATP-binding Cassette (ABC) Superfamily	CHEBI:58716;red chlorophyll catabolite(2-)|CHEBI:5437;glutathione|CHEBI:24335;glutathione conjugate|CHEBI:16469;17beta-estradiol|CHEBI:34718;1-chloro-2,4-dinitrobenzene|CHEBI:23888;drug	Metabolites	3	8.39	8.84	7.11	10.68	6.6	4.93	14.91	12.71	11.46	10.37	10.64	9.79	11.2	9.96	12.3	11.41	11.55	12.64	0	10.04	7.61	8.65	12.99	0	9.6	7.2	8.51	5.4	2.25	4.29	0	3.57	5.24	4.58	2.14	3.35	Metabolites
82044	PIRIN_82044	mRNA:PIIN_11202	PIRI_contig_1398;204-1,045	842	196	2.A.1.3.73	Electrochemical Potential-driven Transporters	Porters (uniporters, symporters, antiporters)	The Major Facilitator Superfamily (MFS)	CHEBI:3556;Cercosporin|CHEBI:24127;fungicide|CHEBI:25442;mycotoxin	Metabolites	4	51.75	163.09	139.12	149.09	168.88	157.9	155.51	99.44	139.65	149.27	139.5	111.4	198.08	210.32	144.87	232.25	165.28	221.66	171.08	85.59	113.72	205.12	87.81	97.37	94.6	104.13	71.52	84.21	86.7	69.96	68.55	99.58	99.56	106.56	59.54	65.54	Metabolites
82094	PIRIN_82094	mRNA:PIIN_11247	PIRI_contig_1447;1,169-19	1151	288	2.A.1.48.4	Electrochemical Potential-driven Transporters	Porters (uniporters, symporters, antiporters)	The Major Facilitator Superfamily (MFS)	CHEBI:2642;alpha-amino acid	N	6	16.17	19.6	19.04	20.37	21.75	23.65	22.61	12.08	22.2	21.63	18.51	20.55	34.02	36.46	28.45	29.04	29.24	25.5	0	37.29	23.57	32.16	28.18	24.23	64.97	40.12	40.15	43.38	39.01	23.87	39.51	32.78	27.59	33.93	33.39	24.88	N
82111	PIRIN_82111	mRNA:PIIN_11264	PIRI_contig_1464;925-115	811	208	3.A.1.208.12	Primary Active Transporters	P-P-bond-hydrolysis-driven transporters	The ATP-binding Cassette (ABC) Superfamily	CHEBI:3098;bile acid	Lipids	0	18.96	12.74	15.49	11.13	16.47	22.81	13.04	6.92	9.33	11.57	11.33	7.11	13.08	12.46	11.82	12.81	11.35	13.65	0	15.84	5.41	6.84	0	0	11.3	5.44	12.03	33.8	31.74	15.13	21.07	21.99	24.82	11.84	37.35	11.85	Lipids
82178	PIRIN_82178	mRNA:PIIN_11329	PIRI_contig_1532;1,119-25	1095	301	3.A.1.208.12	Primary Active Transporters	P-P-bond-hydrolysis-driven transporters	The ATP-binding Cassette (ABC) Superfamily	CHEBI:3098;bile acid	Lipids	2	11.96	12.29	9.79	10.01	10.4	12.06	10.48	6.77	10.57	10.17	9.86	7	10.12	11.89	10.96	9.9	9.79	13.24	17.73	0	12.03	0	0	0	16.86	10.62	11.95	17.05	7.12	24.85	6.13	15.04	23.45	11.27	16.95	14.1	Lipids
82186	PIRIN_82186	mRNA:PIIN_11337	PIRI_contig_1540;1,140-1	1140	380	8.A.92.1.8	Accessory Factors Involved in Transport	Auxiliary transport proteins	The G-Protein αβγ Complex (GPC) Family	not found	Unknown	0	3.79	3.91	2.81	4.08	3.76	4.43	2.7	2.38	2.1	2.74	3.67	1.75	3.39	3.08	2.81	3.17	2.55	2.03	0	0	0	3.56	2.67	0	7.91	4.75	4.67	0	1.86	0	4.79	2.94	6.46	1.26	6.19	8.26	Unknown
82285	PIRIN_82285	mRNA:PIIN_11436	PIRI_contig_1640;442-20	423	141	8.A.92.1.8	Accessory Factors Involved in Transport	Auxiliary transport proteins	The G-Protein αβγ Complex (GPC) Family	not found	Unknown	0	95.34	93.07	84.92	108.98	86.72	70.1	85.31	96.21	69.39	91.04	100.7	87.06	103.56	101.78	100.71	104.62	111.52	97.8	49.94	49.44	69.63	42.78	52.61	144.33	113.97	112.5	89.62	98.39	99.29	76.81	85.7	147.1	100.15	146.04	118.36	71.6	Unknown
82308	PIRIN_82308	mRNA:PIIN_11459	PIRI_contig_1664;9-828	820	207	8.A.5.1.4	Accessory Factors Involved in Transport	Auxiliary transport proteins	The Voltage-gated K+ Channel β-subunit (Kvβ) Family	not found	None	0	2.54	4.85	3.12	4.11	5.3	5.2	2.53	2.43	3.62	3.54	2.98	2.22	2.19	2.16	3.23	2.51	2.56	2.95	26.78	0	0	6.88	5.17	0	2.54	13.68	13.5	4.27	0	6.79	4.61	1.88	10.43	2.43	8.49	2.66	None
82343	PIRIN_82343	mRNA:PIIN_11494	PIRI_contig_1701;497-1,061	565	158	4.C.2.1.1	Group Translocators	Acyl CoA ligase-coupled transporters	The Carnitine O-Acyl Transferase (CarAT) Family	not found	Lipids	0	17.55	38.63	28.94	38.51	36.49	37.88	29.6	20.94	27.86	19.23	21.78	13.71	22.86	21.34	19.99	23.42	24.33	28.92	48.99	130.72	74.63	18.87	14.17	21.28	6.96	12.44	12.31	5.83	14.56	27.79	12.58	10.27	11.46	10	6.96	7.3	Lipids
82419	PIRIN_82419	mRNA:PIIN_11570	PIRI_contig_1780;343-1,040	698	227	8.A.92.1.8	Accessory Factors Involved in Transport	Auxiliary transport proteins	The G-Protein αβγ Complex (GPC) Family	not found	Unknown	0	0.38	0.56	0.32	0.57	0.49	0.25	0.71	0.53	0.4	0.8	0.56	0.4	0.79	0.87	0.95	0.55	0.72	0.53	0	0	5.49	0	0	0	2.3	2.07	0	0	0	0	0	1.71	0	0	1.54	4.83	Unknown
82455	PIRIN_82455	mRNA:PIIN_11606	PIRI_contig_1818;664-1,025	362	86	2.A.1.1.127	Electrochemical Potential-driven Transporters	Porters (uniporters, symporters, antiporters)	The Major Facilitator Superfamily (MFS)	CHEBI:5709;hexose	C	0	0	0.28	0.73	0	0	0	0	0	0.26	0.28	0.85	0.58	0	0	0.56	0.33	0.3	0	0	0	0	0	7.26	0	0	0	0	0	0	0	0	0	0	0	0	0	C
82468	PIRIN_82468	mRNA:PIIN_11619	PIRI_contig_1831;900-29	872	238	3.A.28.1.2	Primary Active Transporters	P-P-bond-hydrolysis-driven transporters	The AAA-ATPase, Bcs1 (Bcs1) Family	not found	Unknown	0	53.98	53.89	45.13	58.82	38.38	38	61.68	22.72	55.53	97.94	91.7	57.75	77.43	82.1	68.1	68.28	93.93	78.65	42.39	13.72	28.73	43.55	31.11	0	16.1	25.33	39.23	40.63	58.74	49.72	27.81	64.88	44.81	32.69	59.3	16.01	Unknown
82513	PIRIN_82513	mRNA:PIIN_11664	PIRI_contig_1878;981-48	934	261	3.A.1.208.12	Primary Active Transporters	P-P-bond-hydrolysis-driven transporters	The ATP-binding Cassette (ABC) Superfamily	CHEBI:3098;bile acid	Lipids	0	7.09	7.89	5.39	8.75	4.98	5.97	7.12	5.25	5.71	6.91	7.23	5.25	6.9	8.98	9.53	7.21	9.08	8.42	0	0	4.68	15.97	4	12.03	9.84	1.77	3.49	9.94	11.07	13.17	16.08	8.08	4.45	6.92	9.22	0	Lipids
[truncated: 3 more columns]
