# Supplementary material for: The transportome of the endophyte Serendipita indica in free life and symbiosis with Arabidopsis and its expression in moderate salinity
Source: Front Microbiol. 2023 Jun 19;14:1191255. doi: 10.3389/fmicb.2023.1191255 (PMC10315484; doi:10.3389/fmicb.2023.1191255)
Supplement: Supplementary file 9 [file Table_5.XLSX]

## Sheet: Table S5 375 DEGs Symbiosis
Table S5.- 375 DEGs of S. indica under symbiosis
Protein_ID	1,5hSvsFL	1,5hNaSvsNaFL	7dSvsFL	7dNaSvsNaFL	14dSvsFL	14dNaSvsNaFL	Class	Class	Superfamily	Family	ChEBI (Substrate)	Groups of Substrates	Complementary Description	Domain	PredHel	Cellular location
72987	4.59753	4.78217	1.82362	2.74368	3.24318	2.67378	Electrochemical Potential-driven Transporters	Electrochemical Potential-driven Transporters	Porters (uniporters, symporters, antiporters)	The Major Facilitator Superfamily (MFS)	CHEBI:32544;nicotinate	Vitamins	Involved in the uptake of nicotinic acid. TNA1	'Major Facilitator Superfamily(PF07690.19)'	12	plasma membrane
77505	1.86911	1.10998	-1.68169	-2.41099	0	-2.15558	Electrochemical Potential-driven Transporters	Electrochemical Potential-driven Transporters	Porters (uniporters, symporters, antiporters)	The Major Facilitator Superfamily (MFS)	CHEBI:32544;nicotinate	Vitamins	Involved in the uptake of nicotinic acid. TNA1	'Major Facilitator Superfamily(PF07690.19)'	12	plasma membrane
80512	0	0	1.98728	2.08007	1.67991	1.64112	Electrochemical Potential-driven Transporters	Electrochemical Potential-driven Transporters	Porters (uniporters, symporters, antiporters)	The Amino Acid-Polyamine-Organocation (APC) Family	CHEBI:9530;thiamine(1+)	Vitamins	Thiamine uptake	'Amino acid permease(PF00324.24, PF13520.9)'	12	plasma membrane
72064	0	0	1.16354	1.37551	2.32478	2.15756	Electrochemical Potential-driven Transporters	Electrochemical Potential-driven Transporters	Porters (uniporters, symporters, antiporters)	The Major Facilitator Superfamily (MFS)	CHEBI:32544;nicotinate	Vitamins	Involved in the uptake of nicotinic acid. TNA1	'Major Facilitator Superfamily(PF07690.19)'	10	plasma membrane
78793	0	0	1.18256	0	1.29263	1.03842	Electrochemical Potential-driven Transporters	Electrochemical Potential-driven Transporters	Porters (uniporters, symporters, antiporters)	The Major Facilitator Superfamily (MFS)	CHEBI:9530;thiamine(1+)	Vitamins	Allantoate uptake Dal5	'Major Facilitator Superfamily(PF07690.19)'	10	plasma membrane
78878	0	1.6332	0	0	0	0	Electrochemical Potential-driven Transporters	Electrochemical Potential-driven Transporters	Porters (uniporters, symporters, antiporters)	The Major Facilitator Superfamily (MFS)	CHEBI:32544;nicotinate	Vitamins	Involved in the uptake of nicotinic acid. TNA1	'Major Facilitator Superfamily(PF07690.19)'	6	plasma membrane
77448	0	0	0	-2.75133	0	0	Electrochemical Potential-driven Transporters	Electrochemical Potential-driven Transporters	Porters (uniporters, symporters, antiporters)	The Major Facilitator Superfamily (MFS)	CHEBI:32544;nicotinate	Vitamins	Involved in the uptake of nicotinic acid. TNA1	'Major Facilitator Superfamily(PF07690.19)'	12	plasma membrane
72662	0	0	0	-1.14041	0	0	Electrochemical Potential-driven Transporters	Electrochemical Potential-driven Transporters	Porters (uniporters, symporters, antiporters)	The Major Facilitator Superfamily (MFS)	CHEBI:32544;nicotinate	Vitamins	Involved in the uptake of nicotinic acid. TNA1	'Major Facilitator Superfamily(PF07690.19)'	10	plasma membrane
71375	9.87698	9.28108	3.63962	0	4.51972	0	Electrochemical Potential-driven Transporters	Electrochemical Potential-driven Transporters	Porters (uniporters, symporters, antiporters)	The Major Facilitator Superfamily (MFS)	not found	Unknown	Homologues to monocarboxylate permease MCH2 of Saccharomyces but does not transport monocarboxylates. Cellular uptake of thyroxine (T4), triiodothyronine (T3), reverse triiodothyronine (rT3) and diidothyronine. Does not transport Leu, Phe, Trp or Tyr.	'Major Facilitator Superfamily(PF07690.19)'	12	plasma membrane
76744	4.33108	4.91942	1.28345	0	0	0	Electrochemical Potential-driven Transporters	Electrochemical Potential-driven Transporters	Porters (uniporters, symporters, antiporters)	The Major Facilitator Superfamily (MFS)	not found	Unknown	Bypass of stop codon protein 6. BSC6 of Saccharomyces cerevisiae S288c	'Major Facilitator Superfamily(PF07690.19)'	12	?
80618	3.15109	0	1.90133	1.34718	2.79174	2.25488	Electrochemical Potential-driven Transporters	Electrochemical Potential-driven Transporters	Porters (uniporters, symporters, antiporters)	The Major Facilitator Superfamily (MFS)	not found	Unknown	Pristinamycin I, Pristinamycin II, Rifamycin, H+ efflux?	'Major Facilitator Superfamily(PF07690.19)'	14	plasma membrane
74818	1.93577	1.55969	3.24048	3.13649	3.60924	3.30791	Electrochemical Potential-driven Transporters	Electrochemical Potential-driven Transporters	Porters (uniporters, symporters, antiporters)	The Major Facilitator Superfamily (MFS)	not found	Unknown	nicotinate, urate uptake	'Sugar (and other) transporter(PF00083.27)', 'Major Facilitator Superfamily(PF07690.19)'	10	plasma membrane
77249	1.72717	1.33225	-1.84898	-1.83825	-1.19359	-1.25781	Electrochemical Potential-driven Transporters	Electrochemical Potential-driven Transporters	Porters (uniporters, symporters, antiporters)	The Mitochondrial Carrier (MC) Family	not found	Unknown	Peroxisomal membrane protein PMP47B	'Mitochondrial carrier protein(PF00153.30)'	4	mitochondria
71910	1.58717	1.29359	0	0	0	0	Electrochemical Potential-driven Transporters	Electrochemical Potential-driven Transporters	Porters (uniporters, symporters, antiporters)	The Drug/Metabolite Transporter (DMT) Superfamily	not found	Unknown	Unknown	'Triose-phosphate Transporter family(PF03151.19)'	9	?
75442	1.42774	1.28402	0	0	-1.11993	0	Primary Active Transporters	Primary Active Transporters	P-P-bond-hydrolysis-driven transporters	The ATP-binding Cassette (ABC) Superfamily	not found	Unknown	unknown	'CobQ/CobB/MinD/ParA nucleotide binding domain(PF01656.26)', 'NUBPL iron-transfer P-loop NTPase(PF10609.12)'	0	?
76996	1.40086	1.3871	-1.13555	-1.11487	-1.02778	-1.58575	Electrochemical Potential-driven Transporters	Electrochemical Potential-driven Transporters	Porters (uniporters, symporters, antiporters)	The Major Facilitator Superfamily (MFS)	not found	Unknown	glucose, Mannose, Xylose uptake	'Major Facilitator Superfamily(PF07690.19)'	12	plasma membrane
79933	1.18863	1.22958	0	0	0	0	Channels/Pores	Channels/Pores	Membrane Contact Site (MCS) for Interorganellar Transport	The Membrane Contact Site (MCS) Family	not found	Unknown	polypeptide movement through the ER membrane	'ATPase family associated with various cellular activities (AAA)(PF00004.32)', 'Holliday junction DNA helicase RuvB P-loop domain(PF05496.15)', 'AAA domain(PF13173.9)', 'AAA+ lid domain(PF17862.4)'	0	?
71283	1.06384	0	0	0	0	0	Electrochemical Potential-driven Transporters	Electrochemical Potential-driven Transporters	Porters (uniporters, symporters, antiporters)	The Auxin Efflux Carrier (AEC) Family	not found	Unknown	Uncharacterized transporter, nonessential for growth or sporulation, YLR152c, of 576 aas and 10 TMSs (Watson 2001).	'Membrane transport protein(PF03547.21)'	8	?
75979	0	0	4.60933	4.85531	5.03076	5.03564	Electrochemical Potential-driven Transporters	Electrochemical Potential-driven Transporters	Porters (uniporters, symporters, antiporters)	The Major Facilitator Superfamily (MFS)	not found	Unknown	Sodium-independent, high affinity transport of large neutral amino acids.	'Major Facilitator Superfamily(PF07690.19)'	6	?
81196	0	0	3.16494	3.42721	3.18936	3.03139	Accessory Factors Involved in Transport	Accessory Factors Involved in Transport	Auxiliary transport proteins	The G-Protein αβγ Complex (GPC) Family	not found	Unknown	Catalyzes phospholipid flipping	'WD domain, G-beta repeat(PF00400.35)'	0	?
81406	0	0	2.71278	2.29556	3.09759	2.58977	Accessory Factors Involved in Transport	Accessory Factors Involved in Transport	Auxiliary transport proteins	The G-Protein αβγ Complex (GPC) Family	not found	Unknown	Catalyzes phospholipid flipping	'WD domain, G-beta repeat(PF00400.35)'	0	?
78745	0	0	1.56302	1.61298	1.36319	1.4857	Channels/Pores	Channels/Pores	α-Type Channels	The Mechanosensitive Calcium Channel (MCA) Family	not found	Unknown	Mg homeostasis (bacterial MgtE)	'Protein kinase domain(PF00069.28)', 'Protein tyrosine and serine/threonine kinase(PF07714.20)', 'Kinase-like(PF14531.9)'	0	?
71772	0	0	1.37588	1.23428	1.22633	1.65807	Incompletely Characterized Transport Systems	Incompletely Characterized Transport Systems	Putative transport proteins	The Putative Thyronine-Transporting Transthyretin (Transthyretin) Family	not found	Unknown	A probable hydrolase in the ureido pathway located in the membrane ; not a transporter. This protein is involved in step 2 of the subpathway that synthesizes (S)-allantoin from urate. This subpathway is part of the pathway urate degradation, which is itself part of Purine metabolism.	'HIUase/Transthyretin family(PF00576.24)', 'Carboxypeptidase regulatory-like domain(PF13620.9)'	0	?
72627	0	0	1.72836	1.06999	0	1.54304	Primary Active Transporters	Primary Active Transporters	P-P-bond-hydrolysis-driven transporters	The ATP-binding Cassette (ABC) Superfamily	not found	Unknown	Bacterial possible ABC transporter permease for cobalt	'ABC transporter(PF00005.30)', '4Fe-4S binding domain(PF00037.30)', 'Possible Fer4-like domain in RNase L inhibitor, RLI(PF04068.18)'	0	?
76450	0	0	1.12648	0	1.33914	1.16988	Accessory Factors Involved in Transport	Accessory Factors Involved in Transport	Auxiliary transport proteins	The Calmodulin Calcium Binding Protein (Calmodulin) Family	not found	Unknown	Core subunit of the mitochondrial membrane respiratory chain NADH dehydrogenase (Complex I) that is believed to belong to the minimal assembly required for catalysis. Complex I functions in the transfer of electrons from NADH to the respiratory chain. The immediate electron acceptor for the enzyme is believed to be ubiquinone (By similarity).	'EF hand(PF00036.35)', 'EF-hand domain(PF13405.9)', 'EF-hand domain pair(PF13499.9, PF13833.9)'	0	?
79846	0	0	1.03958	0	0	0	Electrochemical Potential-driven Transporters	Electrochemical Potential-driven Transporters	Porters (uniporters, symporters, antiporters)	The Drug/Metabolite Transporter (DMT) Superfamily	not found	Unknown	??	'Triose-phosphate Transporter family(PF03151.19)', 'UAA transporter family(PF08449.14)'	6	?
73320	0	0	0	4.14259	0	0	Incompletely Characterized Transport Systems	Incompletely Characterized Transport Systems	Putative transport proteins	The YedE/YeeE (YedE/YeeE) Family	not found	Unknown	DUF395 domain protein	'Sulphur transport(PF04143.17)', 'Family of unknown function (DUF6691)(PF20398.1)'	8	?
72954	0	0	0	0	1.51675	1.24155	Accessory Factors Involved in Transport	Accessory Factors Involved in Transport	Auxiliary transport proteins	The G-Protein αβγ Complex (GPC) Family	not found	Unknown	protein import into peroxisomes	'WD domain, G-beta repeat(PF00400.35)', 'Neurobeachin beta propeller domain(PF20426.1)'	0	?
75938	0	0	0	0	1.10166	1.24423	Accessory Factors Involved in Transport	Accessory Factors Involved in Transport	Auxiliary transport proteins	The Calmodulin Calcium Binding Protein (Calmodulin) Family	not found	Unknown	Catalyzes phospholipid flipping	'EF hand(PF00036.35, PF13202.9)', 'EF-hand domain(PF13405.9, PF14658.9)', 'EF-hand domain pair(PF13499.9, PF13833.9)'	0	?
81545	0	0	0	0	1.6758	0	Accessory Factors Involved in Transport	Accessory Factors Involved in Transport	Auxiliary transport proteins	The G-Protein αβγ Complex (GPC) Family	not found	Unknown	Catalyzes phospholipid flipping	'WD domain, G-beta repeat(PF00400.35)', 'Neurobeachin beta propeller domain(PF20426.1)'	0	?
81456	0	0	0	0	1.03594	0	Primary Active Transporters	Primary Active Transporters	P-P-bond-hydrolysis-driven transporters	The ATP-binding Cassette (ABC) Superfamily	not found	Unknown	Mg homeostasis (bacterial MgtE)	'Protein kinase domain(PF00069.28)', 'Protein tyrosine and serine/threonine kinase(PF07714.20)', 'Kinase-like(PF14531.9)'	0	?
76494	0	0	0	0	0	1.18257	Accessory Factors Involved in Transport	Accessory Factors Involved in Transport	Auxiliary transport proteins	The Calmodulin Calcium Binding Protein (Calmodulin) Family	not found	Unknown	CCA70369.1 probable NADPH oxidase heavy chain subunit	'EF hand(PF00036.35, PF13202.9)', 'EF-hand domain pair(PF13499.9)'	0	?
81325	0	0	0	0	0	1.05208	Channels/Pores	Channels/Pores	Pore-Forming Toxins (Proteins and Peptides)	The Pleurotolysin Pore-forming (Pleurotolysin) Family	not found	Unknown	pore-forming toxins. The common prominent feature of these proteins is their interactions with specific membrane lipids and lipid domains of insect pests.	'MAC/Perforin domain(PF01823.22)'	0	?
73143	0	6.87485	0	0	0	0	Incompletely Characterized Transport Systems	Incompletely Characterized Transport Systems	Putative transport proteins	The Sensitivity to Sodium or Salt Stress-induced Hydrophobic Peptide (Sna) Family	not found	Unknown	Plays a role in the regulation of membrane potential, possible by mediating a proton leak	'Proteolipid membrane potential modulator(PF01679.20)'	1	?
70861	0	2.91541	0	0	0	0	Primary Active Transporters	Primary Active Transporters	P-P-bond-hydrolysis-driven transporters	The ATP-binding Cassette (ABC) Superfamily	not found	Unknown	unknown	'ABC transporter(PF00005.30)'	0	?
79964	0	1.00502	0	-1.06374	-1.99121	-1.95332	Incompletely Characterized Transport Systems	Incompletely Characterized Transport Systems	Putative transport proteins	The YedE/YeeE (YedE/YeeE) Family	not found	Unknown	thiosulfate sulfurtransferase activity. Rhodanese is a mitochondrial enzyme that detoxifies cyanide (CN−) by converting it to thiocyanate (SCN−). The YeeE family (also called the COG2392 or DUF395 family) consists of numerous putative transport proteins of from 4 to 10 TMSs. Some evidence suggests that some of these proteins may play a role in sulfur and/or selenium metabolism	'Rhodanese-like domain(PF00581.23)'	0	?
71155	0	-2.32287	0	0	0	0	Group Translocators	Group Translocators	Acyl CoA ligase-coupled transporters	The Acyl-CoA Thioesterase (ACoA-T) Family	not found	Unknown	bacterial a pore-forming toxin	'alpha/beta hydrolase fold(PF00561.23)', 'Serine aminopeptidase, S33(PF12146.11)', 'Alpha/beta hydrolase family(PF12697.10)'	0	?
72103	0	0	-6.35979	-6.19059	0	-6.7067	Electrochemical Potential-driven Transporters	Electrochemical Potential-driven Transporters	Porters (uniporters, symporters, antiporters)	The Choline Transporter-like (CTL) Family	not found	Unknown	Protein PNS1 (pH nine-sensitive protein 1	'Plasma-membrane choline transporter(PF04515.15)'	10	?
76554	0	0	-1.2291	0	0	-1.09412	Electrochemical Potential-driven Transporters	Electrochemical Potential-driven Transporters	Porters (uniporters, symporters, antiporters)	The Major Facilitator Superfamily (MFS)	not found	Unknown	Uncharacterized membrane protein YJL163C. Predicted transporter ADD1 (major facilitator superfamily)	'Major Facilitator Superfamily(PF07690.19)'	13	?
82468	0	0	0	-1.11574	0	-1.16585	Primary Active Transporters	Primary Active Transporters	P-P-bond-hydrolysis-driven transporters	The AAA-ATPase, Bcs1 (Bcs1) Family	not found	Unknown	polypeptide movement through the ER membrane	'ATPase family associated with various cellular activities (AAA)(PF00004.32)', 'BCS1 N terminal(PF08740.14)', 'AAA ATPase domain(PF13191.9)'	0	?
75939	0	0	0	-1.7615	0	-1.06496	Accessory Factors Involved in Transport	Accessory Factors Involved in Transport	Auxiliary transport proteins	The Calmodulin Calcium Binding Protein (Calmodulin) Family	not found	Unknown	Catalyzes phospholipid flipping	'EF hand(PF00036.35, PF13202.9)', 'Cytoskeletal-regulatory complex EF hand(PF12763.10)', 'EF-hand domain(PF13405.9, PF14658.9)', 'EF-hand domain pair(PF13499.9, PF13833.9)'	0	?
79202	0	0	0	-1.19214	0	0	Electrochemical Potential-driven Transporters	Electrochemical Potential-driven Transporters	Porters (uniporters, symporters, antiporters)	The Choline Transporter-like (CTL) Family	not found	Unknown	Choline transporter	'Plasma-membrane choline transporter(PF04515.15)'	10	?
72017	0	0	0	0	-1.04388	0	Electrochemical Potential-driven Transporters	Electrochemical Potential-driven Transporters	Porters (uniporters, symporters, antiporters)	The Drug/Metabolite Transporter (DMT) Superfamily	not found	Unknown	Phosphoenolpyruvate, phosphate, Triose-phosphate, Glycerate-phosphate permease	'Triose-phosphate Transporter family(PF03151.19)'	6	?
73803	0	0	0	0	0	-1.10223	Incompletely Characterized Transport Systems	Incompletely Characterized Transport Systems	Putative transport proteins	The Prenyl Transferase (UbiA) Family	not found	Unknown	reduce O2 to water and concomitantly pump four protons across the membrane	'UbiA prenyltransferase family(PF01040.21)'	6	?
76289	0	-1.16835	0	0	0	0	Incompletely Characterized Transport Systems	Incompletely Characterized Transport Systems	Recognized transporters of unknown biochemical mechanism	The Sorting Nexin27 (SNX27)-Retromer Assembly Apparatus (RetromerAA) Family	not found	Unknown	The t-exporter moves tRNA from nucleus to cytoplasm. consists of several proteins. The protein t-UTP8 acts between maturation and translocation across the nuclear pore complex. It interacts with the two tRNA export receptors, Los1 and Msn5, and the Ran GTPase, Gsp1 t-UTP8, probably transfers tRNA to the nuclear tRNA export receptors by using a channeling mechanism	'ADP-ribosylation factor family(PF00025.24)', 'Ras family(PF00071.25)', '50S ribosome-binding GTPase(PF01926.26)', 'Ras of Complex, Roc, domain of DAPkinase(PF08477.16)'	0	endosomes
78833	0	0	0	-1.22855	0	0	Incompletely Characterized Transport Systems	Incompletely Characterized Transport Systems	Recognized transporters of unknown biochemical mechanism	The Sorting Nexin27 (SNX27)-Retromer Assembly Apparatus (RetromerAA) Family	not found	Unknown	The t-exporter moves tRNA from nucleus to cytoplasm. consists of several proteins. The protein t-UTP8 acts between maturation and translocation across the nuclear pore complex. It interacts with the two tRNA export receptors, Los1 and Msn5, and the Ran GTPase, Gsp1 t-UTP8, probably transfers tRNA to the nuclear tRNA export receptors by using a channeling mechanism	'ADP-ribosylation factor family(PF00025.24)', 'Ras family(PF00071.25)', 'Ras of Complex, Roc, domain of DAPkinase(PF08477.16)'	0	endosomes
73126	0	0	0	0	0	-1.30216	Incompletely Characterized Transport Systems	Incompletely Characterized Transport Systems	Recognized transporters of unknown biochemical mechanism	The Sorting Nexin27 (SNX27)-Retromer Assembly Apparatus (RetromerAA) Family	not found	Unknown	The t-exporter moves tRNA from nucleus to cytoplasm. consists of several proteins. The protein t-UTP8 acts between maturation and translocation across the nuclear pore complex. It interacts with the two tRNA export receptors, Los1 and Msn5, and the Ran GTPase, Gsp1 t-UTP8, probably transfers tRNA to the nuclear tRNA export receptors by using a channeling mechanism	'ADP-ribosylation factor family(PF00025.24)', 'Ras family(PF00071.25)', 'Ras of Complex, Roc, domain of DAPkinase(PF08477.16)', 'Signal recognition particle receptor beta subunit(PF09439.13)'	0	endosomes
70836	0	0	0	-1.21569	-1.32713	-1.28091	Electrochemical Potential-driven Transporters	Electrochemical Potential-driven Transporters	Porters (uniporters, symporters, antiporters)	The Mitochondrial Carrier (MC) Family	not found	Unknown	It may transport nucleobase-containing substrates	'Mitochondrial carrier protein(PF00153.30)'	5	mitochondria
77111	0	0	0	0	-1.59567	-1.36389	Channels/Pores	Channels/Pores	Cell Fusion Pores	The Mitochondrial Inner/Outer Membrane Fusion (MMF) Family	not found	Unknown	Thiamine transporter. Only the Ugo1 protein is a member of the Mitochondrial carrier superfamily. Required for mitochondrial fusion as well as normal mitochondrial morphology by bridging the essential interaction between FZO1 and MGM1. May coordinate fusion of inner and outer membranes during mitochondrial fusion.	'Elongation factor Tu GTP binding domain(PF00009.30)', 'Dynamin family(PF00350.26)', '50S ribosome-binding GTPase(PF01926.26)'	0	mitochondria
79858	0	0	2.20209	2.56158	2.41772	2.63086	Electrochemical Potential-driven Transporters	Electrochemical Potential-driven Transporters	Porters (uniporters, symporters, antiporters)	The Major Facilitator Superfamily (MFS)	not found	Unknown	Confers export-mediated resistance against antiseptic and disinfectant compounds such as intercalating dyes, quaternary ammonium salts and diamidines.	'Sugar (and other) transporter(PF00083.27)', 'Major Facilitator Superfamily(PF07690.19)'	13	plasma membrane
77165	0	0	0	2.08925	0	0	Electrochemical Potential-driven Transporters	Electrochemical Potential-driven Transporters	Porters (uniporters, symporters, antiporters)	The Major Facilitator Superfamily (MFS)	not found	Unknown	Zinc-induced facilitator-like protein 1, ZIFL1 or Tpo1p of 478 aas and 12 TMSs. It confers resistance to the herbicide, 2,4-dichlorophenoxyacetic acid (2,4-D) and is transcriptionally activated in response to this herbicide. Tpo1p is required to reduce the intracellular concentration of 2,4-D (Cabrito et al. 2009). K+ may be its physiological substrate, and it may play a dual role in polar auxin …	'Putative threonine/serine exporter(PF06738.15)’, ‘Threonine/Serine exporter, ThrE(PF12821.10)’	1	plasma membrane
76478	0	0	0	0	0	1.46523	Electrochemical Potential-driven Transporters	Electrochemical Potential-driven Transporters	Porters (uniporters, symporters, antiporters)	The Major Facilitator Superfamily (MFS)	not found	Unknown	Intake of glucose and galactose.	'Major Facilitator Superfamily(PF07690.19)'	11	plasma membrane
72306	0	3.93311	0	0	0	0	Primary Active Transporters	Primary Active Transporters	P-P-bond-hydrolysis-driven transporters	The ATP-binding Cassette (ABC) Superfamily	not found	Unknown	Mediates export of organic anions and drugs from the cytoplasm	'ABC transporter transmembrane region(PF00664.26)'	2	plasma membrane
70866	0	1.3422	0	0	0	0	Electrochemical Potential-driven Transporters	Electrochemical Potential-driven Transporters	Porters (uniporters, symporters, antiporters)	The Threonine/Serine Exporter (ThrE) Family	not found	Unknown	Pheromone-regulated membrane protein 10 of 1150 aas and 10 - 12 TMSs.	'Putative threonine/serine exporter(PF06738.15)’, ‘Threonine/Serine exporter, ThrE(PF12821.10)’	5	plasma membrane
74079	0	1.01978	0	0	0	0	Electrochemical Potential-driven Transporters	Electrochemical Potential-driven Transporters	Porters (uniporters, symporters, antiporters)	The Amino Acid-Polyamine-Organocation (APC) Family	not found	Unknown	APC family member of 663 aas and 12 TMSs. Amino acid transporters	'Amino acid permease(PF13520.9)'	11	plasma membrane
75111	0	-1.3395	0	0	0	0	Transmembrane Electron Carriers	Transmembrane Electron Carriers	Transmembrane 1-electron transfer carriers	The Phagocyte (gp91phox) NADPH Oxidase Family	not found	Unknown	transfers single electrons from cytoplasmic NADPH across the plasma membrane to molecular oxygen on the exterior. Also functions as a voltage-gated proton channel that mediates the H+ currents of resting phagocytes. It participates in the regulation of cellular pH and is b	'Ferric reductase like transmembrane component(PF01794.22)', 'FAD-binding domain(PF08022.15)', 'Ferric reductase NAD binding domain(PF08030.15)'	5	plasma membrane
73021	0	1.04499	0	-1.12663	0	0	Channels/Pores	Channels/Pores	Vesicle Fusion Pores	The Synaptosomal Vesicle Fusion Pore (SVF-Pore) Family	CHEBI:25512;neurotransmitter	Unknown	Synaptobrevin homolog 2. Endocytic and secretory pathways. SNC1 and SNC2 are vesicle-targeting proteins essential for normal secretory traffic between the Golgi and the plasma membrane. They may also be involved in vesicle fusion.	'Synaptobrevin(PF00957.24)'	1	vesicles
73943	0	1.02721	0	0	0	0	Accessory Factors Involved in Transport	Accessory Factors Involved in Transport	Auxiliary transport proteins	The Syntaxin (Syntaxin) Family	not found	Unknown	Syntaxin VAM3. Endocytic and secretory pathways. Required for vacuolar assembly. Provides the t-SNARE function in a late step of the vacuolar assembly. Required for homotypic vacuole membrane fusion, autophagy and fusion of biosynthetic transport vesicles with the vacuole.	'Syntaxin(PF00804.28)', 'SNARE domain(PF05739.22)'	1	vesicles
77743	-1.5509	-1.1089	0	0	0	0	Accessory Factors Involved in Transport	Accessory Factors Involved in Transport	Auxiliary transport proteins	The 5'-AMP-activated protein kinase (AMPK) Family	not found	Unknown	Mg homeostasis (bacterial MgtE)	'Protein kinase domain(PF00069.28)', 'Protein kinase C terminal domain(PF00433.27)', 'Protein tyrosine and serine/threonine kinase(PF07714.20)'	0	?
79485	-1.93296	-3.06587	1.80392	1.52995	1.45914	1.57061	Accessory Factors Involved in Transport	Accessory Factors Involved in Transport	Auxiliary transport proteins	The G-Protein αβγ Complex (GPC) Family	not found	Unknown	import of proteins into peroxisomes	'WD domain, G-beta repeat(PF00400.35)', 'Neurobeachin beta propeller domain(PF20426.1)'	0	?
73662	0	0	0	0	0	-1.08078	Channels/Pores	Channels/Pores	Pore-Forming Toxins (Proteins and Peptides)	The Pore-forming Amphipathic Helical Peptide HP(2-20) (HP2-20) Family	CHEBI:25367;molecule	Small molecules	small molecules efflux	'Ribosomal protein L1p/L10e family(PF00687.24)'	0	?
74093	0	0	0	0	1.5221	1.05805	Electrochemical Potential-driven Transporters	Electrochemical Potential-driven Transporters	Porters (uniporters, symporters, antiporters)	The Major Facilitator Superfamily (MFS)	CHEBI:24636;proton|CHEBI:28009;N-acetyl-beta-D-glucosamine	Small molecules	N-acetylglucosamine transmembrane transporter	'Ion channel regulatory protein UNC-93(PF05978.19)', 'Major Facilitator Superfamily(PF07690.19)'	11	plasma membrane
77945	0	0	0	-1.26064	0	0	Electrochemical Potential-driven Transporters	Electrochemical Potential-driven Transporters	Porters (uniporters, symporters, antiporters)	The Auxin Efflux Carrier (AEC) Family	CHEBI:22676;auxin	Small molecules	Auxin efflux carrier family member. Predicted membrane protein	'Membrane transport protein(PF03547.21)'	1	plasma membrane
80031	0	-1.14867	0	0	0	0	Electrochemical Potential-driven Transporters	Electrochemical Potential-driven Transporters	Porters (uniporters, symporters, antiporters)	The Major Facilitator Superfamily (MFS)	CHEBI:2416;acetylcholine|CHEBI:15355;acetylcholine	Small molecules	acetylcholine transport into vesicles.	'Major Facilitator Superfamily(PF07690.19)'	11	vesicles
80032	0	0	-1.54194	-1.36102	-1.63022	-1.73715	Electrochemical Potential-driven Transporters	Electrochemical Potential-driven Transporters	Porters (uniporters, symporters, antiporters)	The Major Facilitator Superfamily (MFS)	CHEBI:2416;acetylcholine|CHEBI:15355;acetylcholine	Small molecules	acetylcholine transport into vesicles.	'Major Facilitator Superfamily(PF07690.19)', 'MFS/sugar transport protein(PF13347.9)'	11	vesicles
72153	0	1.42524	1.38768	0	1.36373	0	Electrochemical Potential-driven Transporters	Electrochemical Potential-driven Transporters	Porters (uniporters, symporters, antiporters)	The Sulfate Permease (SulP) Family	CHEBI:5589;hydrogencarbonate|CHEBI:9335;sulfate	S, HCO3-	SO42-:H+ symport, but SO42-:HCO3-, or more generally, anion:anion antiport	'Carbonic anhydrase(PF00484.22)'	0	plasma membrane
72156	0	0	0	1.64341	0	1.37579	Electrochemical Potential-driven Transporters	Electrochemical Potential-driven Transporters	Porters (uniporters, symporters, antiporters)	The Sulfate Permease (SulP) Family	CHEBI:5589;hydrogencarbonate|CHEBI:9335;sulfate	S, HCO3-	SO42-:H+ symport, but SO42-:HCO3-, or more generally, anion:anion antiport	'Carbonic anhydrase(PF00484.22)'	0	plasma membrane
70881	0	-1.35473	0	0	1.45834	1.12876	Electrochemical Potential-driven Transporters	Electrochemical Potential-driven Transporters	Porters (uniporters, symporters, antiporters)	The Sulfate Permease (SulP) Family	CHEBI:5589;hydrogencarbonate|CHEBI:9335;sulfate	S, HCO3-	SO42-:H+ symport, but SO42-:HCO3-, or more generally, anion:anion antiport	'Carbonic anhydrase(PF00484.22)'	0	plasma membrane
76128	0	-1.41302	-1.38634	-1.30695	-1.22058	0	Electrochemical Potential-driven Transporters	Electrochemical Potential-driven Transporters	Porters (uniporters, symporters, antiporters)	The Mitochondrial Carrier (MC) Family	CHEBI:8946;S-adenosyl-L-methionine	S	S-adenosylmethionine (SAM) mitochondrial carrier	'Mitochondrial carrier protein(PF00153.30)'	0	mitochondria
72849	0	0	0	0	-1.22619	0	Electrochemical Potential-driven Transporters	Electrochemical Potential-driven Transporters	Porters (uniporters, symporters, antiporters)	The Mitochondrial Carrier (MC) Family	not found	S	AMP, ADP, ATP transport	'Mitochondrial carrier protein(PF00153.30)'	0	mitochondria
71710	0	0	1.50159	0	0	0	Electrochemical Potential-driven Transporters	Electrochemical Potential-driven Transporters	Porters (uniporters, symporters, antiporters)	The Sulfate Permease (SulP) Family	CHEBI:9335;sulfate	S	Uptake of sulfate into the cell	'Sulfate permease family(PF00916.23)', 'STAS domain(PF01740.24)'	11	plasma membrane
77220	4.63339	0	0	0	0	0	Group Translocators	Primary Active Transporters	P-P-bond-hydrolysis-driven transporters	The General Secretory Pathway (Sec) Family	CHEBI:8526;protein polypeptide chain	Proteins and mRNA	The channel transports large polypeptides into ER and yet prevents the passage of small molecules, such as ions and metabolites	'SecE/Sec61-gamma subunits of protein translocation complex(PF00584.23)'	1	ER
75990	2.39739	3.26401	0	0	0	1.7568	Accessory Factors Involved in Transport	Accessory Factors Involved in Transport	Auxiliary transport proteins		CHEBI:25906;peptide|CHEBI:14911;protein	Proteins and mRNA	It has proteolytic activity and involved in copper ion storage and transport.	'Eukaryotic aspartyl protease(PF00026.26)', 'Xylanase inhibitor N-terminal(PF14543.9)'	1	outside
79128	2.25402	2.23616	-3.89513	-1.2832	-1.65448	-5.20008	Primary Active Transporters	Primary Active Transporters	P-P-bond-hydrolysis-driven transporters	The Peroxisomal Protein Importer (PPI) Family	CHEBI:8526;protein polypeptide chain	Proteins and mRNA	import of proteins into peroxisomes	'Pex14 N-terminal domain(PF04695.16)', 'Laminin Domain II(PF06009.15)', 'Protein of unknown function (DUF1664)(PF07889.15)'	0	peroxisome
77577	1.68812	2.18546	0	0	-1.83531	-2.43185	Primary Active Transporters	Primary Active Transporters	P-P-bond-hydrolysis-driven transporters	The Nuclear mRNA Exporter (mRNA-E) Family	CHEBI:33699;messenger RNA	Proteins and mRNA	mRNA transport to the cytoplasm	'DEAD/DEAH box helicase(PF00270.32)', 'Helicase conserved C-terminal domain(PF00271.34)'	0	nucleus
77806	1.57546	1.60777	0	0	0	0	Primary Active Transporters	Primary Active Transporters	P-P-bond-hydrolysis-driven transporters	The Peroxisomal Protein Importer (PPI) Family	CHEBI:8526;protein polypeptide chain	Proteins and mRNA	The peroxisome complex for protein import into peroxisomes	'Integral peroxisomal membrane peroxin(PF06398.14)'	3	peroxisome
74975	1.55173	0	-1.19301	-1.29286	-1.69797	-1.33458	Electrochemical Potential-driven Transporters	Primary Active Transporters	P-P-bond-hydrolysis-driven transporters	The Peroxisomal Protein Importer (PPI) Family	CHEBI:8526;protein polypeptide chain	Proteins and mRNA	import of proteins into peroxisomes	'Pex2 / Pex12 amino terminal region(PF04757.17)'	0	peroxisome
78662	1.46226	0	0	0	0	0	Primary Active Transporters	Channels/Pores	Membrane-bounded Channels	The Nuclear Pore Complex (NPC) Family	not found	Proteins and mRNA	mRNA transport to the cytoplasm	'DEAD/DEAH box helicase(PF00270.32)', 'Helicase conserved C-terminal domain(PF00271.34)', 'Type III restriction enzyme, res subunit(PF04851.18)'	0	nucleus
71960	1.2828	0	-1.10414	-1.06241	-1.00477	-1.68304	Electrochemical Potential-driven Transporters	Primary Active Transporters	P-P-bond-hydrolysis-driven transporters	The Peroxisomal Protein Importer (PPI) Family	CHEBI:8526;protein polypeptide chain	Proteins and mRNA	import of proteins into peroxisomes	'SH3 domain(PF00018.31)', 'Peroxin 13, N-terminal region(PF04088.16)', 'Variant SH3 domain(PF07653.20, PF14604.9)'	0	peroxisome
75264	1.26503	1.48385	0	0	0	0	Primary Active Transporters	Primary Active Transporters	P-P-bond-hydrolysis-driven transporters	The Mitochondrial Protein Translocase (MPT) Family	CHEBI:8526;protein polypeptide chain	Proteins and mRNA	Mitochondrial intermembrane chaperone that participates in the import and insertion of some multi-pass transmembrane proteins into the mitochondrial inner membrane.	'CybS, succinate dehydrogenase cytochrome B small subunit(PF05328.15)'	0	mitochondria
74690	1.15886	1.11501	-1.54238	0	-1.16148	-1.35018	Primary Active Transporters	Primary Active Transporters	P-P-bond-hydrolysis-driven transporters	The Peroxisomal Protein Importer (PPI) Family	CHEBI:8526;protein polypeptide chain	Proteins and mRNA	import of proteins into peroxisomes	'ATPase family associated with various cellular activities (AAA)(PF00004.32)', 'Peroxisome biogenesis factor 1, N-terminal (PF09262.14)'	0	peroxisome
74241	0	11.8415	0	0	0	-2.58392	Primary Active Transporters	Primary Active Transporters	P-P-bond-hydrolysis-driven transporters	The General Secretory Pathway (Sec) Family	CHEBI:14911;protein	Proteins and mRNA	The channel transports large polypeptides into ER and yet prevents the passage of small molecules, such as ions and metabolites	'Preprotein translocase subunit Sec66(PF09802.12)'	1	ER
75234	0	-1.62955	0	0	0	0	Primary Active Transporters	Primary Active Transporters	P-P-bond-hydrolysis-driven transporters	The Endoplasmic Reticular Retrotranslocon (ER-RT) Family	CHEBI:36080;protein	Proteins and mRNA	import of proteins into peroxisomes	'Ubiquitin-conjugating enzyme(PF00179.29)'	0	ER
78147	0	0	-1.35416	-1.14976	0	0	Primary Active Transporters	Primary Active Transporters	P-P-bond-hydrolysis-driven transporters	The General Secretory Pathway (Sec) Family	CHEBI:14911;protein	Proteins and mRNA	The channel transports large polypeptides into ER and yet prevents the passage of small molecules, such as ions and metabolites	'ADP-ribosylation factor family(PF00025.24)', 'Gtr1/RagA G protein conserved region(PF04670.15)', 'Signal recognition particle receptor beta subunit(PF09439.13)'	0	ER
71793	0	0	-1.10951	0	0	-1.29545	Primary Active Transporters	Primary Active Transporters	P-P-bond-hydrolysis-driven transporters	The General Secretory Pathway (Sec) Family	CHEBI:14911;protein	Proteins and mRNA	The channel transports large polypeptides into ER and yet prevents the passage of small molecules, such as ions and metabolites	'SRP54-type protein, GTPase domain(PF00448.25)', 'Signal recognition particle, alpha subunit, N-terminal(PF04086.16)'	0	ER
76879	0	0	-1.09311	0	0	0	Primary Active Transporters	Primary Active Transporters	P-P-bond-hydrolysis-driven transporters	The Endoplasmic Reticular Retrotranslocon (ER-RT) Family	CHEBI:36080;protein	Proteins and mRNA	import of proteins into peroxisomes	'Ubiquitin-conjugating enzyme(PF00179.29)'	0	ER
74525	0	0	-2.40285	-1.57122	-1.85496	-1.96082	Channels/Pores	Channels/Pores	β-Barrel Porins	The Outer Membrane Protein Insertion Porin (Bam Complex) (OmpIP) Family	CHEBI:23058;cation|CHEBI:8526;protein polypeptide chain	Proteins and mRNA	Component of the mitochondrial outer membrane sorting assembly machinery (SAM or TOB) complex. Mitochondrion outer membrane	'Outer mitochondrial membrane transport complex protein(PF10568.12)', 'Glutathione S-transferase N-terminal domain (PF17172.7)'	0	mitochondria
77986	0	0	0	0	0	-1.43488	Primary Active Transporters	Primary Active Transporters	P-P-bond-hydrolysis-driven transporters	The Mitochondrial Protein Translocase (MPT) Family	CHEBI:8526;protein polypeptide chain	Proteins and mRNA	Mitochondrial intermembrane chaperone that participates in the import and insertion of some multi-pass transmembrane proteins into the mitochondrial inner membrane.	'Tetratricopeptide repeat(PF00515.31, PF13432.9)', 'TPR repeat(PF13414.9)'	0	mitochondria
80392	0	0	0	0	0	-1.09549	Primary Active Transporters	Primary Active Transporters	P-P-bond-hydrolysis-driven transporters	The Mitochondrial Protein Translocase (MPT) Family	CHEBI:8526;protein polypeptide chain	Proteins and mRNA	Mitochondrial intermembrane chaperone that participates in the import and insertion of some multi-pass transmembrane proteins into the mitochondrial inner membrane.	'GrpE(PF01025.22)'	0	mitochondria
75439	0	0	0	0	0	-1.06337	Primary Active Transporters	Primary Active Transporters	P-P-bond-hydrolysis-driven transporters	The Mitochondrial Protein Translocase (MPT) Family	CHEBI:8526;protein polypeptide chain	Proteins and mRNA	Mitochondrial intermembrane chaperone that participates in the import and insertion of some multi-pass transmembrane proteins into the mitochondrial inner membrane.	'Tim44-like domain(PF04280.18)'	0	mitochondria
77203	0	0	0	1.0939	1.01595	0	Primary Active Transporters	Primary Active Transporters	P-P-bond-hydrolysis-driven transporters	The Nuclear mRNA Exporter (mRNA-E) Family	CHEBI:33699;messenger RNA	Proteins and mRNA	mRNA transport to the cytoplasm	'RNA recognition motif. (a.k.a. RRM, RBD, or RNP domain)(PF00076.25)'	0	nucleus
72694	0	0	0	1.20587	1.21667	1.48064	Channels/Pores	Channels/Pores	Membrane-bounded Channels	The Nuclear Pore Complex (NPC) Family	not found	Proteins and mRNA	Calcium selective cation channel that mediates Ca2+ uptake	'Ankyrin repeat(PF00023.33, PF13606.9)', 'Ankyrin repeats (3 copies)(PF12796.10)', 'Ankyrin repeats (many copies)(PF13637.9, PF13857.9)'	0	nucleus
81654	0	0	0	0	2.75239	0	Channels/Pores	Channels/Pores	Membrane-bounded Channels	The Nuclear Pore Complex (NPC) Family	CHEBI:14911;protein|CHEBI:8755;(ribonucleotide)n+m	Proteins and mRNA	import of proteins into peroxisomes	'WD domain, G-beta repeat(PF00400.35)'	0	nucleus
72600	0	0	0	0	1.14334	0	Channels/Pores	Channels/Pores	Membrane-bounded Channels	The Nuclear Pore Complex (NPC) Family	not found	Proteins and mRNA	Catalyzes phospholipid flipping	'EF hand(PF00036.35)', 'EF-hand domain(PF13405.9, PF14658.9)', 'EF-hand domain pair(PF13499.9, PF13833.9)'	0	nucleus
71652	0	1.70346	-1.84754	-2.11614	-2.54088	-1.83739	Primary Active Transporters	Primary Active Transporters	P-P-bond-hydrolysis-driven transporters	The Transcription-coupled TREX/TAP Nuclear mRNA Export Complex (TREX) Family	CHEBI:8755;(ribonucleotide)n+m	Proteins and mRNA	Catalyzes phospholipid flipping	'TAP C-terminal domain(PF03943.16)'	0	nucleus
73869	0	-3.26495	0	0	0	0	Channels/Pores	Channels/Pores	Membrane-bounded Channels	The Nuclear Pore Complex (NPC) Family	not found	Proteins and mRNA	mRNA transport to the cytoplasm	'DEAD/DEAH box helicase(PF00270.32)', 'Helicase conserved C-terminal domain(PF00271.34)'	0	nucleus
73522	0	-1.31315	0	0	0	0	Incompletely Characterized Transport Systems	Incompletely Characterized Transport Systems	Recognized transporters of unknown biochemical mechanism	The Nuclear t-RNA exporter (tRNA-E) Family	CHEBI:10652;transfer RNA	Proteins and mRNA	The t-exporter moves tRNA from nucleus to cytoplasm. consists of several proteins. The protein t-UTP8 acts between maturation and translocation across the nuclear pore complex. It interacts with the two tRNA export receptors, Los1 and Msn5, and the Ran GTPase, Gsp1 t-UTP8, probably transfers tRNA to the nuclear tRNA export receptors by using a channeling mechanism	'Ras family(PF00071.25)', 'Ras of Complex, Roc, domain of DAPkinase(PF08477.16)'	0	nucleus
72205	0	-1.0982	0	0	0	0	Channels/Pores	Channels/Pores	Membrane-bounded Channels	The Nuclear Pore Complex (NPC) Family	CHEBI:14911;protein|CHEBI:8755;(ribonucleotide)n+m	Proteins and mRNA	import of proteins into peroxisomes	'WD domain, G-beta repeat(PF00400.35)', 'Anaphase-promoting complex subunit 4 WD40 domain(PF12894.10)'	0	nucleus
78201	0	0	-1.3624	-1.2845	-2.2073	-2.11746	Primary Active Transporters	Primary Active Transporters	P-P-bond-hydrolysis-driven transporters	The Type VI Symbiosis/Virulence Secretory System (T6SS) Family	CHEBI:8526;protein polypeptide chain|CHEBI:4291;deoxyribonucleic acid	Proteins and mRNA	Three proteins have been implicated in nuclear export in yeast. These proteins are the Brl1 protein, a nuclear export system protein (Saitoh et al. 2005), the Brr6 protein of a similar function (de Bruyn Kops and Guthrie 2001), and Apq12 which forms a complex with Brl1 and Brr6 (Lone et al. 2015). They collectively seem to function in lipid homeostasis and maintenance of the nuclear envelop. Brr6…	'ATPase family associated with various cellular activities (AAA)(PF00004.32)', 'AAA domain (Cdc48 subfamily)(PF07724.17)', 'AAA domain (dynein-related subfamily)(PF07728.17)', 'C-terminal, D2-small domain, of ClpB protein (PF10431.12)', 'AAA lid domain(PF17871.4)'	0	nucleus
76751	0	0	-2.8386	-3.87406	-1.75853	-1.95966	Primary Active Transporters	Primary Active Transporters	P-P-bond-hydrolysis-driven transporters	The Chloroplast Envelope Protein Translocase (CEPT or Tic-Toc) Family	CHEBI:8526;protein polypeptide chain	Proteins and mRNA	Three proteins have been implicated in nuclear export in yeast. These proteins are the Brl1 protein, a nuclear export system protein (Saitoh et al. 2005), the Brr6 protein of a similar function (de Bruyn Kops and Guthrie 2001), and Apq12 which forms a complex with Brl1 and Brr6 (Lone et al. 2015). They collectively seem to function in lipid homeostasis and maintenance of the nuclear envelop. Brr6…	'ATPase family associated with various cellular activities (AAA)(PF00004.32)', 'Clp amino terminal domain, pathogenicity island component(PF02861.23)', 'AAA domain (Cdc48 subfamily)(PF07724.17)', 'AAA domain (dynein-related subfamily)(PF07728.17)', 'C-terminal, D2-small domain, of ClpB protein (PF10431.12)', 'AAA ATPase domain(PF13191.9)', 'AAA lid domain(PF17871.4)'	0	nucleus
71018	0	0	-1.0069	-1.20408	-1.12677	0	Accessory Factors Involved in Transport	Accessory Factors Involved in Transport	Auxiliary transport proteins	The β-Amyloid Cleaving Enzyme (BACE1) Family	CHEBI:25906;peptide|CHEBI:14911;protein	Proteins and mRNA	It has proteolytic activity and involved in copper ion storage and transport.	'Eukaryotic aspartyl protease(PF00026.26)', 'Xylanase inhibitor N-terminal(PF14543.9)'	0	outside
75717	0	1.01768	0	0	0	0	Primary Active Transporters	Primary Active Transporters	P-P-bond-hydrolysis-driven transporters	The Peroxisomal Protein Importer (PPI) Family	CHEBI:8526;protein polypeptide chain	Proteins and mRNA	import of proteins into peroxisomes	'ATPase family associated with various cellular activities (AAA)(PF00004.32)', 'AAA+ lid domain(PF17862.4)'	0	peroxisome
80030	0	-1.31578	0	0	0	0	Primary Active Transporters	Primary Active Transporters	P-P-bond-hydrolysis-driven transporters	The Peroxisomal Protein Importer (PPI) Family	CHEBI:8526;protein polypeptide chain	Proteins and mRNA	import of proteins into peroxisomes	'Ubiquitin-conjugating enzyme(PF00179.29)'	0	peroxisome
81007	0	0	-1.1855	0	-1.37396	-1.40911	Incompletely Characterized Transport Systems	Incompletely Characterized Transport Systems	Recognized transporters of unknown biochemical mechanism	The Integral Membrane Peroxisomal Protein Importer-2 (PPI2) Family	not found	Proteins and mRNA	Involved in peroxisome biosynthesis. Acts as a regulator of MSP1 by inhibiting the ability of MSP1 to unfold target proteins.	'Peroxin-3(PF04882.15)'	0	peroxisome
72665	0	0	-1.0226	0	0	0	Primary Active Transporters	Primary Active Transporters	P-P-bond-hydrolysis-driven transporters	The Peroxisomal Protein Importer (PPI) Family	CHEBI:8526;protein polypeptide chain	Proteins and mRNA	import of proteins into peroxisomes	'Pex2 / Pex12 amino terminal region(PF04757.17)', 'RING-type zinc-finger(PF13445.9)', 'Zinc finger, C3HC4 type (RING finger)(PF13920.9, PF13923.9)'	0	peroxisome
72047	0	0	0	-1.16257	-1.26472	0	Primary Active Transporters	Primary Active Transporters	P-P-bond-hydrolysis-driven transporters	The Peroxisomal Protein Importer (PPI) Family	CHEBI:8526;protein polypeptide chain	Proteins and mRNA	protein import into peroxisomes	not_found	0	peroxisome
71802	0	0	0	0	-4.03127	-3.0551	Primary Active Transporters	Primary Active Transporters	P-P-bond-hydrolysis-driven transporters	The Peroxisomal Protein Importer (PPI) Family	CHEBI:8526;protein polypeptide chain	Proteins and mRNA	The peroxisome complex for protein import into peroxisomes	'Integral peroxisomal membrane peroxin(PF06398.14)'	3	peroxisome
72774	0	0	0	0	-1.18935	0	Incompletely Characterized Transport Systems	Incompletely Characterized Transport Systems	Recognized transporters of unknown biochemical mechanism	The Integral Membrane Peroxisomal Protein Importer-2 (PPI2) Family	CHEBI:8526;protein polypeptide chain	Proteins and mRNA	peroxisomal protein importer (for insertion of integral membranes from the cytosol to the peroxisomal membrane). Acts as a cytosolic import receptor for peroxisomal membrane proteins (PMPs) and delivers them to the docking factor PEX3 at the peroxisomal membrane for subsequent insertion into the membrane.	'Peroxisomal membrane protein (Pex16)(PF08610.13)'	0	peroxisome
72965	0	0	8.06781	9.49869	0	5.07803	Primary Active Transporters	Primary Active Transporters	P-P-bond-hydrolysis-driven transporters	The Endosomal Sorting Complexes Required for Transport III (ESCRT-III) Family	CHEBI:14911;protein	Proteins and mRNA	The ESCRT III complex consists of at least 18 proteins and is required for the sorting and concentration of proteins resulting in the entry of these proteins into the invaginating vesicles of the multivesicular body	'WD domain, G-beta repeat(PF00400.35)', 'Coatomer WD associated region (PF04053.17)', 'Coatomer (COPI) alpha subunit C-terminus(PF06957.14)'	0	vesicles
76929	0	4.28343	3.55322	0	0	0	Primary Active Transporters	Primary Active Transporters	P-P-bond-hydrolysis-driven transporters	The Endosomal Sorting Complexes Required for Transport III (ESCRT-III) Family	CHEBI:14911;protein	Proteins and mRNA	import of proteins into peroxisomes	not_found	0	vesicles
75288	0	0	0	-1.05362	0	0	Primary Active Transporters	Primary Active Transporters	P-P-bond-hydrolysis-driven transporters	The Endosomal Sorting Complexes Required for Transport III (ESCRT-III) Family	CHEBI:14911;protein	Proteins and mRNA	modulates the stability of their targets. As a result, may control many cellular processes. Recruits ITCH, NEDD4 and SMURF2 to endosomal membranes. Negatively regulates KCNH2 potassium channel activity by decreasing its cell-surface expression and interfering with channel maturation through recruitment of NEDD4L to the Golgi apparatus and multivesicular body where it mediates KCNH2 degradatio	'C2 domain(PF00168.33)', 'WW domain(PF00397.29)', 'HECT-domain (ubiquitin-transferase)(PF00632.28)'	0	vesicles
76204	-1.0698	-1.95746	0	0	1.21713	1.07437	Primary Active Transporters	Primary Active Transporters	P-P-bond-hydrolysis-driven transporters	The Endosomal Sorting Complexes Required for Transport III (ESCRT-III) Family	CHEBI:14911;protein	Proteins and mRNA	Implicated in synaptic vesicle endocytosis. May recruit other proteins to membranes with high curvature.	'SH3 domain(PF00018.31)', 'Variant SH3 domain(PF07653.20, PF14604.9)'	0	vesicles
78667	-1.1865	-1.25707	0	0	0	0	Incompletely Characterized Transport Systems	Incompletely Characterized Transport Systems	Recognized transporters of unknown biochemical mechanism	The Retromer-dependent Vacuolar Protein Sorting (R-VPS) Family	CHEBI:8526;protein polypeptide chain	Proteins and mRNA	The t-exporter moves tRNA from nucleus to cytoplasm. consists of several proteins. The protein t-UTP8 acts between maturation and translocation across the nuclear pore complex. It interacts with the two tRNA export receptors, Los1 and Msn5, and the Ran GTPase, Gsp1 t-UTP8, probably transfers tRNA to the nuclear tRNA export receptors by using a channeling mechanism	'ADP-ribosylation factor family(PF00025.24)', 'Ras family(PF00071.25)', 'Ras of Complex, Roc, domain of DAPkinase(PF08477.16)'	0	endosomes
77984	-1.22737	0	0	0	0	0	Primary Active Transporters	Primary Active Transporters	P-P-bond-hydrolysis-driven transporters	The Endoplasmic Reticular Retrotranslocon (ER-RT) Family	CHEBI:14911;protein	Proteins and mRNA	may form cation-specific channels. Hsc70, has been incorporated into artificial lipid bilayers, and it proved to mediate stable transmembrane ion flow. Cation-selective flux occurred in well-defined, multilevel, discrete events suggesting the formation of a multi-conductance ion channel.	'Hsp70 protein(PF00012.23)', 'MreB/Mbl protein(PF06723.16)'	0	ER
74569	-1.38999	0	0	0	0	0	Primary Active Transporters	Primary Active Transporters	P-P-bond-hydrolysis-driven transporters	The Peroxisomal Protein Importer (PPI) Family	CHEBI:8526;protein polypeptide chain	Proteins and mRNA	import of proteins into peroxisomes	'Ubiquitin-conjugating enzyme(PF00179.29)'	0	peroxisome
74378	-1.55882	0	-5.12348	-5.13801	-5.89907	-5.78399	Channels/Pores	Channels/Pores	Membrane-bounded Channels	The Nuclear Pore Complex (NPC) Family	not found	Proteins and mRNA	Catalyzes phospholipid flipping	'Nucleoporin FG repeat region(PF13634.9)', 'Nucleoporin complex subunit 54(PF13874.9)'	0	nucleus
72891	-2.43147	-1.52207	3.35284	3.81997	3.59743	4.8327	Accessory Factors Involved in Transport	Accessory Factors Involved in Transport	Auxiliary transport proteins	The β-Amyloid Cleaving Enzyme (BACE1) Family	CHEBI:25906;peptide|CHEBI:14911;protein	Proteins and mRNA	It has proteolytic activity and involved in copper ion storage and transport.	'Eukaryotic aspartyl protease(PF00026.26)'	1	outside
71636	0	0	5.16348	3.48774	3.55068	3.74221	Electrochemical Potential-driven Transporters	Electrochemical Potential-driven Transporters	Porters (uniporters, symporters, antiporters)	The Inorganic Phosphate Transporter (PiT) Family	CHEBI:9175;sodium(1+)|CHEBI:7793;phosphate(3-)	P, Na+	CCA67029.1//related to PHO-4 phosphate-repressible phosphate permease. High-affinity transporter for external inorganic phosphate. Acts probably as a sodium-phosphate symporter. Component of the high affinity phosphate transport system II (ptsII) necessary for scavenging phosphorus from the environment under conditions of limiting phosphorus.	'Phosphate transporter family(PF01384.23)'	10	plasma membrane
77149	0	0	0	0	0	-1.17068	Electrochemical Potential-driven Transporters	Electrochemical Potential-driven Transporters	Porters (uniporters, symporters, antiporters)	The Mitochondrial Carrier (MC) Family	CHEBI:8154;phosphonate(2-)|CHEBI:7793;phosphate(3-)|CHEBI:4984;fatty acid	P, Lipids	Transport of phosphate groups from the cytosol to the mitochondrial matrix	'Mitochondrial carrier protein(PF00153.30)'	0	mitochondria
78930	0	-2.92016	0	-1.45947	-1.40229	-3.03396	Electrochemical Potential-driven Transporters	Electrochemical Potential-driven Transporters	Porters (uniporters, symporters, antiporters)	The Major Facilitator Superfamily (MFS)	CHEBI:7793;phosphate(3-)	P	High-affinity transporter for external inorganic phosphate.	'Sugar (and other) transporter(PF00083.27)', 'Major Facilitator Superfamily(PF07690.19)'	10	plasma membrane
78939	0	0	-2.43271	-2.86561	-2.75504	-3.4694	Electrochemical Potential-driven Transporters	Electrochemical Potential-driven Transporters	Porters (uniporters, symporters, antiporters)	The Major Facilitator Superfamily (MFS)	CHEBI:7793;phosphate(3-)	P	High-affinity transporter for external inorganic phosphate.	'Sugar (and other) transporter(PF00083.27)', 'Major Facilitator Superfamily(PF07690.19)'	11	plasma membrane
71135	0	0	0	-2.80829	0	0	Electrochemical Potential-driven Transporters	Electrochemical Potential-driven Transporters	Porters (uniporters, symporters, antiporters)	The Major Facilitator Superfamily (MFS)	CHEBI:7793;phosphate(3-)	P	H+-phosphate symporter. High-affinity transporter for external inorganic phosphate. Acts probably as a H+-phosphate symporter.	'Sugar (and other) transporter(PF00083.27)', 'Major Facilitator Superfamily(PF07690.19)'	3	plasma membrane
81198	-2.90729	-2.26437	0	0	-1.51893	-1.89575	Electrochemical Potential-driven Transporters	Electrochemical Potential-driven Transporters	Porters (uniporters, symporters, antiporters)	The Major Facilitator Superfamily (MFS)	CHEBI:7793;phosphate(3-)	P	H+-phosphate symporter. High-affinity transporter for external inorganic phosphate. Acts probably as a H+-phosphate symporter.	'Sugar (and other) transporter(PF00083.27)', 'Major Facilitator Superfamily(PF07690.19)'	3	plasma membrane
73064	0	0	0	0	1.17506	0	Channels/Pores	Channels/Pores	α-Type Channels	The Large Conductance Mechanosensitive Ion Channel (MscL) Family	CHEBI:24870;ion	Osmoregulatory compounds	MscL Bacterial Channel that opens in response to stretch forces in the membrane lipid bilayer. May participate in the regulation of osmotic pressure changes within the cell. Mechanosensor, osmoregulation	'Large-conductance mechanosensitive channel, MscL(PF01741.21)'	2	plasma membrane
72175	0	-1.10702	-1.70419	-2.05153	-1.0416	-1.21674	Channels/Pores	Channels/Pores	α-Type Channels	The Small Conductance Mechanosensitive Ion Channel (MscS) Family	CHEBI:24870;ion	Osmoregulatory compounds	Putative small conductance mechanosensitive channel; Calcium channel, MacS	'Mechanosensitive ion channel(PF00924.21)'	6	plasma membrane
76961	0	0	1.09677	1.45085	1.74117	1.52227	Electrochemical Potential-driven Transporters	Electrochemical Potential-driven Transporters	Porters (uniporters, symporters, antiporters)	The Major Facilitator Superfamily (MFS)	CHEBI:10646;choline alfoscerate|CHEBI:36315;glycerophosphoinositol	Organic-P	High-affinity transporter for external inorganic phosphate (Pi). Probably involved in Pi uptake, translocation and internal transport throughout the plant.	'Sugar (and other) transporter(PF00083.27)', 'Major Facilitator Superfamily(PF07690.19)'	10	plasma membrane
79489	2.01439	1.98356	0	0	-1.13431	0	Primary Active Transporters	Primary Active Transporters	Oxidoreduction-driven transporters	The Prokaryotic Succinate Dehydrogenase (SDH) Family	CHEBI:30031;succinate(2-)|CHEBI:42511;fumarate(2-)|CHEBI:6749;menaquinone	Organic acids	The light-harvesting complex (LHC) functions as a light receptor, it captures and delivers excitation energy to photosystems with which it is closely associated.????	'Cytochrome b5-like Heme/Steroid binding domain(PF00173.31)', 'FAD binding domain(PF00890.27, PF01494.22)', 'FAD dependent oxidoreductase(PF01266.27, PF12831.10)', 'Pyridine nucleotide-disulphide oxidoreductase(PF07992.17)', 'NAD(P)-binding Rossmann-like domain(PF13450.9)'	0	mitochondria
77232	1.65412	1.36872	0	0	0	0	Electrochemical Potential-driven Transporters	Electrochemical Potential-driven Transporters	Porters (uniporters, symporters, antiporters)	The Mitochondrial Carrier (MC) Family	CHEBI:3771;coenzyme A	Organic acids	accumulation of coenzyme A in the mitochondrial matrix.	'Mitochondrial carrier protein(PF00153.30)'	1	mitochondria
71420	0	0	0	0	0	-1.08315	Electrochemical Potential-driven Transporters	Electrochemical Potential-driven Transporters	Porters (uniporters, symporters, antiporters)	The Major Facilitator Superfamily (MFS)	CHEBI:25384;monocarboxylic acid	Organic acids	MFS putative monocarboxylic acid transporter, UMF23B	MCH1, Major Facilitator Superfamily (PF07690.19), Nodulin-like (PF06813.16)	10	?
77347	0	-1.88993	0	0	0	0	Electrochemical Potential-driven Transporters	Electrochemical Potential-driven Transporters	Porters (uniporters, symporters, antiporters)	The Mitochondrial Carrier (MC) Family	CHEBI:16452;oxaloacetate(2-)|CHEBI:9335;sulfate|CHEBI:9569;thiosulfate(2-)|CHEBI:38083;malonate ester	Organic acids	Oxaloacetate, Malonate, Sulfate, Thiosulfate transport	'Mitochondrial carrier protein(PF00153.30)'	2	mitochondria
74474	0	0	-7.03966	-3.27932	-2.38615	-5.86756	Electrochemical Potential-driven Transporters	Electrochemical Potential-driven Transporters	Porters (uniporters, symporters, antiporters)	The Mitochondrial Carrier (MC) Family	CHEBI:50744;citrate salt|CHEBI:30031;succinate(2-)|CHEBI:42511;fumarate(2-)|CHEBI:30915;2-oxoglutaric acid	Organic acids	Citrate, Oxoglutarate, Succinate, Fumarate mitochondrial transport	'Mitochondrial carrier protein(PF00153.30)'	0	mitochondria
75254	0	0	0	0	-1.0563	-1.22226	Electrochemical Potential-driven Transporters	Electrochemical Potential-driven Transporters	Porters (uniporters, symporters, antiporters)	The Mitochondrial Carrier (MC) Family	CHEBI:30031;succinate(2-)|CHEBI:42511;fumarate(2-)	Organic acids	Transports cytoplasmic succinate into the mitochondrial matrix in exchange for fumarate	'Mitochondrial carrier protein(PF00153.30)'	0	mitochondria
72076	0	0	0	1.18748	1.65062	1.15933	Electrochemical Potential-driven Transporters	Electrochemical Potential-driven Transporters	Porters (uniporters, symporters, antiporters)	The Major Facilitator Superfamily (MFS)	CHEBI:50744;citrate salt|CHEBI:16810;2-oxoglutarate(2-)|CHEBI:15595;malate(2-)|CHEBI:30031;succinate(2-)|CHEBI:29806;fumarate(2-)|CHEBI:24996;lactate	Organic acids	Essential to lactate transport.	'Sugar (and other) transporter(PF00083.27)', 'Major Facilitator Superfamily(PF07690.19)'	8	plasma membrane
79443	0	0	0	0	0	1.09425	Electrochemical Potential-driven Transporters	Electrochemical Potential-driven Transporters	Porters (uniporters, symporters, antiporters)	The Major Facilitator Superfamily (MFS)	CHEBI:24175;galacturonate	Organic acids	quinate transport	'Sugar (and other) transporter(PF00083.27)', 'Major Facilitator Superfamily(PF07690.19)'	11	plasma membrane
75297	0	-1.34907	-1.03099	0	0	0	Channels/Pores	Channels/Pores	α-Type Channels	The Anion Channel-forming Bestrophin (Bestrophin) Family	CHEBI:50744;citrate salt|CHEBI:17272;propionate|CHEBI:16150;benzoate|CHEBI:53423;polysorbate 40	Organic acids	Plasma membrane Ca2+-activated anion-selective channel, Best1 (AN2251) of 499 aas and 4 TMSs. Transports citrate, propionate, benzoate, and sorbate	'Bestrophin, RFP-TM, chloride channel(PF01062.24)'	3	plasma membrane
72655	0	0	0	-1.15901	0	0	Electrochemical Potential-driven Transporters	Electrochemical Potential-driven Transporters	Porters (uniporters, symporters, antiporters)	The Major Facilitator Superfamily (MFS)	CHEBI:35396;tartrate	Organic acids	Putative tartrate transporter	'Major Facilitator Superfamily(PF07690.19)'	10	plasma membrane
76117	4.55518	0	0	0	0	0	Channels/Pores	Electrochemical Potential-driven Transporters	Porters (uniporters, symporters, antiporters)	The Drug/Metabolite Transporter (DMT) Superfamily	CHEBI:84880;GDP-D-mannose	Nucleotide-sugar	import of GDP-mannose from the cytoplasm into the Golgi lumen	not_found	8	Golgi
76267	2.36167	1.94455	0	0	0	0	Electrochemical Potential-driven Transporters	Electrochemical Potential-driven Transporters	Porters (uniporters, symporters, antiporters)	The Mitochondrial Carrier (MC) Family	CHEBI:2356;adenosine 5'-monophosphate|CHEBI:2342;ADP|CHEBI:2359;ATP	Nucleotide-P	ATP, ADP, AMP transport in peroxisome. uniport of ATP and adenine nucleotide hetero-exchange transport between the cytosol and the peroxisomal lumen. This transport is accompanied by a proton transport from the peroxisomal lumen to the cytosol. Transport of ATP into the peroxisome is required for beta-oxidation of medium-chain fatty acids. Required for growth on medium-chain fatty acids, pH gradi…	'Mitochondrial carrier protein(PF00153.30)', 'BTB/POZ domain(PF00651.34)'	3	mitochondria
72467	0	0	4.85745	7.21037	8.06256	5.83996	Electrochemical Potential-driven Transporters	Electrochemical Potential-driven Transporters	Porters (uniporters, symporters, antiporters)	The Mitochondrial Carrier (MC) Family	CHEBI:5212;GDP|CHEBI:5848;IDP|CHEBI:5851;ITP|CHEBI:5234;GTP	Nucleotide-P	GTP uptake and GDP exit from mitochondria	'Mitochondrial carrier protein(PF00153.30)'	0	mitochondria
72902	0	0	0	0	-1.14225	-2.54641	Electrochemical Potential-driven Transporters	Electrochemical Potential-driven Transporters	Porters (uniporters, symporters, antiporters)	The Mitochondrial Carrier (MC) Family	CHEBI:61417;TDP(3-)|CHEBI:9533;thiamine(1+) monophosphate|CHEBI:3285;CTP|CHEBI:10530;dTTP|CHEBI:9850;UTP|CHEBI:8675;pyrimidine	Nucleotide-P	Pyrimidines, TTP, UTP, CTP, TMP, TDP uptake	'Mitochondrial carrier protein(PF00153.30)'	0	mitochondria
73839	0	0	0	0	0	-1.3499	Electrochemical Potential-driven Transporters	Electrochemical Potential-driven Transporters	Porters (uniporters, symporters, antiporters)	The Mitochondrial Carrier (MC) Family	CHEBI:2342;ADP|CHEBI:2359;ATP	Nucleotide-P	ATP, ADP mitochondrial transporter. ADP:ATP antiporter that mediates import of ADP into the mitochondrial matrix for ATP synthesis, and export of ATP out to fuel the cell	'Mitochondrial carrier protein(PF00153.30)'	3	mitochondria
73914	4.73567	5.6694	0	0	0	0	Electrochemical Potential-driven Transporters	Electrochemical Potential-driven Transporters	Porters (uniporters, symporters, antiporters)	The Mitochondrial Carrier (MC) Family	CHEBI:8675;pyrimidine	Nucleobases	exchange of cytoplasmic glutamate with mitochondrial aspartate	'Mitochondrial carrier protein(PF00153.30)'	0	mitochondria
77459	0	1.39914	5.31571	5.12306	5.2378	5.04254	Electrochemical Potential-driven Transporters	Electrochemical Potential-driven Transporters	Porters (uniporters, symporters, antiporters)	The Nucleobase:Cation Symporter-1 (NCS1) Family	CHEBI:9882;uracil	Nucleobases	Allantoin transport. Dal4	'Permease for cytosine/purines, uracil, thiamine, allantoin(PF02133.18)'	12	plasma membrane
71184	0	0	1.91842	1.8219	2.50231	2.29809	Electrochemical Potential-driven Transporters	Electrochemical Potential-driven Transporters	Porters (uniporters, symporters, antiporters)	The Nucleobase:Cation Symporter-1 (NCS1) Family	CHEBI:9882;uracil	Nucleobase	Allantoin transport. Dal4	'Permease for cytosine/purines, uracil, thiamine, allantoin(PF02133.18)'	12	plasma membrane
78062	4.13326	1.24753	1.56512	0	0	0	Accessory Factors Involved in Transport	Accessory Factors Involved in Transport	Auxiliary transport proteins	The Voltage-gated K+ Channel β-subunit (Kvβ) Family	not found	None	Voltage-gated potassium channel subunit beta-1. Cytoplasmic potassium channel subunit that modulates the characteristics of the channel-forming alpha-subunits. Modulates action potentials via its effect on the pore-forming alpha subunits (Probable).	'Aldo/keto reductase family(PF00248.24)'	0	?
71360	2.82115	0	1.70872	2.06854	2.33364	1.50696	Accessory Factors Involved in Transport	Accessory Factors Involved in Transport	Auxiliary transport proteins	The Voltage-gated K+ Channel β-subunit (Kvβ) Family	not found	None	Voltage-gated potassium channel subunit beta-1. Cytoplasmic potassium channel subunit that modulates the characteristics of the channel-forming alpha-subunits. Modulates action potentials via its effect on the pore-forming alpha subunits (Probable).	'Aldo/keto reductase family(PF00248.24)'	0	?
72920	1.64922	1.94718	0	0	0	0	Accessory Factors Involved in Transport	Accessory Factors Involved in Transport	Auxiliary transport proteins	The Stretch-activated Calcium Channel Auxiliary Protein, Mid1 (Mid1) Family	not found	None	Mid1 auxiliary protein with Cch1, Calcium channel, putativ	'Stretch-activated Ca2+-permeable channel component(PF12929.10)'	0	plasma membrane
74559	1.36713	1.2289	0	0	0	0	Primary Active Transporters	Primary Active Transporters	Oxidoreduction-driven transporters	The Prokaryotic Succinate Dehydrogenase (SDH) Family	not found	None	Succinate dehydrogenase complex, or succinate:ubiquinone oxidoreductase (SQR) or mitochondrial respiratory complex II of four subunits, SdhA, B, C and D. Does not transport protons across the membrane, but all 4 subunits are homologous to the prokaryotic Sdh subunits that do transport protons.	'FAD binding domain(PF00890.27)'	0	mitochondria
72809	0	0	7.54605	5.32134	4.94471	5.62255	Accessory Factors Involved in Transport	Accessory Factors Involved in Transport	Ribosomally synthesized protein/peptide toxins/agonists that target channels and carriers	The Triflin Toxin (Triflin or CRISP) Family	not found	None	high potassium-induced depolarization. May target voltage-gated calcium channels.	'Cysteine-rich secretory protein family(PF00188.29)'	0	?
74717	0	0	4.93721	4.30153	6.87301	6.10894	Accessory Factors Involved in Transport	Accessory Factors Involved in Transport	Auxiliary transport proteins	The Voltage-gated K+ Channel β-subunit (Kvβ) Family	not found	None	Mediates closure of delayed rectifier potassium channels by physically obstructing the pore via its N-terminal domain	'Aldo/keto reductase family(PF00248.24)'	0	?
80543	0	0	2.57327	1.2749	2.57644	2.23414	Accessory Factors Involved in Transport	Accessory Factors Involved in Transport	Auxiliary transport proteins	The 5'-AMP-activated protein kinase (AMPK) Family	not found	None	Mg homeostasis (bacterial MgtE)	'Protein kinase domain(PF00069.28)', 'Phosphotransferase enzyme family(PF01636.26)', 'Protein tyrosine and serine/threonine kinase(PF07714.20)'	0	?
81491	0	0	0	3.01704	0	0	Accessory Factors Involved in Transport	Accessory Factors Involved in Transport	Auxiliary transport proteins	The Voltage-gated K+ Channel β-subunit (Kvβ) Family	not found	None	Voltage-gated potassium channel subunit beta-1. Cytoplasmic potassium channel subunit that modulates the characteristics of the channel-forming alpha-subunits. Modulates action potentials via its effect on the pore-forming alpha subunits (Probable).	'Aldo/keto reductase family(PF00248.24)'	0	?
79957	0	0	0	1.01727	1.1092	1.62756	Accessory Factors Involved in Transport	Accessory Factors Involved in Transport	Auxiliary transport proteins	The Voltage-gated K+ Channel β-subunit (Kvβ) Family	not found	None	General stress protein 69, GSP69. There is no evidence that this protein functions to regulate a transport system in bacteria.	'Aldo/keto reductase family(PF00248.24)'	0	?
74718	0	-1.43975	0	0	1.42721	0	Accessory Factors Involved in Transport	Accessory Factors Involved in Transport	Auxiliary transport proteins	The Voltage-gated K+ Channel β-subunit (Kvβ) Family	not found	None	Voltage-gated potassium channel subunit beta-1. Cytoplasmic potassium channel subunit that modulates the characteristics of the channel-forming alpha-subunits. Modulates action potentials via its effect on the pore-forming alpha subunits (Probable).	'Aldo/keto reductase family(PF00248.24)'	0	?
74716	0	0	0	0	0	1.73156	Accessory Factors Involved in Transport	Accessory Factors Involved in Transport	Auxiliary transport proteins	The Voltage-gated K+ Channel β-subunit (Kvβ) Family	not found	None	Voltage-gated potassium channel subunit beta-1. Cytoplasmic potassium channel subunit that modulates the characteristics of the channel-forming alpha-subunits. Modulates action potentials via its effect on the pore-forming alpha subunits (Probable).	'Aldo/keto reductase family(PF00248.24)'	0	?
79792	0	0	-1.95864	-2.16935	-1.97383	-1.37305	Accessory Factors Involved in Transport	Accessory Factors Involved in Transport	Auxiliary transport proteins	The Stomatin/Podocin/Band 7/Nephrosis.2/SPFH (Stomatin) Family	not found	None	mechanosensor, osmoregulation, ER? Subunit of an amiloride-sensitive cation channel (degenerin channel complex) permeable for sodium, potassium, lithium and N-methylglucamine, and required for mechanosensory transduction (touch sensitivity)	'SPFH domain / Band 7 family(PF01145.28)'	0	?
77983	0	0	-1.51531	-1.21441	0	-1.24477	Accessory Factors Involved in Transport	Accessory Factors Involved in Transport	Auxiliary transport proteins	The Auxiliary Nutrient Transporter (ANT) Family	not found	None	Required for the glucose and other nutrients uptake at low temperature.	'Kiaa1109 N-terminal region(PF20413.1)'	0	?
74110	0	0	-1.72767	-1.86048	0	0	Accessory Factors Involved in Transport	Accessory Factors Involved in Transport	Auxiliary transport proteins	The Endophilin (Endophilin) Family	not found	None	Component of a cytoskeletal structure that is required for the formation of endocytic vesicles at the plasma membrane level.	'BAR domain(PF03114.21)'	0	plasma membrane
78458	-2.97112	0	0	0	1.47205	1.23063	Accessory Factors Involved in Transport	Accessory Factors Involved in Transport	Auxiliary transport proteins	The Calmodulin Calcium Binding Protein (Calmodulin) Family	not found	None	Catalyzes phospholipid flipping	'EF hand(PF00036.35)', 'EF-hand domain(PF13405.9, PF14658.9)', 'EF-hand domain pair(PF13499.9, PF13833.9)'	0	?
72636	0	1.06029	1.08168	0	0	0	Electrochemical Potential-driven Transporters	Electrochemical Potential-driven Transporters	Porters (uniporters, symporters, antiporters)	The Monovalent Cation:Proton Antiporter-2 (CPA2) Family	CHEBI:9175;sodium(1+)|CHEBI:5584;hydron	Na, H+	SiVNX1. Na+/H+ antiporter that transports sodium from the cytoplasm into the thylakoid lumen in exchange for protons. Contributes to sodium homeostasis and tolerance.	'Sodium/hydrogen exchanger family(PF00999.24)'	11	mitochondria
74006	0	0	0	-1.39706	-1.26091	-1.07924	Electrochemical Potential-driven Transporters	Electrochemical Potential-driven Transporters	Porters (uniporters, symporters, antiporters)	The Monovalent Cation:Proton Antiporter-1 (CPA1) Family	CHEBI:9175;sodium(1+)|CHEBI:5584;hydron	Na, H+	SiNHX1. exchange of protons for cations such as Na+ or K+ in vacuole	'Sodium/hydrogen exchanger family(PF00999.24)'	10	vacuole
76116	-1.10254	-1.35577	0	0	0	0	Primary Active Transporters	Primary Active Transporters	Decarboxylation-driven transporters	The Na+-transporting Carboxylic Acid Decarboxylase (NaT-DC) Family	CHEBI:9175;sodium(1+)	Na	catalyze decarboxylation of a substrate carboxylic acid (oxaloacetate, methylmalonyl-CoA, glutaconyl-CoA and malonate) and use the energy released to drive extrusion of one or two sodium ions (Na+) from the cytoplasm of the cell. Only in bacteria!!!	'Biotin carboxylase, N-terminal domain(PF00289.25)', 'Biotin-requiring enzyme(PF00364.25)', 'HMGL-like(PF00682.22)', 'ATP-grasp domain(PF02222.25, PF02655.17)', 'Conserved carboxylase domain(PF02436.21)', 'Biotin carboxylase C-terminal domain(PF02785.22)', 'Carbamoyl-phosphate synthase L chain, ATP binding domain(PF02786.20)', 'D-ala D-ala ligase C-terminus(PF07478.16)', 'Biotin-lipoyl like(PF135…	0	?
72818	0	0	1.53674	1.97413	1.54488	1.86065	Electrochemical Potential-driven Transporters	Electrochemical Potential-driven Transporters	Porters (uniporters, symporters, antiporters)	The Oligopeptide Transporter (OPT) Family	CHEBI:5437;glutathione|CHEBI:9742;tripeptide	N, S	High-affinity glutathione transporter which plays a role in scavenging glutathione from the extracellular environment for the maintenance of sulfur homeostasis.	'OPT oligopeptide transporter protein(PF03169.18)'	12	ER
71780	0	0	2.34575	2.51661	2.79098	2.53977	Electrochemical Potential-driven Transporters	Electrochemical Potential-driven Transporters	Porters (uniporters, symporters, antiporters)	The Nucleobase/Ascorbate Transporter (NAT) or Nucleobase:Cation Symporter-2 (NCS2) Family	CHEBI:2470;adenine|CHEBI:5563;guanine|CHEBI:5841;hypoxanthine	N, Nucleobases	molibdate transporter	'Permease family(PF00860.23)'	11	plasma membrane
71790	0	-1.39382	1.79935	1.74051	1.94182	1.63905	Electrochemical Potential-driven Transporters	Electrochemical Potential-driven Transporters	Porters (uniporters, symporters, antiporters)	The Concentrative Nucleoside Transporter (CNT) Family	CHEBI:5584;hydron|CHEBI:7647;nucleoside	N, Nucleobases	Nucleosides transport, H+	'Na+ dependent nucleoside transporter N-terminus(PF01773.23)', 'Na+ dependent nucleoside transporter C-terminus(PF07662.16)'	12	plasma membrane
73823	0	0	2.0932	2.86551	2.53863	2.57252	Electrochemical Potential-driven Transporters	Electrochemical Potential-driven Transporters	Porters (uniporters, symporters, antiporters)	The Nucleobase/Ascorbate Transporter (NAT) or Nucleobase:Cation Symporter-2 (NCS2) Family	CHEBI:9885;7,9-dihydro-1H-purine-2,6,8(3H)-trione|CHEBI:10059;9H-xanthine	N, Nucleobases	purines, allantoin transporters	'Permease family(PF00860.23)'	12	plasma membrane, vacuole
73482	3.7875	0	0	0	-1.31789	-1.51812	Electrochemical Potential-driven Transporters	Electrochemical Potential-driven Transporters	Porters (uniporters, symporters, antiporters)	The Acetate Uptake Transporter (AceTr) Family	CHEBI:7434;ammonia	N	ammonia export and acetate uptake	'GPR1/FUN34/yaaH family(PF01184.22)'	6	plasma membrane
75508	3.22276	0	0	0	0	0	Electrochemical Potential-driven Transporters	Electrochemical Potential-driven Transporters	Porters (uniporters, symporters, antiporters)	The Acetate Uptake Transporter (AceTr) Family	CHEBI:13704;acetate	N	ammonia export and acetate uptake	'GPR1/FUN34/yaaH family(PF01184.22)'	6	plasma membrane
75992	1.2847	2.09969	0	0	0	0	Electrochemical Potential-driven Transporters	Electrochemical Potential-driven Transporters	Porters (uniporters, symporters, antiporters)	The Amino Acid/Auxin Permease (AAAP) Family	CHEBI:2642;alpha-amino acid	N	Involved in amino acid efflux from the vacuole to the cytoplasm. Capable of transporting aspartate and glutamate.	'Transmembrane amino acid transporter protein(PF01490.21)'	11	vacuole
80362	1.07699	1.28415	0	0	0	0	Electrochemical Potential-driven Transporters	Electrochemical Potential-driven Transporters	Porters (uniporters, symporters, antiporters)	The Mitochondrial Carrier (MC) Family	CHEBI:21301;L-glutamate(1-)	N	Carnitine, Acyl Carnitine transport mictochondria	'Mitochondrial carrier protein(PF00153.30)'	2	mitochondria
78538	0	0	3.56271	3.80804	2.99482	3.87618	Electrochemical Potential-driven Transporters	Electrochemical Potential-driven Transporters	Porters (uniporters, symporters, antiporters)	The Oligopeptide Transporter (OPT) Family	CHEBI:7755;oligopeptide	N	oligopeptides transport, gluthathione transport	'OPT oligopeptide transporter protein(PF03169.18)'	13	ER
73068	0	0	0	1.35853	2.13416	0	Electrochemical Potential-driven Transporters	Electrochemical Potential-driven Transporters	Porters (uniporters, symporters, antiporters)	The Oligopeptide Transporter (OPT) Family	CHEBI:7755;oligopeptide	N	oligopeptides transport, gluthathione transport	'OPT oligopeptide transporter protein(PF03169.18)'	14	ER
73069	0	-1.83119	0	0	0	0	Electrochemical Potential-driven Transporters	Electrochemical Potential-driven Transporters	Porters (uniporters, symporters, antiporters)	The Oligopeptide Transporter (OPT) Family	CHEBI:9500;tetrapeptide	N	sexual differentiation peptide transporter?	'OPT oligopeptide transporter protein(PF03169.18)'	15	ER
73818	0	0	-1.61004	-2.26651	0	0	Electrochemical Potential-driven Transporters	Electrochemical Potential-driven Transporters	Porters (uniporters, symporters, antiporters)	The Major Facilitator Superfamily (MFS)	CHEBI:2642;alpha-amino acid	N	lysosome transporter???	'Major Facilitator Superfamily(PF07690.19)'	11	lysosomes
78533	0	0	1.04982	1.06934	0	1.09973	Electrochemical Potential-driven Transporters	Electrochemical Potential-driven Transporters	Porters (uniporters, symporters, antiporters)	The Mitochondrial Carrier (MC) Family	not found	N	ATP:ADP antiporter activity?	'Mitochondrial carrier protein(PF00153.30)'	0	mitochondria
76907	0	0	0	0	1.38493	0	Electrochemical Potential-driven Transporters	Electrochemical Potential-driven Transporters	Porters (uniporters, symporters, antiporters)	The Mitochondrial Carrier (MC) Family	not found	N	Carnitine, Acyl Carnitine transport mictochondria. Mediates the transport of acylcarnitines of different length across the mitochondrial inner membrane from the cytosol to the mitochondrial matrix for their oxidation by the mitochondrial fatty acid-oxidation pathway.	'Mitochondrial carrier protein(PF00153.30)'	1	mitochondria
77685	0	0	3.57774	3.74182	5.29346	4.84148	Electrochemical Potential-driven Transporters	Electrochemical Potential-driven Transporters	Porters (uniporters, symporters, antiporters)	The Oligopeptide Transporter (OPT) Family	CHEBI:7755;oligopeptide	N	oligopeptides transporter	'OPT oligopeptide transporter protein(PF03169.18)'	15	plasma membrane
73785	0	0	2.9335	2.77985	3.50965	3.29747	Electrochemical Potential-driven Transporters	Electrochemical Potential-driven Transporters	Porters (uniporters, symporters, antiporters)	The Proton-dependent Oligopeptide Transporter (POT/PTR) Family	CHEBI:9742;tripeptide|CHEBI:4634;dipeptide	N	peptide uptake	'POT family(PF00854.24)'	9	plasma membrane
78002	0	0	2.85559	2.60156	2.98679	3.23882	Electrochemical Potential-driven Transporters	Electrochemical Potential-driven Transporters	Porters (uniporters, symporters, antiporters)	The Amino Acid-Polyamine-Organocation (APC) Family	CHEBI:2642;alpha-amino acid	N	Required for high-affinity, high-specificity GABA transport. Also transports putrescine.	'Amino acid permease(PF00324.24, PF13520.9)'	12	plasma membrane
78274	0	-1.4554	3.42996	3.19174	4.77744	4.16035	Electrochemical Potential-driven Transporters	Electrochemical Potential-driven Transporters	Porters (uniporters, symporters, antiporters)	The Amino Acid-Polyamine-Organocation (APC) Family	CHEBI:6829;methionine|CHEBI:2643;arginine	N	arginine and lysine uptake	'Amino acid permease(PF00324.24, PF13520.9)'	12	plasma membrane
81106	0	0	0	0	1.88869	2.28056	Electrochemical Potential-driven Transporters	Electrochemical Potential-driven Transporters	Porters (uniporters, symporters, antiporters)	The Major Facilitator Superfamily (MFS)	CHEBI:60311;thyroid hormone	N	The low affinity aromatic amino acid (Tyr, Trp, Phe) transporter, TAT1. Thyroid hormones (TH) transporter, MCT10 of 505 aas and 12 TMSs. Monocarboxylate transporter	'WD domain, G-beta repeat(PF00400.35)', 'NACHT domain(PF05729.15)', 'Major Facilitator Superfamily(PF07690.19)'	7	plasma membrane
81306	0	0	0	0	1.42306	0	Electrochemical Potential-driven Transporters	Electrochemical Potential-driven Transporters	Porters (uniporters, symporters, antiporters)	The Oligopeptide Transporter (OPT) Family	CHEBI:7755;oligopeptide	N	oligopeptides transporter	'OPT oligopeptide transporter protein(PF03169.18)'	13	plasma membrane
78483	0	0	0	0	1.26371	0	Electrochemical Potential-driven Transporters	Electrochemical Potential-driven Transporters	Porters (uniporters, symporters, antiporters)	The Oligopeptide Transporter (OPT) Family	CHEBI:7755;oligopeptide	N	OPT family member	'OPT oligopeptide transporter protein(PF03169.18)'	2	plasma membrane
74412	0	0	0	0	1.05402	0	Electrochemical Potential-driven Transporters	Electrochemical Potential-driven Transporters	Porters (uniporters, symporters, antiporters)	The Amino Acid-Polyamine-Organocation (APC) Family	CHEBI:22660;aspartic acid|CHEBI:18237;glutamic acid	N	Can transport glutamate, aspartate, glutamine, asparagine, serine, alanine and glycine.	'Amino acid permease(PF00324.24, PF13520.9)', 'Spore germination protein(PF03845.16)'	12	plasma membrane
73928	0	-1.12036	0	0	0	0	Electrochemical Potential-driven Transporters	Electrochemical Potential-driven Transporters	Porters (uniporters, symporters, antiporters)	The Amino Acid-Polyamine-Organocation (APC) Family	CHEBI:2642;alpha-amino acid	N	Amino acids uptake	'Amino acid permease(PF00324.24, PF13520.9)'	12	plasma membrane
74139	0	0	-1.8054	-2.10961	-1.13678	-1.41013	Electrochemical Potential-driven Transporters	Electrochemical Potential-driven Transporters	Porters (uniporters, symporters, antiporters)	The Amino Acid-Polyamine-Organocation (APC) Family	CHEBI:2642;alpha-amino acid	N	General amino-acid permease GAP1	'Amino acid permease(PF00324.24, PF13520.9)'	12	plasma membrane
78296	0	0	0	0	-1.05696	-1.44167	Electrochemical Potential-driven Transporters	Electrochemical Potential-driven Transporters	Porters (uniporters, symporters, antiporters)	The Amino Acid-Polyamine-Organocation (APC) Family	CHEBI:5584;hydron|CHEBI:25094;lysine	N	Lysine-specific permease. Permease that is involved in the transport across the cytoplasmic membrane of lysine.	'Amino acid permease(PF00324.24, PF13520.9)'	10	plasma membrane
74213	0	0	2.09807	0	0	1.91672	Electrochemical Potential-driven Transporters	Electrochemical Potential-driven Transporters	Porters (uniporters, symporters, antiporters)	The Major Facilitator Superfamily (MFS)	CHEBI:2642;alpha-amino acid	N	vacuolar aa uptake system	'Sugar (and other) transporter(PF00083.27)', 'Fungal trichothecene efflux pump (TRI12)(PF06609.16)', 'Major Facilitator Superfamily(PF07690.19)'	13	vacuole
82094	0	0	1.0947	0	0	0	Electrochemical Potential-driven Transporters	Electrochemical Potential-driven Transporters	Porters (uniporters, symporters, antiporters)	The Major Facilitator Superfamily (MFS)	CHEBI:2642;alpha-amino acid	N	vacuolar aa uptake system	'Sugar (and other) transporter(PF00083.27)', 'Fungal trichothecene efflux pump (TRI12)(PF06609.16)', 'Major Facilitator Superfamily(PF07690.19)'	6	vacuole
72513	0	-1.04211	0	0	0	0	Electrochemical Potential-driven Transporters	Electrochemical Potential-driven Transporters	Porters (uniporters, symporters, antiporters)	The Amino Acid/Auxin Permease (AAAP) Family	CHEBI:2642;alpha-amino acid	N	vacuolar amino acid exporter	'Transmembrane amino acid transporter protein(PF01490.21)'	9	vacuole
74836	0	0	0	0	-1.04976	-1.01777	Electrochemical Potential-driven Transporters	Electrochemical Potential-driven Transporters	Porters (uniporters, symporters, antiporters)	The Major Facilitator Superfamily (MFS)	CHEBI:2642;alpha-amino acid	N	vacuolar aa uptake system	'Major Facilitator Superfamily(PF07690.19)'	13	vacuole
74652	-2.34866	0	5.8669	6.1085	5.58854	5.42663	Electrochemical Potential-driven Transporters	Electrochemical Potential-driven Transporters	Porters (uniporters, symporters, antiporters)	The Solute:Sodium Symporter (SSS) Family	CHEBI:9888;urea	N	urea uptake (DUR3)	'Sodium:solute symporter family(PF00474.20)'	13	plasma membrane
75176	-2.58443	0	4.35036	3.92057	3.33627	3.28211	Channels/Pores	Channels/Pores	α-Type Channels	The Ammonium Transporter Channel (Amt) Family	CHEBI:7434;ammonia	N	Mep1 ammonium uptake	'Ammonium Transporter Family(PF00909.24)'	10	plasma membrane
72831	-2.84647	-2.65721	5.06222	5.45859	4.97706	4.75152	Channels/Pores	Channels/Pores	α-Type Channels	The Ammonium Transporter Channel (Amt) Family	CHEBI:7434;ammonia|CHEBI:6864;methylamine	N	ammonium uptake (Amt1)	'Ammonium Transporter Family(PF00909.24)'	11	plasma membrane
70997	2.82129	1.88051	0	0	0	0	Primary Active Transporters	Primary Active Transporters	P-P-bond-hydrolysis-driven transporters	The Endoplasmic Reticular Retrotranslocon (ER-RT) Family	CHEBI:36080;protein	Misfolded proteins	polypeptide movement through the ER membrane	'ATPase family associated with various cellular activities (AAA)(PF00004.32)'	0	ER
71534	0	0	0	0	1.21893	0	Channels/Pores	Channels/Pores	α-Type Channels	The Magnesium Transporter1 (MagT1) Family	CHEBI:6635;magnesium(2+)	Mg	Prokaryotic protein that acts as an immunity protein for halocin-C8. Able to block the halocin-C8 activity by sequestering the activity of halocin-C8 through specific and direct binding. Halocin-C8:	'OST3 / OST6 family, transporter family(PF04756.16)'	4	ER
72060	0	0	-1.81689	0	0	0	Channels/Pores	Channels/Pores	α-Type Channels	The CorA Metal Ion Transporter (MIT) Family	CHEBI:6635;magnesium(2+)	Mg	Aluminum resistance protein (ALR1, LLR1; MNR1 (Mg2+ homeostasis transporter, catalyze uptake of Mg2+ and a variety of heavy metals. Fibroblast growth factor	'CorA-like Mg2+ transporter protein(PF01544.21)'	2	plasma membrane
72573	-1.14986	0	0	0	0	0	Channels/Pores	Channels/Pores	α-Type Channels	The CorA Metal Ion Transporter (MIT) Family	CHEBI:6635;magnesium(2+)	Mg	Magnesium transport protein, CorA. Mg2+ transporter protein, CorA-like, published by Prasad et al, 2021. ﻿CCA67920.1, PiMgT1	'CorA-like Mg2+ transporter protein(PF01544.21)'	2	plasma membrane
80557	-1.44828	-1.53944	0	0	0	0	Electrochemical Potential-driven Transporters	Electrochemical Potential-driven Transporters	Porters (uniporters, symporters, antiporters)	The Mitochondrial Carrier (MC) Family	CHEBI:18420;magnesium(2+)	Mg	Inner membrane mitochondrial magnesium exporter???. Maybe a solute carrier family 25 (mitochondrial iron transporter), member 37, putative iron transporter, Mitoferrin-1? Inner membrane mitochondrial magnesium exporter??? Mitochondrial carrier protein MRS3/4	'Mitochondrial carrier protein(PF00153.30)'	3	mitochondria
71220	3.0251	2.44212	0	0	0	0	Primary Active Transporters	Primary Active Transporters	P-P-bond-hydrolysis-driven transporters	The ATP-binding Cassette (ABC) Superfamily	CHEBI:25213;metal cation|CHEBI:71259;selenodiglutathione(2-)|CHEBI:2846;arsenite(3-)|CHEBI:5437;glutathione|CHEBI:83947;diazaborine derivative|CHEBI:23888;drug	Metal cations	ATP-dependent vacuolar transport of bilirubin and glutathione conjugates	'ABC transporter(PF00005.30)', 'ABC transporter transmembrane region(PF00664.26)'	15	vacuole
80206	2.30845	2.50267	-2.88358	-4.99864	0	0	Channels/Pores	Channels/Pores	α-Type Channels	The Copper Transporter (Ctr) Family	CHEBI:49551;copper(1+)	Metal cations	Ctr4/5. Required for high affinity copper (probably reduced Cu +) transport into the cell. Cu homeostasis. Copper (Cu+) transporters of the Ctr (also called the CopT) family are sequence diverse eukaryotic proteins that function by a channel mechanism.	'Ctr copper transporter family(PF04145.18)'	2	plasma membrane
75239	0	-1.63236	0	0	0	0	Incompletely Characterized Transport Systems	Incompletely Characterized Transport Systems	Putative transport proteins	The Endoplasmic Reticulum Retrieval Protein1 (Putative Heavy Metal Transporter) (Rer1) Family	CHEBI:25213;metal cation	Metal cations	Involved in the retrieval of endoplasmic reticulum membrane proteins from the early Golgi compartment.	'Rer1 family(PF03248.16)'	3	ER
75951	0	0	0	0	0	-1.01241	Primary Active Transporters	Primary Active Transporters	P-P-bond-hydrolysis-driven transporters	The P-type ATPase (P-ATPase) Superfamily	not found	Metal cations	cation transporting ATPase	'E1-E2 ATPase(PF00122.23)', 'haloacid dehalogenase-like hydrolase(PF00702.29)', 'Cation transport ATPase (P-type)(PF13246.9)'	6	ER
78739	0	0	0	0	0	6.06387	Electrochemical Potential-driven Transporters	Electrochemical Potential-driven Transporters	Porters (uniporters, symporters, antiporters)	The Cation Diffusion Facilitator (CDF) Family	CHEBI:10113;zinc(2+)	Metal cations	Golgi/secretory granule Zn2+ uptake (into Golgi or granules) permease, ZnT5 or ZTL1 (ZnT5 forms heterooligomers with ZnT6). Putative Zn2+ transporter MSC2 (cation diffusion facilitator superfamily)	'Cation efflux family(PF01545.24)'	6	Golgi
74650	0	0	2.71306	2.93381	3.02565	2.17785	Electrochemical Potential-driven Transporters	Electrochemical Potential-driven Transporters	Porters (uniporters, symporters, antiporters)	The Major Facilitator Superfamily (MFS)	not found	Metal cations	ZIF2 (Zinc-Induced Facilitator 2) of 484 aas and 12 TMSs localises primarily at the tonoplast of root cortical cells and is a functional transporter able to mediate Zn efflux from the cytoplasm. Permease of the major facilitator superfamily	'Sugar (and other) transporter(PF00083.27)', 'Major Facilitator Superfamily(PF07690.19)'	8	plasma membrane
79762	0	0	1.98496	2.3679	1.83377	2.58656	Electrochemical Potential-driven Transporters	Electrochemical Potential-driven Transporters	Porters (uniporters, symporters, antiporters)	The Ni2+-Co2+ Transporter (NiCoT) Family	CHEBI:25517;nickel(2+)	Metal cations	Ni2+ and/or Co2+ in a proton motive force-dependent process. Nickel uptake needed for urease biosynthesis.	'High-affinity nickel-transport protein(PF03824.19)'	5	plasma membrane
72755	0	0	2.17936	1.42779	0	1.00257	Electrochemical Potential-driven Transporters	Electrochemical Potential-driven Transporters	Porters (uniporters, symporters, antiporters)	The Zinc (Zn2+)-Iron (Fe2+) Permease (ZIP) Family	CHEBI:27365;zinc ion	Metal cations	High affinity Zn uptake	'ZIP Zinc transporter(PF02535.25)'	7	plasma membrane
80201	0	0	1.54493	0	0	0	Electrochemical Potential-driven Transporters	Electrochemical Potential-driven Transporters	Porters (uniporters, symporters, antiporters)	The Zinc (Zn2+)-Iron (Fe2+) Permease (ZIP) Family	CHEBI:10113;zinc(2+)	Metal cations	Zinc ion uptake	'ZIP Zinc transporter(PF02535.25)'	7	plasma membrane
77955	0	0	0	1.13445	0	1.03077	Primary Active Transporters	Primary Active Transporters	P-P-bond-hydrolysis-driven transporters	The ATP-binding Cassette (ABC) Superfamily	CHEBI:3290;cadmium(2+)|CHEBI:49807;lead(2+)|CHEBI:22152;2-cis-abscisic acid	Metal cations	Confers hyper-resistance to brefeldin A (BFA), an inhibitor of intracellular protein transport. Could serve as an efflux pump of various antibiotics.	'ABC transporter(PF00005.30)', 'ABC-2 type transporter(PF01061.27, PF19055.3)'	12	plasma membrane
77198	0	-1.82674	0	0	0	0	Primary Active Transporters	Primary Active Transporters	P-P-bond-hydrolysis-driven transporters	The P-type ATPase (P-ATPase) Superfamily	CHEBI:49551;copper(1+)	Metal cations	export Cu+ though plasma membrane	'E1-E2 ATPase(PF00122.23)', 'Heavy-metal-associated domain(PF00403.29)', 'haloacid dehalogenase-like hydrolase(PF00702.29)'	8	plasma membrane
73921	0	-1.19841	0	0	0	0	Primary Active Transporters	Primary Active Transporters	P-P-bond-hydrolysis-driven transporters	The P-type ATPase (P-ATPase) Superfamily	CHEBI:49551;copper(1+)	Metal cations	Involved in copper export, plasma membrane	'Heavy-metal-associated domain(PF00403.29)'	0	plasma membrane
76565	0	0	-1.47396	0	0	0	Channels/Pores	Channels/Pores	α-Type Channels	The Copper Transporter (Ctr) Family	CHEBI:49551;copper(1+)	Metal cations	Cu transporter in cell membrane	'Ctr copper transporter family(PF04145.18)'	2	plasma membrane
72651	0	0	0	0	-1.07402	0	Primary Active Transporters	Primary Active Transporters	P-P-bond-hydrolysis-driven transporters	The Arsenite-Antimonite (ArsAB) Efflux Family	CHEBI:75861;arsenopyrite	Metal cations	Arsenical resistance efflux pump (ATP-dependent)	'Arsenical pump membrane protein(PF02040.18)'	10	plasma membrane
71869	0	0	1.41109	1.88824	1.99236	1.52568	Electrochemical Potential-driven Transporters	Electrochemical Potential-driven Transporters	Porters (uniporters, symporters, antiporters)	The Major Facilitator Superfamily (MFS)	CHEBI:10113;zinc(2+)|CHEBI:29105;zinc(2+)	Metal cations	ZIF2 (Zinc-Induced Facilitator 2) of 484 aas and 12 TMSs localises primarily at the tonoplast of root cortical cells and is a functional transporter able to mediate Zn efflux from the cytoplasm. Permease of the major facilitator superfamily	'Major Facilitator Superfamily(PF07690.19)'	6	vacuole
72206	0	-1.02452	-1.02734	0	0	0	Channels/Pores	Channels/Pores	α-Type Channels	The Copper Transporter (Ctr) Family	CHEBI:49551;copper(1+)	Metal cations	Ctr2. vacuolar Cu transporter	'Ctr copper transporter family(PF04145.18)'	3	vacuole
73317	0	0	0	-1.21935	-1.26367	0	Primary Active Transporters	Primary Active Transporters	P-P-bond-hydrolysis-driven transporters	The P-type ATPase (P-ATPase) Superfamily	CHEBI:29035;manganese(2+)	Metal cations	P5B-ATPase, was originally designated the functionally uncharacterized P-type ATPase 14 (FUPA14). It likely to catalyze export of manganese ions from the cytoplasm into the vacuole. Nucleolar GTPase/ATPase p130	'P5-type ATPase cation transporter(PF12409.11)'	0	vacuole
72045	0	0	0	-1.31845	0	0	Electrochemical Potential-driven Transporters	Electrochemical Potential-driven Transporters	Porters (uniporters, symporters, antiporters)	The Cation Diffusion Facilitator (CDF) Family	CHEBI:3290;cadmium(2+)|CHEBI:23337;cobalt(2+)|CHEBI:10113;zinc(2+)	Metal cations	Vacuolar CDF1 transporter. Transports Zn2+, Co2+ and Cd2+ but not Mn2+. Zn2+ transporter ZNT1 and related Cd2+/Zn2+ transporters (cation diffusion facilitator superfamily)	'Cation efflux family(PF01545.24)'	2	vacuole
75301	-1.14439	0	0	0	0	0	Electrochemical Potential-driven Transporters	Electrochemical Potential-driven Transporters	Porters (uniporters, symporters, antiporters)	The Cation Diffusion Facilitator (CDF) Family	CHEBI:25213;metal cation	Metal cations	Metal tolerance protein C1 (AtMTPc1) (AtMTP6). Mitochondrial Fe2+ transporter MMT1 and related transporters (cation diffusion facilitator superfamily). Involved in sequestration of excess metal in the cytoplasm into vacuoles to maintain metal homeostasis.	'Cation efflux family(PF01545.24)'	4	vacuole, mitochondria
77613	0	0	0	0	1.12407	0	Electrochemical Potential-driven Transporters	Electrochemical Potential-driven Transporters	Porters (uniporters, symporters, antiporters)	The Arsenical Resistance-3 (ACR3) Family	CHEBI:5584;hydron|CHEBI:2846;arsenite(3-)	Metal anions	arsenite extrusion pump	'Sodium Bile acid symporter family(PF01758.19)'	10	plasma membrane
80022	0	0	-1.37458	0	0	0	Primary Active Transporters	Primary Active Transporters	P-P-bond-hydrolysis-driven transporters	The ATP-binding Cassette (ABC) Superfamily	CHEBI:2844;arsenate(3-)	Metal anions	Mediates the transport of S-conjugates into the vacuole	'ABC transporter transmembrane region(PF00664.26)'	7	vacuole
71673	3.50358	2.56421	0	0	0	0	Electrochemical Potential-driven Transporters	Electrochemical Potential-driven Transporters	Porters (uniporters, symporters, antiporters)	The Major Facilitator Superfamily (MFS)	CHEBI:23888;drug	Metabolites	Antibiotic resistance, Transport	'Major Facilitator Superfamily(PF07690.19)'	14	plasma membrane
71589	3.40758	1.93516	0	0	0	-1.40192	Electrochemical Potential-driven Transporters	Electrochemical Potential-driven Transporters	Porters (uniporters, symporters, antiporters)	The Major Facilitator Superfamily (MFS)	CHEBI:24279;glucosinolate|CHEBI:24927;isothiocyanate	Metabolites	vitamin B2 uptake	'Major Facilitator Superfamily(PF07690.19)'	11	plasma membrane
81246	3.03642	2.23171	0	0	0	0	Electrochemical Potential-driven Transporters	Electrochemical Potential-driven Transporters	Porters (uniporters, symporters, antiporters)	The Major Facilitator Superfamily (MFS)	CHEBI:18401;phenylacetate|CHEBI:10426;beta-lactam	Metabolites	efflux transporter	'Fungal trichothecene efflux pump (TRI12)(PF06609.16)', 'Major Facilitator Superfamily(PF07690.19)'	12	plasma membrane
72305	2.75676	1.33482	0	0	0	0	Primary Active Transporters	Primary Active Transporters	P-P-bond-hydrolysis-driven transporters	The ATP-binding Cassette (ABC) Superfamily	CHEBI:4883;ethidium bromide|CHEBI:52053;eosin YS dye|CHEBI:52101;lissamine rhodamine|CHEBI:9948;verapamil|CHEBI:9474;tetracycline|CHEBI:25675;oligomycin	Metabolites	pleiotropic drug pump at the plasma membrane to clear toxic substances from the cytosol. Organic anion transporter involved in the detoxification of a wide range of toxic environmental organic anions that contain carboxyl groups	'ABC transporter(PF00005.30)', 'ABC transporter transmembrane region(PF00664.26)'	4	plasma membrane
79280	2.09699	0	0	0	0	-1.93102	Group Translocators	Electrochemical Potential-driven Transporters	Porters (uniporters, symporters, antiporters)	The Major Facilitator Superfamily (MFS)	not found	Metabolites	efflux transporter	'Major Facilitator Superfamily(PF07690.19)'	10	plasma membrane
72815	1.65972	1.59385	0	0	1.10228	0	Electrochemical Potential-driven Transporters	Electrochemical Potential-driven Transporters	Porters (uniporters, symporters, antiporters)	The Major Facilitator Superfamily (MFS)	CHEBI:18401;phenylacetate|CHEBI:10426;beta-lactam	Metabolites	Catalyzes polyamine uptake at alkaline pH and excretion at acidic pH. Cell membrane polyamine/proton antiporter, involved in the detoxification of excess polyamines in the cytoplasm. Catalyzes polyamine uptake at alkaline pH and excretion at acidic pH. Recognizes spermidine, spermine and putrescine, the polyamine analogs methylglyoxal bis(guanylhydrazone) (MGBG) and paraquat, the antimalarial dru…	'Sugar (and other) transporter(PF00083.27)', 'Uncharacterised MFS-type transporter YbfB(PF06779.17)', 'Major Facilitator Superfamily(PF07690.19)'	12	plasma membrane
75144	1.65882	1.49173	-1.72162	-2.24045	-1.81738	-2.65198	Electrochemical Potential-driven Transporters	Electrochemical Potential-driven Transporters	Porters (uniporters, symporters, antiporters)	The Major Facilitator Superfamily (MFS)	CHEBI:3556;Cercosporin|CHEBI:24127;fungicide|CHEBI:25442;mycotoxin	Metabolites	? CCA77220.1//probable DHA14-like major facilitator; ABC transporter ???	'Fungal trichothecene efflux pump (TRI12)(PF06609.16)', 'Major Facilitator Superfamily(PF07690.19)'	12	plasma membrane
77105	1.6201	1.47397	1.47332	0	1.03549	0	Electrochemical Potential-driven Transporters	Electrochemical Potential-driven Transporters	Porters (uniporters, symporters, antiporters)	The Major Facilitator Superfamily (MFS)	CHEBI:9688;trichodermin	Metabolites	vacuolar amino acid importer	'Major Facilitator Superfamily(PF07690.19)'	14	vacuole
74011	1.42948	0	-3.47317	-3.1092	-2.04937	-2.84616	Primary Active Transporters	Electrochemical Potential-driven Transporters	Porters (uniporters, symporters, antiporters)	The Major Facilitator Superfamily (MFS)	CHEBI:24279;glucosinolate|CHEBI:24927;isothiocyanate	Metabolites	vitamin B2 uptake	'Major Facilitator Superfamily(PF07690.19)'	12	plasma membrane
76839	1.30053	1.49735	-2.33106	-2.34499	0	-2.17703	Electrochemical Potential-driven Transporters	Electrochemical Potential-driven Transporters	Porters (uniporters, symporters, antiporters)	The Major Facilitator Superfamily (MFS)	CHEBI:6036;isopenicillin N	Metabolites	metabolite efflux system	'Sugar (and other) transporter(PF00083.27)', 'Major Facilitator Superfamily(PF07690.19)'	10	plasma membrane
73177	1.03167	0	-1.40314	-1.34373	-2.02119	-2.00655	Electrochemical Potential-driven Transporters	Primary Active Transporters	P-P-bond-hydrolysis-driven transporters	The ATP-binding Cassette (ABC) Superfamily	not found	Metabolites	exports peptides of 6-21 amino acyl residues from the mitochondrial matrix	'ABC transporter(PF00005.30)', 'ABC transporter transmembrane region(PF00664.26)', 'RecF/RecN/SMC N terminal domain(PF02463.22)'	3	mitochondria
71059	0	0	3.03444	3.0573	3.18771	3.0727	Electrochemical Potential-driven Transporters	Electrochemical Potential-driven Transporters	Porters (uniporters, symporters, antiporters)	The Major Facilitator Superfamily (MFS)	CHEBI:3556;Cercosporin|CHEBI:24127;fungicide|CHEBI:25442;mycotoxin	Metabolites	? CCA77220.1//probable DHA14-like major facilitator; ABC transporter ???	'Fungal trichothecene efflux pump (TRI12)(PF06609.16)', 'Major Facilitator Superfamily(PF07690.19)'	13	nucleus
71056	0	1.28131	-4.64877	-3.66341	-2.73785	-3.61633	Electrochemical Potential-driven Transporters	Electrochemical Potential-driven Transporters	Porters (uniporters, symporters, antiporters)	The Major Facilitator Superfamily (MFS)	CHEBI:9474;tetracycline	Metabolites	bacterial active tetracycline efflux	'Sugar (and other) transporter(PF00083.27)', 'Major Facilitator Superfamily(PF07690.19)'	9	nucleus
75936	0	0	2.14069	1.55972	1.70401	1.82039	Electrochemical Potential-driven Transporters	Electrochemical Potential-driven Transporters	Porters (uniporters, symporters, antiporters)	The Major Facilitator Superfamily (MFS)	CHEBI:73175;2,3,5-triiodobenzoic acid|CHEBI:27333;xenobiotic	Metabolites	? CCA77220.1//probable DHA14-like major facilitator; ABC transporter ???	'Sugar (and other) transporter(PF00083.27)', 'Fungal trichothecene efflux pump (TRI12)(PF06609.16)', 'Major Facilitator Superfamily(PF07690.19)'	13	plasma membrane
80371	0	0	1.22093	1.18406	0	0	Primary Active Transporters	Primary Active Transporters	P-P-bond-hydrolysis-driven transporters	The ATP-binding Cassette (ABC) Superfamily	CHEBI:4883;ethidium bromide|CHEBI:52053;eosin YS dye|CHEBI:52101;lissamine rhodamine|CHEBI:9948;verapamil|CHEBI:9474;tetracycline|CHEBI:25675;oligomycin	Metabolites	pleiotropic drug pump at the plasma membrane to clear toxic substances from the cytosol. Organic anion transporter involved in the detoxification of a wide range of toxic environmental organic anions that contain carboxyl groups	'ABC transporter(PF00005.30)', 'ABC transporter transmembrane region(PF00664.26)'	9	plasma membrane
74459	0	0	1.63926	0	0	0	Electrochemical Potential-driven Transporters	Electrochemical Potential-driven Transporters	Porters (uniporters, symporters, antiporters)	The Major Facilitator Superfamily (MFS)	CHEBI:3556;Cercosporin|CHEBI:24127;fungicide|CHEBI:25442;mycotoxin	Metabolites	Multidrug resistance MFS exporter. Exports natural mycotoxins and a variety of fungicides in Mycosphaerella graminicola (Roohparvar et al. 2007). MDR exporter.	'Fungal trichothecene efflux pump (TRI12)(PF06609.16)', 'Major Facilitator Superfamily(PF07690.19)'	13	plasma membrane
80384	0	0	0	5.85049	0	0	Electrochemical Potential-driven Transporters	Electrochemical Potential-driven Transporters	Porters (uniporters, symporters, antiporters)	The Major Facilitator Superfamily (MFS)	CHEBI:6036;isopenicillin N	Metabolites	multidrug efflux transporter	'Major Facilitator Superfamily(PF07690.19)'	6	plasma membrane
80580	0	0	0	1.02543	0	1.20468	Primary Active Transporters	Primary Active Transporters	P-P-bond-hydrolysis-driven transporters	The ATP-binding Cassette (ABC) Superfamily	CHEBI:2446;actinomycin D|CHEBI:29552;cerulenin|CHEBI:48080;brefeldin A	Metabolites	Confers hyper-resistance to brefeldin A (BFA), an inhibitor of intracellular protein transport. Could serve as an efflux pump of various antibiotics.	'ABC transporter(PF00005.30)', 'ABC-2 type transporter(PF01061.27, PF19055.3)'	10	plasma membrane
78459	0	-1.57362	0	1.08808	2.01107	1.45288	Electrochemical Potential-driven Transporters	Electrochemical Potential-driven Transporters	Porters (uniporters, symporters, antiporters)	The Major Facilitator Superfamily (MFS)	CHEBI:3556;Cercosporin|CHEBI:24127;fungicide|CHEBI:25442;mycotoxin	Metabolites	? CCA77220.1//probable DHA14-like major facilitator; ABC transporter ???	'Fungal trichothecene efflux pump (TRI12)(PF06609.16)', 'Major Facilitator Superfamily(PF07690.19)'	14	plasma membrane
76830	0	0	0	0	4.40395	0	Electrochemical Potential-driven Transporters	Electrochemical Potential-driven Transporters	Porters (uniporters, symporters, antiporters)	The Major Facilitator Superfamily (MFS)	CHEBI:3556;Cercosporin|CHEBI:24127;fungicide|CHEBI:25442;mycotoxin	Metabolites	Multidrug resistance Mfs1 protein of 583 aas and 14 TMSs. Exports natural mycotoxins and a variety of fungicides in Mycosphaerella graminicola. Predicted transporter (major facilitator superfamily)	'Major Facilitator Superfamily(PF07690.19)'	2	plasma membrane
76836	0	0	0	0	3.04995	0	Electrochemical Potential-driven Transporters	Electrochemical Potential-driven Transporters	Porters (uniporters, symporters, antiporters)	The Major Facilitator Superfamily (MFS)	CHEBI:3556;Cercosporin|CHEBI:24127;fungicide|CHEBI:25442;mycotoxin	Metabolites	CCA72092.1//probable aflatoxin efflux pump AFLT	'Major Facilitator Superfamily(PF07690.19)'	14	plasma membrane
79092	0	0	0	0	2.64588	0	Electrochemical Potential-driven Transporters	Electrochemical Potential-driven Transporters	Porters (uniporters, symporters, antiporters)	The Major Facilitator Superfamily (MFS)	CHEBI:3556;Cercosporin|CHEBI:24127;fungicide|CHEBI:25442;mycotoxin	Metabolites	vacuolar aa uptake system	not_found	6	plasma membrane
78757	0	0	0	0	1.21657	0	Electrochemical Potential-driven Transporters	Electrochemical Potential-driven Transporters	Porters (uniporters, symporters, antiporters)	The Major Facilitator Superfamily (MFS)	CHEBI:24279;glucosinolate|CHEBI:24927;isothiocyanate	Metabolites	vitamin B2 uptake	'Major Facilitator Superfamily(PF07690.19)'	12	plasma membrane
78412	0	1.52056	0	0	0	0	Electrochemical Potential-driven Transporters	Electrochemical Potential-driven Transporters	Porters (uniporters, symporters, antiporters)	The Major Facilitator Superfamily (MFS)	CHEBI:24279;glucosinolate|CHEBI:24927;isothiocyanate	Metabolites	vitamin B2 uptake	'Major Facilitator Superfamily(PF07690.19)'	7	plasma membrane
75657	0	-2.01487	0	-1.09657	-1.53912	-1.22227	Primary Active Transporters	Primary Active Transporters	P-P-bond-hydrolysis-driven transporters	The ATP-binding Cassette (ABC) Superfamily	CHEBI:34631;chlorpyrifos|CHEBI:5870;imidacloprid	Metabolites	Mediates export of organic anions and drugs from the cytoplasm	'ABC transporter(PF00005.30)', 'ABC transporter transmembrane region(PF00664.26)'	17	plasma membrane
76552	0	-1.36203	0	0	0	0	Primary Active Transporters	Primary Active Transporters	P-P-bond-hydrolysis-driven transporters	The ATP-binding Cassette (ABC) Superfamily	CHEBI:29633;Mycosubtilin	Metabolites	export toxic antibiotic	'ABC transporter(PF00005.30)'	0	plasma membrane
78462	0	0	-2.92839	-3.11038	-2.7099	-2.85764	Electrochemical Potential-driven Transporters	Electrochemical Potential-driven Transporters	Porters (uniporters, symporters, antiporters)	The Major Facilitator Superfamily (MFS)	CHEBI:3556;Cercosporin|CHEBI:24127;fungicide|CHEBI:25442;mycotoxin	Metabolites	? CCA77220.1//probable DHA14-like major facilitator; ABC transporter ???	'Fungal trichothecene efflux pump (TRI12)(PF06609.16)', 'Major Facilitator Superfamily(PF07690.19)'	17	plasma membrane
80676	0	0	-1.89162	-2.08564	-2.40822	-2.70651	Electrochemical Potential-driven Transporters	Electrochemical Potential-driven Transporters	Porters (uniporters, symporters, antiporters)	The Major Facilitator Superfamily (MFS)	CHEBI:3556;Cercosporin|CHEBI:24127;fungicide|CHEBI:25442;mycotoxin	Metabolites	? CCA77220.1//probable DHA14-like major facilitator; ABC transporter ???	'Sugar (and other) transporter(PF00083.27)', 'Major Facilitator Superfamily(PF07690.19)'	13	plasma membrane
80615	0	0	-1.01063	0	-1.02735	-1.04614	Primary Active Transporters	Primary Active Transporters	P-P-bond-hydrolysis-driven transporters	The ATP-binding Cassette (ABC) Superfamily	CHEBI:19203;1H-pyrrole	Metabolites	xenobiotics efflux	'ABC transporter(PF00005.30)', 'ABC transporter transmembrane region(PF00664.26)', 'RecF/RecN/SMC N terminal domain(PF02463.22)'	12	plasma membrane
82044	0	0	0	-1.07881	-1.172	-1.41729	Electrochemical Potential-driven Transporters	Electrochemical Potential-driven Transporters	Porters (uniporters, symporters, antiporters)	The Major Facilitator Superfamily (MFS)	CHEBI:3556;Cercosporin|CHEBI:24127;fungicide|CHEBI:25442;mycotoxin	Metabolites	? CCA77220.1//probable DHA14-like major facilitator; ABC transporter ???	'Sugar (and other) transporter(PF00083.27)', 'Major Facilitator Superfamily(PF07690.19)'	4	plasma membrane
79093	0	0	0	0	0	-2.59585	Electrochemical Potential-driven Transporters	Electrochemical Potential-driven Transporters	Porters (uniporters, symporters, antiporters)	The Major Facilitator Superfamily (MFS)	CHEBI:3556;Cercosporin|CHEBI:24127;fungicide|CHEBI:25442;mycotoxin	Metabolites	? CCA77220.1//probable DHA14-like major facilitator; ABC transporter ???	'Sugar (and other) transporter(PF00083.27)', 'Major Facilitator Superfamily(PF07690.19)'	14	plasma membrane
76835	0	-1.10114	-1.6752	-2.15237	-1.68342	-1.79718	Electrochemical Potential-driven Transporters	Electrochemical Potential-driven Transporters	Porters (uniporters, symporters, antiporters)	The Major Facilitator Superfamily (MFS)	CHEBI:3556;Cercosporin|CHEBI:24127;fungicide|CHEBI:25442;mycotoxin	Metabolites	vacuolar amino acid uptake system	'Fungal trichothecene efflux pump (TRI12)(PF06609.16)', 'Major Facilitator Superfamily(PF07690.19)'	14	vacuole
76831	0	-1.59825	0	-2.46594	-1.0979	-1.0848	Electrochemical Potential-driven Transporters	Electrochemical Potential-driven Transporters	Porters (uniporters, symporters, antiporters)	The Major Facilitator Superfamily (MFS)	CHEBI:3556;Cercosporin|CHEBI:24127;fungicide|CHEBI:25442;mycotoxin	Metabolites	vacuolar amino acid uptake system	'Major Facilitator Superfamily(PF07690.19)'	7	vacuole
81213	0	0	-1.40402	-2.47764	0	-2.30686	Primary Active Transporters	Primary Active Transporters	P-P-bond-hydrolysis-driven transporters	The ATP-binding Cassette (ABC) Superfamily	CHEBI:58716;red chlorophyll catabolite(2-)|CHEBI:5437;glutathione|CHEBI:24335;glutathione conjugate|CHEBI:16469;17beta-estradiol|CHEBI:34718;1-chloro-2,4-dinitrobenzene|CHEBI:23888;drug	Metabolites	Mediates the transport of S-conjugates into the vacuole	'ABC transporter(PF00005.30)', 'ABC transporter transmembrane region(PF00664.26)'	3	vacuole
82039	0	0	0	-1.58476	-1.85186	-1.79557	Primary Active Transporters	Primary Active Transporters	P-P-bond-hydrolysis-driven transporters	The ATP-binding Cassette (ABC) Superfamily	CHEBI:58716;red chlorophyll catabolite(2-)|CHEBI:5437;glutathione|CHEBI:24335;glutathione conjugate|CHEBI:16469;17beta-estradiol|CHEBI:34718;1-chloro-2,4-dinitrobenzene|CHEBI:23888;drug	Metabolites	Mediates the transport of S-conjugates into the vacuole	'ABC transporter transmembrane region(PF00664.26)'	3	vacuole
80390	0	0	0	0	0	-1.02354	Electrochemical Potential-driven Transporters	Electrochemical Potential-driven Transporters	Porters (uniporters, symporters, antiporters)	The Major Facilitator Superfamily (MFS)	CHEBI:3556;Cercosporin|CHEBI:24127;fungicide|CHEBI:25442;mycotoxin	Metabolites	vacuolar aa uptake system	not_found	5	vacuole
71412	-2.05521	-1.60865	0	0	0	0	Electrochemical Potential-driven Transporters	Electrochemical Potential-driven Transporters	Porters (uniporters, symporters, antiporters)	The Major Facilitator Superfamily (MFS)	CHEBI:73175;2,3,5-triiodobenzoic acid|CHEBI:27333;xenobiotic	Metabolites	? CCA77220.1//probable DHA14-like major facilitator; ABC transporter ???	'Sugar (and other) transporter(PF00083.27)', 'Fungal trichothecene efflux pump (TRI12)(PF06609.16)', 'Major Facilitator Superfamily(PF07690.19)'	11	plasma membrane
74060	-4.05627	0	8.29868	10.4372	11.4813	11.9634	Electrochemical Potential-driven Transporters	Electrochemical Potential-driven Transporters	Porters (uniporters, symporters, antiporters)	The Major Facilitator Superfamily (MFS)	CHEBI:9688;trichodermin	Metabolites	vacuolar amino acid uptake system	'Sugar (and other) transporter(PF00083.27)', 'Major Facilitator Superfamily(PF07690.19)'	14	vacuole
79351	2.61971	1.62004	0	0	0	0	Group Translocators	Group Translocators	Acyl CoA ligase-coupled transporters	The Fatty Acid Group Translocation (FAT) Family	CHEBI:4984;fatty acid	Lipids	Produces CoA thioesters of a variety of hydroxy- and methoxy-substituted cinnamic acids, which are used to synthesize several phenylpropanoid-derived compounds, including anthocyanins, flavonoids, isoflavonoids, coumarins, lignin, suberin and wall-bound phenolics.	'AMP-binding enzyme(PF00501.31)', 'AMP-binding enzyme C-terminal domain(PF13193.9)'	0	cytosol
72279	2.09004	1.92189	-1.39922	-2.62648	-1.2327	-1.78524	Electrochemical Potential-driven Transporters	Electrochemical Potential-driven Transporters	Porters (uniporters, symporters, antiporters)	The Mitochondrial Carrier (MC) Family	CHEBI:8154;phosphonate(2-)|CHEBI:7793;phosphate(3-)|CHEBI:4984;fatty acid	Lipids	Transport of phosphate groups from the cytosol to the mitochondrial matrix	'Mitochondrial carrier protein(PF00153.30)'	1	mitochondria
81321	1.99949	1.05917	0	0	0	0	Group Translocators	Group Translocators	Acyl CoA ligase-coupled transporters	The Fatty Acid Group Translocation (FAT) Family	CHEBI:4984;fatty acid	Lipids	Catalyzes the esterification, concomitant with transport, of exogenous long-chain fatty acids into metabolically active CoA thioesters for subsequent degradation or incorporation into phospholipids.	'AMP-binding enzyme(PF00501.31)', 'AMP-binding enzyme C-terminal domain(PF13193.9)'	0	plasma membrane
76410	1.7478	1.56623	0	0	0	0	Channels/Pores	Channels/Pores	α-Type Channels	The Calcium-dependent Chloride Channel (Ca-ClC) Family	CHEBI:6486;lipid	Lipids	Calcium-activated chloride channel	'Calcium-activated chloride channel(PF04547.15)'	5	plasma membrane
82343	1.48513	0	-1.44351	0	0	-1.60626	Electrochemical Potential-driven Transporters	Group Translocators	Acyl CoA ligase-coupled transporters	The Carnitine O-Acyl Transferase (CarAT) Family	not found	Lipids	Catalyzes the reversible transfer of acyl groups from carnitine to coenzyme A (CoA) and regulates the acyl-CoA/CoA ratio. Also plays a crucial role in the transport of fatty acids for beta-oxidation	'Choline/Carnitine o-acyltransferase(PF00755.23)'	0	peroxisome
79097	1.28783	0	0	3.18555	0	0	Electrochemical Potential-driven Transporters	Group Translocators	Acyl CoA ligase-coupled transporters	The Carnitine O-Acyl Transferase (CarAT) Family	not found	Lipids	Beta-oxidation of fatty acids. The highest activity concerns the C6 to C10 chain length substrate. Converts the end product of pristanic acid beta oxidation, 4,8-dimethylnonanoyl-CoA, to its corresponding carnitine ester.	'Choline/Carnitine o-acyltransferase(PF00755.23)'	0	peroxisome
74377	1.22494	1.17704	1.29446	1.14676	0	0	Group Translocators	Group Translocators	Acyl CoA ligase-coupled transporters	The Fatty Acid Group Translocation (FAT) Family	CHEBI:4984;fatty acid	Lipids	Catalyzes the esterification, concomitant with transport, of exogenous long-chain fatty acids into metabolically active CoA thioesters for subsequent degradation or incorporation into phospholipids.	'AMP-binding enzyme(PF00501.31)', 'AMP-binding enzyme C-terminal domain(PF13193.9)', 'Acetyl-coenzyme A synthetase N-terminus(PF16177.8)'	0	plasma membrane
71661	1.21864	0	0	0	0	0	Electrochemical Potential-driven Transporters	Group Translocators	Acyl CoA ligase-coupled transporters	The Carnitine O-Acyl Transferase (CarAT) Family	not found	Lipids	Catalyzes the reversible transfer of acyl groups from carnitine to coenzyme A (CoA) and regulates the acyl-CoA/CoA ratio. Also plays a crucial role in the transport of fatty acids for beta-oxidation	'Choline/Carnitine o-acyltransferase(PF00755.23)'	0	peroxisome
77620	1.13707	0	0	0	0	0	Primary Active Transporters	Primary Active Transporters	P-P-bond-hydrolysis-driven transporters	The P-type ATPase (P-ATPase) Superfamily	CHEBI:6486;lipid	Lipids	Contributes to transmembrane flipping of lipids. Requires an interaction with a protein of the ALIS family for activity. Specific for phosphatidylserine.	'E1-E2 ATPase(PF00122.23)', 'haloacid dehalogenase-like hydrolase(PF00702.29)', 'Cation transport ATPase (P-type)(PF13246.9)', 'Phospholipid-translocating ATPase N-terminal(PF16209.8)', 'Phospholipid-translocating P-type ATPase C-terminal(PF16212.8)'	10	endosomes
71530	1.13235	0	0	0	0	0	Transmembrane Electron Carriers	Primary Active Transporters	P-P-bond-hydrolysis-driven transporters	The ATP-binding Cassette (ABC) Superfamily	CHEBI:15904;long-chain fatty acid	Lipids	transport of very long chain fatty acid (VLCFA)-CoA from the cytosol to the peroxisome lumen	'ABC transporter(PF00005.30)', 'ABC transporter transmembrane region 2(PF06472.18)'	0	peroxisome
71395	1.00716	0	0	0	0	0	Primary Active Transporters	Electrochemical Potential-driven Transporters	Porters (uniporters, symporters, antiporters)	The Resistance-Nodulation-Cell Division (RND) Superfamily	CHEBI:9266;sterol	Lipids	Cholesterol transport protein (Niemann-Pick C disease protein). The cholesterol-sensing protein Scap induces cholesterol synthesis by transporting membrane-bound transcription factors called sterol regulatory element-binding proteins (SREBPs) from the theendoplasmic reticulum (ER) to the Golgi apparatus for proteolytic activation.	'Patched family(PF02460.21)', 'Sterol-sensing domain of SREBP cleavage-activation(PF12349.11)'	7	ER
78161	0	0	-1.37634	0	0	0	Group Translocators	Group Translocators	Acyl CoA ligase-coupled transporters	The Fatty Acid Group Translocation (FAT) Family	CHEBI:4984;fatty acid	Lipids	Produces CoA thioesters of a variety of hydroxy- and methoxy-substituted cinnamic acids, which are used to synthesize several phenylpropanoid-derived compounds, including anthocyanins, flavonoids, isoflavonoids, coumarins, lignin, suberin and wall-bound phenolics.	'AMP-binding enzyme(PF00501.31)', 'AMP-binding enzyme C-terminal domain(PF13193.9)'	0	cytosol
79637	0	0	0	0	1.05107	0	Electrochemical Potential-driven Transporters	Electrochemical Potential-driven Transporters	Porters (uniporters, symporters, antiporters)	The Multidrug/Oligosaccharidyl-lipid/Polysaccharide (MOP) Flippase Superfamily	CHEBI:8150;phospholipid	Lipids	translocation of Man5GlcNAc2-PP-dolichol from the cytoplasmic side to the ER	'Rft protein(PF04506.16)'	8	ER
75401	0	0	2.22403	1.33529	1.40275	1.31102	Incompletely Characterized Transport Systems	Incompletely Characterized Transport Systems	Recognized transporters of unknown biochemical mechanism	The Mitochondrial Cholesterol/Porphyrin/5-aminolevulinic acid Uptake Translocator Protein (TSPO) Family	CHEBI:3659;cholesterol|CHEBI:8337;porphyrin	Lipids	putative peroxisomal membrane channels conducting different solutes including metabolites of the glyoxylate cycle. The separate localization of glyoxylate cycle enzymes in the peroxisomes and the cytosol of the yeast Saccharomyces cerevisiae indicated that the peroxisomal membrane must permit the flow of metabolites between the two compartments???? (Antonenkov et al. 2009). The transfer of these …	'TspO/MBR family(PF03073.18)'	5	mitochondria
78961	0	0	0	1.41002	1.50822	0	Electrochemical Potential-driven Transporters	Electrochemical Potential-driven Transporters	Porters (uniporters, symporters, antiporters)	The Mitochondrial Carrier (MC) Family	CHEBI:3424;carnitinium|CHEBI:8946;S-adenosyl-L-methionine	Lipids	Carnitine, Acyl Carnitine transport mictochondria	'Mitochondrial carrier protein(PF00153.30)'	3	mitochondria
75402	0	-1.09244	0	0	0	0	Incompletely Characterized Transport Systems	Incompletely Characterized Transport Systems	Recognized transporters of unknown biochemical mechanism	The Mitochondrial Cholesterol/Porphyrin/5-aminolevulinic acid Uptake Translocator Protein (TSPO) Family	CHEBI:3659;cholesterol|CHEBI:8337;porphyrin	Lipids	putative peroxisomal membrane channels conducting different solutes including metabolites of the glyoxylate cycle. The separate localization of glyoxylate cycle enzymes in the peroxisomes and the cytosol of the yeast Saccharomyces cerevisiae indicated that the peroxisomal membrane must permit the flow of metabolites between the two compartments???? (Antonenkov et al. 2009). The transfer of these …	'TspO/MBR family(PF03073.18)'	5	mitochondria
75769	0	0	-1.26747	-1.52547	-1.26128	-1.55864	Primary Active Transporters	Primary Active Transporters	P-P-bond-hydrolysis-driven transporters	The ATP-binding Cassette (ABC) Superfamily	CHEBI:6528;long-chain fatty acid	Lipids	transport of very long chain fatty acid (VLCFA)-CoA from the cytosol to the peroxisome lumen	'ABC transporter(PF00005.30)', 'ABC transporter transmembrane region 2(PF06472.18)'	0	peroxisome
72569	0	0	8.80218	9.10932	9.01025	10.1193	Incompletely Characterized Transport Systems	Incompletely Characterized Transport Systems	Recognized transporters of unknown biochemical mechanism	The Lipid-translocating Exporter (LTE) Family	CHEBI:77845;7-aminocholesterol	Lipids	7-amino cholesterol exporter. Its overexpression confers resistance to an ergosterol biosynthesis inhibitor.	'RTA1 like protein(PF04479.16)'	7	plasma membrane, RE
78118	0	-2.78331	0	-1.24589	1.01068	0	Incompletely Characterized Transport Systems	Incompletely Characterized Transport Systems	Recognized transporters of unknown biochemical mechanism	The Lipid-translocating Exporter (LTE) Family	CHEBI:77845;7-aminocholesterol	Lipids	7-amino cholesterol exporter. Its overexpression confers resistance to an ergosterol biosynthesis inhibitor.	'RTA1 like protein(PF04479.16)'	7	plasma membrane, RE
80260	0	1.59947	-1.84006	-1.6253	-2.9856	-2.18085	Incompletely Characterized Transport Systems	Incompletely Characterized Transport Systems	Recognized transporters of unknown biochemical mechanism	The Lipid-translocating Exporter (LTE) Family	CHEBI:77845;7-aminocholesterol	Lipids	Involved in inducible protoporphyrin IX influx and heme efflux.	'RTA1 like protein(PF04479.16)'	7	plasma membrane, RE
79971	0	0	-2.41979	-2.95615	-3.06856	-2.36002	Incompletely Characterized Transport Systems	Incompletely Characterized Transport Systems	Recognized transporters of unknown biochemical mechanism	The Lipid-translocating Exporter (LTE) Family	CHEBI:77845;7-aminocholesterol	Lipids	7-amino cholesterol exporter. Its overexpression confers resistance to an ergosterol biosynthesis inhibitor.	'RTA1 like protein(PF04479.16)'	6	plasma membrane, RE
80261	0	0	0	-1.26407	-1.75269	0	Incompletely Characterized Transport Systems	Incompletely Characterized Transport Systems	Recognized transporters of unknown biochemical mechanism	The Lipid-translocating Exporter (LTE) Family	CHEBI:77845;7-aminocholesterol	Lipids	7-amino cholesterol exporter. Its overexpression confers resistance to an ergosterol biosynthesis inhibitor.	'RTA1 like protein(PF04479.16)'	6	plasma membrane, RE
72575	0	-1.57186	2.74667	2.22785	3.10502	2.90085	Incompletely Characterized Transport Systems	Incompletely Characterized Transport Systems	Recognized transporters of unknown biochemical mechanism	The Lipid-translocating Exporter (LTE) Family	CHEBI:8150;phospholipid	Lipids	Involved in inducible protoporphyrin IX influx and heme efflux.	'RTA1 like protein(PF04479.16)'	7	plasma membrane, vacuole
79038	0	-2.46859	3.6725	0	0	-1.61597	Incompletely Characterized Transport Systems	Incompletely Characterized Transport Systems	Recognized transporters of unknown biochemical mechanism	The Lipid-translocating Exporter (LTE) Family	CHEBI:8150;phospholipid	Lipids	putative flippase that exports LCBs across the cytoplasmic membrane, Rsb1p. Involved in the establishment of the functional lipid asymmetry of the plasma membrane. Regulates intracellular levels of LCBs, sphingolipid precursors that are growth inhibitory at increased levels.	'RTA1 like protein(PF04479.16)'	3	plasma membrane, vacuole
74148	0	-1.69935	0	-1.74358	-1.18793	-1.16966	Incompletely Characterized Transport Systems	Incompletely Characterized Transport Systems	Recognized transporters of unknown biochemical mechanism	The Lipid-translocating Exporter (LTE) Family	CHEBI:8150;phospholipid	Lipids	putative flippase that exports LCBs across the cytoplasmic membrane, Rsb1p. Involved in the establishment of the functional lipid asymmetry of the plasma membrane. Regulates intracellular levels of LCBs, sphingolipid precursors that are growth inhibitory at increased levels.	'RTA1 like protein(PF04479.16)'	7	plasma membrane, vacuole
75930	0	0	-1.40844	0	-1.44592	-1.33579	Incompletely Characterized Transport Systems	Incompletely Characterized Transport Systems	Recognized transporters of unknown biochemical mechanism	The Lipid-translocating Exporter (LTE) Family	CHEBI:8150;phospholipid	Lipids	putative flippase that exports LCBs across the cytoplasmic membrane, Rsb1p. Involved in the establishment of the functional lipid asymmetry of the plasma membrane. Regulates intracellular levels of LCBs, sphingolipid precursors that are growth inhibitory at increased levels.	'RTA1 like protein(PF04479.16)'	5	plasma membrane, vacuole
72962	0	0	2.09912	2.00818	1.9007	2.27473	Primary Active Transporters	Primary Active Transporters	P-P-bond-hydrolysis-driven transporters	The ATP-binding Cassette (ABC) Superfamily	CHEBI:3098;bile acid	Lipids	translocation of phosphatidylcholine to the vacuole lumen, the release of lumenal calcium stores, exhibits ATP-dependent bile acid transport.	'ABC transporter(PF00005.30)', 'ABC transporter transmembrane region(PF00664.26)'	4	vacuole
80695	0	0	0	1.07988	0	0	Primary Active Transporters	Primary Active Transporters	P-P-bond-hydrolysis-driven transporters	The ATP-binding Cassette (ABC) Superfamily	CHEBI:3098;bile acid	Lipids	translocation of phosphatidylcholine to the vacuole lumen, the release of lumenal calcium stores, exhibits ATP-dependent bile acid transport.	'ABC transporter(PF00005.30)', 'ABC transporter transmembrane region(PF00664.26)'	16	vacuole
82178	0	-3.0438	0	0	0	0	Primary Active Transporters	Primary Active Transporters	P-P-bond-hydrolysis-driven transporters	The ATP-binding Cassette (ABC) Superfamily	CHEBI:3098;bile acid	Lipids	translocation of phosphatidylcholine to the vacuole lumen, the release of lumenal calcium stores, exhibits ATP-dependent bile acid transport.	'ABC transporter(PF00005.30)', 'ABC transporter transmembrane region(PF00664.26)'	2	vacuole
78091	0	0	-5.36841	0	0	0	Electrochemical Potential-driven Transporters	Electrochemical Potential-driven Transporters	Porters (uniporters, symporters, antiporters)	The Resistance-Nodulation-Cell Division (RND) Superfamily	not found	Lipids	Yeast sterol transport system , sphingolipid trafficking	'AcrB/AcrD/AcrF family(PF00873.22)', 'Patched family(PF02460.21)', 'Sterol-sensing domain of SREBP cleavage-activation(PF12349.11)', 'Niemann-Pick C1 N terminus(PF16414.8)'	12	vacuole
80167	0	0	0	0	-1.319	0	Primary Active Transporters	Primary Active Transporters	P-P-bond-hydrolysis-driven transporters	The ATP-binding Cassette (ABC) Superfamily	CHEBI:3098;bile acid	Lipids	translocation of phosphatidylcholine to the vacuole lumen, the release of lumenal calcium stores, exhibits ATP-dependent bile acid transport.	'ABC transporter(PF00005.30)', 'ABC transporter transmembrane region(PF00664.26)'	5	vacuole
78008	-1.05511	-1.65841	0	0	0	0	Group Translocators	Group Translocators	Acyl CoA ligase-coupled transporters	The Fatty Acid Group Translocation (FAT) Family	CHEBI:4984;fatty acid	Lipids	Produces CoA thioesters of a variety of hydroxy- and methoxy-substituted cinnamic acids, which are used to synthesize several phenylpropanoid-derived compounds, including anthocyanins, flavonoids, isoflavonoids, coumarins, lignin, suberin and wall-bound phenolics.	'AMP-binding enzyme(PF00501.31)', 'AMP-binding enzyme C-terminal domain(PF13193.9)'	0	cytosol
72568	-1.1553	0	1.61646	1.55467	1.65354	1.8794	Incompletely Characterized Transport Systems	Incompletely Characterized Transport Systems	Recognized transporters of unknown biochemical mechanism	The Lipid-translocating Exporter (LTE) Family	CHEBI:77845;7-aminocholesterol	Lipids	7-amino cholesterol exporter. Its overexpression confers resistance to an ergosterol biosynthesis inhibitor.	'RTA1 like protein(PF04479.16)'	7	plasma membrane, RE
76685	-2.30791	-1.75153	0	1.20612	0	0	Group Translocators	Group Translocators	Acyl CoA ligase-coupled transporters	The Fatty Acid Group Translocation (FAT) Family	CHEBI:4680;dodecanoic acid	Lipids	Is the main if not exclusive MCFA (medium-chain faty acids, octanoate, decanoate and laureate) acyl-CoA ligase. Required for efficient MCFA beta-oxidation inside peroxisomes. Facilitates the transport of MCFAs into peroxisomes by passive diffusion, by decreasing the intraorganellar MCFA concentration	'AMP-binding enzyme(PF00501.31)'	0	peroxisome
72635	0	3.12078	7.80253	9.77228	10.5052	11.4131	Primary Active Transporters	Primary Active Transporters	P-P-bond-hydrolysis-driven transporters	The P-type ATPase (P-ATPase) Superfamily	CHEBI:8345;potassium(1+)	K, Na	SiENA1, K+, Na+ efflux system	'E1-E2 ATPase(PF00122.23)', 'Cation transporting ATPase, C-terminus(PF00689.24)', 'Cation transporter/ATPase, N-terminus(PF00690.29)', 'haloacid dehalogenase-like hydrolase(PF00702.29, PF08282.15)', 'Cation transport ATPase (P-type)(PF13246.9)'	10	plasma membrane
72634	0	-1.37247	1.2703	0	1.52127	0	Primary Active Transporters	Primary Active Transporters	P-P-bond-hydrolysis-driven transporters	The P-type ATPase (P-ATPase) Superfamily	CHEBI:8345;potassium(1+)	K, Na	SiENA5, K+, Na+ efflux system	'E1-E2 ATPase(PF00122.23)', 'Cation transporting ATPase, C-terminus(PF00689.24)', 'Cation transporter/ATPase, N-terminus(PF00690.29)', 'haloacid dehalogenase-like hydrolase(PF00702.29, PF08282.15)', 'Cation transport ATPase (P-type)(PF13246.9)'	8	plasma membrane
77504	0	0	0	1.09627	0	0	Electrochemical Potential-driven Transporters	Electrochemical Potential-driven Transporters	Porters (uniporters, symporters, antiporters)	The K+ Transporter (Trk) Family	CHEBI:9175;sodium(1+)|CHEBI:8345;potassium(1+)	K, Na	SiTRK2 (partial). K+ uptake	'Cation transport protein(PF02386.19)'	1	plasma membrane
75414	0	-1.68485	1.0886	1.49896	1.05867	1.36393	Electrochemical Potential-driven Transporters	Electrochemical Potential-driven Transporters	Porters (uniporters, symporters, antiporters)	The Monovalent Cation:Proton Antiporter-2 (CPA2) Family	CHEBI:8345;potassium(1+)|CHEBI:5584;hydron	K, H+	SiKHA2. Potassium-proton antiport	'Sodium/hydrogen exchanger family(PF00999.24)'	12	ER, Golgi
75409	0	-1.29833	0	0	0	0	Electrochemical Potential-driven Transporters	Electrochemical Potential-driven Transporters	Porters (uniporters, symporters, antiporters)	The Monovalent Cation:Proton Antiporter-2 (CPA2) Family	CHEBI:8345;potassium(1+)|CHEBI:5584;hydron	K, H+	SiKHA1. Potassium-proton antiport	'Sodium/hydrogen exchanger family(PF00999.24)'	12	ER, Golgi
79610	1.84723	1.88121	2.47628	1.03933	1.9904	2.55157	Electrochemical Potential-driven Transporters	Electrochemical Potential-driven Transporters	Porters (uniporters, symporters, antiporters)	The K+ Uptake Permease (KUP) Family	CHEBI:8345;potassium(1+)	K	SiHAK1. K+ Uptake Permease (HAK)	'K+ potassium transporter(PF02705.19)'	11	plasma membrane
77824	0	0	0	1.30796	1.64238	1.58945	Primary Active Transporters	Primary Active Transporters	P-P-bond-hydrolysis-driven transporters	The ATP-binding Cassette (ABC) Superfamily	not found	K	sulfonylurea receptor (SUR) is another atypical ABC protein that regulates activity of the potassium ATP channel (KATP). The human protein is part of an ATP-dependent potassium (K(ATP)) channel that couples the metabolic state of a cell with its electrical activity.	'ABC transporter(PF00005.30)', 'ABC transporter transmembrane region(PF00664.26)'	9	plasma membrane
73331	0	0	-1.42768	-1.31774	-1.00244	-1.74415	Channels/Pores	Channels/Pores	α-Type Channels	The Cation Channel-forming Heat Shock Protein-70 (Hsp70) Family	CHEBI:24870;ion	ion	may form cation-specific channels. Hsc70, has been incorporated into artificial lipid bilayers, and it proved to mediate stable transmembrane ion flow. Cation-selective flux occurred in well-defined, multilevel, discrete events suggesting the formation of a multi-conductance ion channel.	'Hsp70 protein(PF00012.23)', 'MreB/Mbl protein(PF06723.16)'	0	?
72394	0	0	0	-2.11019	0	0	Channels/Pores	Channels/Pores	α-Type Channels	The Cation Channel-forming Heat Shock Protein-70 (Hsp70) Family	CHEBI:24870;ion	Ion	may form cation-specific channels. Hsc70, has been incorporated into artificial lipid bilayers, and it proved to mediate stable transmembrane ion flow. Cation-selective flux occurred in well-defined, multilevel, discrete events suggesting the formation of a multi-conductance ion channel.	'Hsp70 protein(PF00012.23)', 'MreB/Mbl protein(PF06723.16)'	0	?
76271	0	0	0	-1.0019	0	0	Channels/Pores	Channels/Pores	α-Type Channels	The Cation Channel-forming Heat Shock Protein-70 (Hsp70) Family	CHEBI:24870;ion	Ion	may form cation-specific channels. Hsc70, has been incorporated into artificial lipid bilayers, and it proved to mediate stable transmembrane ion flow. Cation-selective flux occurred in well-defined, multilevel, discrete events suggesting the formation of a multi-conductance ion channel.	'Hsp70 protein(PF00012.23)', 'MreB/Mbl protein(PF06723.16)'	0	?
76933	0	0	0	0	0	-1.03332	Channels/Pores	Channels/Pores	α-Type Channels	The Cation Channel-forming Heat Shock Protein-70 (Hsp70) Family	CHEBI:24870;ion	Ion	may form cation-specific channels. Hsc70, has been incorporated into artificial lipid bilayers, and it proved to mediate stable transmembrane ion flow. Cation-selective flux occurred in well-defined, multilevel, discrete events suggesting the formation of a multi-conductance ion channel.	'Hsp70 protein(PF00012.23)', 'MreB/Mbl protein(PF06723.16)'	0	?
71528	0	0	0	-1.83349	0	0	Channels/Pores	Channels/Pores	α-Type Channels	The Annexin (Annexin) Family	CHEBI:24870;ion	Ion	Annexin B10	'Annexin(PF00191.23)'	0	cytosol
73462	-1.66436	-1.86006	-2.80224	-4.14237	-2.974	-3.46302	Channels/Pores	Channels/Pores	α-Type Channels	The Cation Channel-forming Heat Shock Protein-70 (Hsp70) Family	CHEBI:24870;ion	Ion	may form cation-specific channels. Hsc70, has been incorporated into artificial lipid bilayers, and it proved to mediate stable transmembrane ion flow. Cation-selective flux occurred in well-defined, multilevel, discrete events suggesting the formation of a multi-conductance ion channel.	'Hsp70 protein(PF00012.23)', 'MreB/Mbl protein(PF06723.16)'	1	?
72808	1.44259	1.96017	3.75798	3.34654	3.68338	3.19567	Primary Active Transporters	Primary Active Transporters	Oxidoreduction-driven transporters	The H+ or Na+-translocating NADH Dehydrogenase (NDH) Family	CHEBI:5584;hydron	H+	Complex I functions in the transfer of electrons from NADH to the respiratory chain	'4Fe-4S binding domain(PF00037.30)', '4Fe-4S dicluster domain(PF12838.10, PF13187.9, PF13237.9)', '4Fe-4S double cluster binding domain(PF13484.9)'	0	mitochondria
81048	1.24065	0	0	0	0	0	Group Translocators	Primary Active Transporters	P-P-bond-hydrolysis-driven transporters	The P-type ATPase (P-ATPase) Superfamily	not found	H+	SiPMA1. generates a proton gradient that drives the active transport of nutrients by H+-symport.	not_found	4	plasma membrane
75364	1.01374	1.07303	1.48973	1.368	0	1.18639	Primary Active Transporters	Primary Active Transporters	Oxidoreduction-driven transporters	The H+ or Na+-translocating NADH Dehydrogenase (NDH) Family	CHEBI:5584;hydron	H+	mitochondrial electron transport, NADH to ubiquinone	'NADH ubiquinone oxidoreductase, 20 Kd subunit(PF01058.25)'	0	mitochondria
74215	0	1.27031	2.52695	2.55233	2.81231	2.527	Primary Active Transporters	Primary Active Transporters	Oxidoreduction-driven transporters	The H+ or Na+-translocating NADH Dehydrogenase (NDH) Family	CHEBI:5584;hydron	H+	mitochondrial electron transport, NADH to ubiquinone	'Thioredoxin-like (2Fe-2S) ferredoxin(PF01257.22)'	0	mitochondria
79655	0	0	2.21299	2.00136	2.12148	1.70557	Primary Active Transporters	Primary Active Transporters	Oxidoreduction-driven transporters	The H+ or Na+-translocating NADH Dehydrogenase (NDH) Family	CHEBI:5584;hydron	H+	mitochondrial electron transport, NADH to ubiquinone	'Molybdopterin oxidoreductase(PF00384.25)', 'NADH-ubiquinone oxidoreductase subunit G, C-terminal(PF09326.14)', 'NADH-ubiquinone oxidoreductase-G iron-sulfur binding region(PF10588.12)', '2Fe-2S iron-sulfur cluster binding domain(PF13510.9)'	0	mitochondria
72519	0	0	1.69587	1.60204	2.27056	1.48931	Primary Active Transporters	Primary Active Transporters	Oxidoreduction-driven transporters	The Proton-translocating Quinol:Cytochrome c Reductase (QCR) Superfamily	CHEBI:5584;hydron	H+	art of the mitochondrial electron transport chain.	'Cytochrome C1 family(PF02167.18)'	0	mitochondria
71972	0	0	1.05337	1.23093	0	0	Primary Active Transporters	Primary Active Transporters	Oxidoreduction-driven transporters	The H+ or Na+-translocating NADH Dehydrogenase (NDH) Family	CHEBI:5584;hydron	H+	mitochondrial electron transport, NADH to ubiquinone	'Respiratory-chain NADH dehydrogenase 51 Kd subunit(PF01512.20)', 'SLBB domain(PF10531.12)', 'NADH-ubiquinone oxidoreductase-F iron-sulfur binding region(PF10589.12)'	0	mitochondria
71507	0	0	1.21641	1.02152	0	0	Primary Active Transporters	Primary Active Transporters	Oxidoreduction-driven transporters	The Proton-translocating Cytochrome Oxidase (COX) Superfamily	CHEBI:5584;hydron	H+	reduce O2 to water and concomitantly pump four protons across the membrane	'Cytochrome c(PF00034.24)', 'Cytochrome C oxidase, cbb3-type, subunit III (PF13442.9)'	0	mitochondria
77789	0	0	0	0	1.07876	0	Primary Active Transporters	Primary Active Transporters	Oxidoreduction-driven transporters	The H+ or Na+-translocating NADH Dehydrogenase (NDH) Family	CHEBI:5584;hydron	H+	mitochondrial electron transport, NADH to ubiquinone	not_found	0	mitochondria
72565	0	1.55134	0	0	0	0	Primary Active Transporters	Primary Active Transporters	Oxidoreduction-driven transporters	The H+ or Na+-translocating NADH Dehydrogenase (NDH) Family	CHEBI:5584;hydron	H+	mitochondrial electron transport, NADH to ubiquinone	'NADH-ubiquinone oxidoreductase B18 subunit (NDUFB7)(PF05676.16)'	0	mitochondria
81086	0	1.36933	0	0	0	0	Primary Active Transporters	Primary Active Transporters	Oxidoreduction-driven transporters	The Proton-translocating Cytochrome Oxidase (COX) Superfamily	not found	H+	reduce O2 to water and concomitantly pump four protons across the membrane	'Cytochrome c oxidase subunit IV(PF02936.17)'	0	mitochondria
70791	0	-3.61798	0	0	0	-3.16671	Primary Active Transporters	Primary Active Transporters	P-P-bond-hydrolysis-driven transporters	The H+- or Na+-translocating F-type, V-type and A-type ATPase (F-ATPase) Superfamily	CHEBI:5584;hydron	H+	pump 3-4 H+ out of mitochondria per ATP hydrolyzed.	'ATP synthase, Delta/Epsilon chain, beta-sandwich domain(PF02823.19)'	0	mitochondria
73489	0	0	-4.76689	-3.88121	-4.93408	-4.90754	Primary Active Transporters	Primary Active Transporters	Oxidoreduction-driven transporters	The H+ or Na+-translocating NADH Dehydrogenase (NDH) Family	CHEBI:5584;hydron	H+	mitochondrial electron transport, NADH to ubiquinone	'Respiratory-chain NADH dehydrogenase, 30 Kd subunit(PF00329.22)'	0	mitochondria
72624	0	0	-3.73027	-4.69746	-4.77633	-4.0233	Primary Active Transporters	Primary Active Transporters	Oxidoreduction-driven transporters	The H+ or Na+-translocating NADH Dehydrogenase (NDH) Family	CHEBI:5584;hydron	H+	mitochondrial electron transport, NADH to ubiquinone	'NADH ubiquinone oxidoreductase subunit NDUFA12(PF05071.19)'	0	mitochondria
73544	0	0	-1.72944	0	0	-1.11081	Primary Active Transporters	Primary Active Transporters	Oxidoreduction-driven transporters	The Proton-translocating Cytochrome Oxidase (COX) Superfamily	not found	H+	reduce O2 to water and concomitantly pump four protons across the membrane	'Cytochrome c oxidase assembly protein CtaG/Cox11(PF04442.17)'	1	mitochondria
75170	0	0	-1.50217	0	0	0	Primary Active Transporters	Primary Active Transporters	Oxidoreduction-driven transporters	The Proton-translocating Cytochrome Oxidase (COX) Superfamily	not found	H+	reduce O2 to water and concomitantly pump four protons across the membrane	'Cytochrome c oxidase subunit Va(PF02284.19)'	0	mitochondria
72550	0	0	-1.12355	0	0	0	Primary Active Transporters	Primary Active Transporters	Oxidoreduction-driven transporters	The Proton-translocating Cytochrome Oxidase (COX) Superfamily	not found	H+	reduce O2 to water and concomitantly pump four protons across the membrane	'Cytochrome c oxidase subunit Vb(PF01215.22)'	0	mitochondria
75212	0	0	0	0	-1.6186	-3.41761	Primary Active Transporters	Primary Active Transporters	Oxidoreduction-driven transporters	The H+ or Na+-translocating NADH Dehydrogenase (NDH) Family	CHEBI:5584;hydron	H+	Complex I functions in the transfer of electrons from NADH to the respiratory chain	'NADH-ubiquinone reductase complex 1 MLRQ subunit(PF06522.14)'	1	mitochondria
73442	0	0	0	0	0	-1.24195	Primary Active Transporters	Primary Active Transporters	P-P-bond-hydrolysis-driven transporters	The H+- or Na+-translocating F-type, V-type and A-type ATPase (F-ATPase) Superfamily	not found	H+	pump 3-4 H+ out of mitochondria per ATP hydrolyzed.	'ATP synthase alpha/beta family, nucleotide-binding domain(PF00006.28)', 'ATP synthase alpha/beta family, beta-barrel domain(PF02874.26)'	0	mitochondria
79411	0	0	0	0	0	-1.1756	Primary Active Transporters	Primary Active Transporters	P-P-bond-hydrolysis-driven transporters	The H+- or Na+-translocating F-type, V-type and A-type ATPase (F-ATPase) Superfamily	CHEBI:5584;hydron	H+	pump 3-4 H+ out of mitochondria per ATP hydrolyzed.	'ATP synthase alpha/beta family, nucleotide-binding domain(PF00006.28)', 'ATP synthase alpha/beta chain, C terminal domain(PF00306.30)', 'ATP synthase alpha/beta family, beta-barrel domain(PF02874.26)'	0	mitochondria
72827	0	0	0	1.0009	0	0	Channels/Pores	Channels/Pores	α-Type Channels	The Voltage-gated Proton Channel (VPC) Family	CHEBI:5584;hydron	H+	pH homeostasis, plasma membrane. Forms a proton-selective channel through which protons may pass in accordance with their electrochemical gradient.	'Ion transport protein(PF00520.34)'	3	plasma membrane
71428	0	0	1.21972	1.33268	1.31472	1.69126	Primary Active Transporters	Primary Active Transporters	P-P-bond-hydrolysis-driven transporters	The H+- or Na+-translocating F-type, V-type and A-type ATPase (F-ATPase) Superfamily	CHEBI:5584;hydron	H+	transport H+ into vacuoles acidifying it	'ATP synthase (F/14-kDa) subunit(PF01990.20)'	0	vacuole
74605	0	1.7045	0	0	0	0	Primary Active Transporters	Primary Active Transporters	P-P-bond-hydrolysis-driven transporters	The H+- or Na+-translocating F-type, V-type and A-type ATPase (F-ATPase) Superfamily	CHEBI:5584;hydron	H+	transport H+ into vacuoles acidifying it	'ATP synthase subunit D (PF01813.20)'	0	vacuole
71651	-1.06844	0	0	0	0	0	Primary Active Transporters	Primary Active Transporters	Oxidoreduction-driven transporters	The Proton-translocating Cytochrome Oxidase (COX) Superfamily	not found	H+	reduce O2 to water and concomitantly pump four protons across the membrane	'Cytochrome oxidase c subunit VIb(PF02297.20)'	0	mitochondria
80205	2.44926	2.92085	0	-2.06866	0	0	Transmembrane Electron Carriers	Transmembrane Electron Carriers	Transmembrane 1-electron transfer carriers	The Phagocyte (gp91phox) NADPH Oxidase Family	CHEBI:29034;iron(3+)	Fe	reduces dietary Fe3+ to Fe2+	'Ferric reductase like transmembrane component(PF01794.22)', 'FAD-binding domain(PF08022.15)', 'Ferric reductase NAD binding domain(PF08030.15)'	7	plasma membrane
79764	1.97702	0	3.90941	3.27844	3.34606	3.79637	Transmembrane Electron Carriers	Transmembrane Electron Carriers	Transmembrane 1-electron transfer carriers	The Phagocyte (gp91phox) NADPH Oxidase Family	CHEBI:29034;iron(3+)	Fe	reduces dietary Fe3+ to Fe2+	'Ferric reductase like transmembrane component(PF01794.22)', 'FAD-binding domain(PF08022.15)', 'Ferric reductase NAD binding domain(PF08030.15)'	7	plasma membrane
80630	1.14152	0	0	0	0	0	Primary Active Transporters	Electrochemical Potential-driven Transporters	Porters (uniporters, symporters, antiporters)	The Vacuolar Iron Transporter (VIT) Family	CHEBI:34754;iron(2+)	Fe	The vacuolar Fe2+ uptake transporter, involved in the transfer of iron ions from the cytosol to the vacuole for intracellular iron storage	'VIT family(PF01988.22)'	5	vacuole
75292	0	0	1.47476	0	1.63981	0	Electrochemical Potential-driven Transporters	Electrochemical Potential-driven Transporters	Porters (uniporters, symporters, antiporters)	The Iron/Lead Transporter (ILT) Family	CHEBI:29033;iron(2+)|CHEBI:29034;iron(3+)	Fe	Bacterial protein , SpoIISAB is a toxin-antitoxin module encoded on the chromosomes of Bacillus subtilis and related Bacilli. The SpoIISA toxin targets the cytoplasmic membrane and induces lysis in both B. subtilis and E. coli. The SpoIISA oligomeric toxin with 3 N-terminal TMSs and a C-terminal hydrophilic domain. The oligomeric structure probably forms a pore in the membrane. The anti-toxin, Sp…	'Multicopper oxidase(PF00394.25, PF07731.17, PF07732.18)'	0	ER
78514	0	0	0	1.19539	1.42748	1.76949	Electrochemical Potential-driven Transporters	Electrochemical Potential-driven Transporters	Porters (uniporters, symporters, antiporters)	The Iron/Lead Transporter (ILT) Family	CHEBI:5974;iron atom	Fe	Bacterial protein , SpoIISAB is a toxin-antitoxin module encoded on the chromosomes of Bacillus subtilis and related Bacilli. The SpoIISA toxin targets the cytoplasmic membrane and induces lysis in both B. subtilis and E. coli. The SpoIISA oligomeric toxin with 3 N-terminal TMSs and a C-terminal hydrophilic domain. The oligomeric structure probably forms a pore in the membrane. The anti-toxin, Sp…	'Multicopper oxidase(PF00394.25, PF07731.17, PF07732.18)'	0	mitochondria
74454	0	-1.14577	-2.41549	-2.88886	-2.12198	-2.43276	Electrochemical Potential-driven Transporters	Electrochemical Potential-driven Transporters	Porters (uniporters, symporters, antiporters)	The Iron/Lead Transporter (ILT) Family	CHEBI:5974;iron atom	Fe	Bacterial protein , SpoIISAB is a toxin-antitoxin module encoded on the chromosomes of Bacillus subtilis and related Bacilli. The SpoIISA toxin targets the cytoplasmic membrane and induces lysis in both B. subtilis and E. coli. The SpoIISA oligomeric toxin with 3 N-terminal TMSs and a C-terminal hydrophilic domain. The oligomeric structure probably forms a pore in the membrane. The anti-toxin, Sp…	'Multicopper oxidase(PF00394.25, PF07731.17, PF07732.18)'	1	mitochondria
78923	0	4.33162	0	3.22749	5.18885	3.57049	Electrochemical Potential-driven Transporters	Electrochemical Potential-driven Transporters	Porters (uniporters, symporters, antiporters)	The Major Facilitator Superfamily (MFS)	CHEBI:5651;ferroheme b	Fe	Fe3+ uptake, Siderophore-iron uptake	'Major Facilitator Superfamily(PF07690.19)'	10	plasma membrane
71330	0	-1.04865	1.28418	0	1.2973		Electrochemical Potential-driven Transporters	Electrochemical Potential-driven Transporters	Porters (uniporters, symporters, antiporters)	The Major Facilitator Superfamily (MFS)	CHEBI:5651;ferroheme b	Fe	???	'Sugar (and other) transporter(PF00083.27)', 'Major Facilitator Superfamily(PF07690.19)'	12	plasma membrane
79306	0	0	3.95447	0	0	2.33581	Incompletely Characterized Transport Systems	Incompletely Characterized Transport Systems	Recognized transporters of unknown biochemical mechanism	The Lipid-translocating Exporter (LTE) Family	CHEBI:5651;ferroheme b|CHEBI:8592;protoporphyrin	Fe	protoporphyrin uptake porter, Pug1 in yeast (may also catalyze heme efflux) protoporphyrin IX influx and heme efflux.	'RTA1 like protein(PF04479.16)'	3	plasma membrane
74453	0	-1.20431	-2.27594	-2.62609	-1.94296	-2.05951	Electrochemical Potential-driven Transporters	Electrochemical Potential-driven Transporters	Porters (uniporters, symporters, antiporters)	The Iron/Lead Transporter (ILT) Family	CHEBI:5974;iron atom	Fe	High-affinity Iron transporter, characterized in Piri (Verma et al, 2021) Ftr1 (541 aas) (La Fontaine et al., 2002). FTR1, like its orthologue in S. cerevisiae (9.A.10.1.1), has an exocytoplasmic iron channeling motif and two potential iron permeation motifs in membrane-spanning regions (Terzulli and Kosman 2010).	'Iron permease FTR1 family(PF03239.17)'	7	plasma membrane
79969	0	0	-2.42476	-2.81355	-2.95041	-2.41064	Incompletely Characterized Transport Systems	Incompletely Characterized Transport Systems	Recognized transporters of unknown biochemical mechanism	The Lipid-translocating Exporter (LTE) Family	CHEBI:5651;ferroheme b|CHEBI:8592;protoporphyrin	Fe	protoporphyrin uptake porter, Pug1 in yeast (may also catalyze heme efflux) protoporphyrin IX influx and heme efflux.	'RTA1 like protein(PF04479.16)'	6	plasma membrane
78924	-1.15797	-2.01323	-1.649	-2.68289	0	-1.06128	Electrochemical Potential-driven Transporters	Electrochemical Potential-driven Transporters	Porters (uniporters, symporters, antiporters)	The Major Facilitator Superfamily (MFS)	CHEBI:5651;ferroheme b	Fe	Fe3+ uptake	'Sugar (and other) transporter(PF00083.27)', 'Major Facilitator Superfamily(PF07690.19)'	11	plasma membrane
78922	-2.21002	-2.6857	0	-6.19093	-3.67952	-3.84389	Electrochemical Potential-driven Transporters	Electrochemical Potential-driven Transporters	Porters (uniporters, symporters, antiporters)	The Major Facilitator Superfamily (MFS)	CHEBI:5651;ferroheme b	Fe	Siderophore-iron uptake	'Sugar (and other) transporter(PF00083.27)', 'Major Facilitator Superfamily(PF07690.19)'	13	plasma membrane
72397	1.17737	1.74091	0	0	0	0	Primary Active Transporters	Primary Active Transporters	Oxidoreduction-driven transporters	The Prokaryotic Succinate Dehydrogenase (SDH) Family	not found	Electrons	The light-harvesting complex (LHC) functions as a light receptor, it captures and delivers excitation energy to photosystems with which it is closely associated.????	'FAD binding domain(PF00890.27)', 'Fumarate reductase flavoprotein C-term(PF02910.23)'	0	mitochondria
76563	1.07084	0	-2.65568	-2.03356	-2.09083	-1.27326	Electrochemical Potential-driven Transporters	Transmembrane Electron Carriers	Transmembrane 1-electron transfer carriers	The Phagocyte (gp91phox) NADPH Oxidase Family	CHEBI:10545;electron	Electron	reduces dietary Fe3+ to Fe2+	'Ferric reductase like transmembrane component(PF01794.22)', 'Ferric reductase NAD binding domain(PF08030.15)'	6	plasma membrane
74272	0	0	0	-1.14299	-1.10556	-1.23917	Electrochemical Potential-driven Transporters	Electrochemical Potential-driven Transporters	Porters (uniporters, symporters, antiporters)	The Resistance-Nodulation-Cell Division (RND) Superfamily	CHEBI:10545;electron	Electron	3-hydroxy-3-methylglutaryl (HMG)-CoA reductase of 888 aas and 6 - 10 TMSs.	Patched family(PF02460.21), Sterol-sensing domain of SREBP cleavage-activation(PF12349.11), Hydroxymethylglutaryl-coenzyme A reductase (PF00368.21)	5	ER
76704	0	1.43821	0	0	0	0	Primary Active Transporters	Primary Active Transporters	Oxidoreduction-driven transporters	The Prokaryotic Succinate Dehydrogenase (SDH) Family	not found	Electron	The light-harvesting complex (LHC) functions as a light receptor, it captures and delivers excitation energy to photosystems with which it is closely associated.????	'2Fe-2S iron-sulfur cluster binding domain(PF13085.9)', '4Fe-4S dicluster domain(PF13183.9, PF13237.9, PF13534.9)'	0	mitochondria
80204	0	4.59627	0	-3.07816	0	0	Transmembrane Electron Carriers	Transmembrane Electron Carriers	Transmembrane 1-electron transfer carriers	The Phagocyte (gp91phox) NADPH Oxidase Family	CHEBI:10545;electron	Electron	reduces dietary Fe3+ to Fe2+	'Ferric reductase like transmembrane component(PF01794.22)', 'FAD-binding domain(PF08022.15)'	7	plasma membrane
76141	0	-1.61792	-3.37791	-3.84417	-2.38707	-2.67591	Transmembrane Electron Carriers	Transmembrane Electron Carriers	Transmembrane 1-electron transfer carriers	The Phagocyte (gp91phox) NADPH Oxidase Family	CHEBI:10545;electron	Electron	reduces dietary Fe3+ to Fe2+	'Ferric reductase like transmembrane component(PF01794.22)', 'FAD-binding domain(PF08022.15)', 'Ferric reductase NAD binding domain(PF08030.15)'	4	plasma membrane
78233	0	0	-1.31619	-1.2531	0	0	Transmembrane Electron Carriers	Transmembrane Electron Carriers	Transmembrane 1-electron transfer carriers	The Phagocyte (gp91phox) NADPH Oxidase Family	CHEBI:10545;electron	Electron	transfers single electrons from cytoplasmic NADPH across the plasma membrane to molecular oxygen on the exterior. Also functions as a voltage-gated proton channel that mediates the H+ currents of resting phagocytes. It participates in the regulation of cellular pH and is b	'Ferric reductase like transmembrane component(PF01794.22)', 'FAD-binding domain(PF08022.15)', 'Ferric reductase NAD binding domain(PF08030.15)'	7	plasma membrane
77779	4.06842	4.15415	3.55511	3.2024	1.84117	1.60349	Channels/Pores	Channels/Pores	α-Type Channels	The Intracellular Chloride Channel (CLIC) Family	CHEBI:3731;chloride|CHEBI:24834;inorganic anion	Cl	Intracellular membrane chloride channel mitochondrial??	'Glutathione S-transferase, C-terminal domain(PF00043.28, PF13410.9, PF16865.8)', 'Glutathione S-transferase, N-terminal domain(PF02798.23, PF13409.9, PF13417.9)'	0	mitochondria
70755	-2.65072	0	0	0	0	-1.70493	Channels/Pores	Channels/Pores	α-Type Channels	The Intracellular Chloride Channel (CLIC) Family	CHEBI:3731;chloride	Cl	Intracellular membrane chloride channel mitochondrial??	'Glutathione S-transferase, C-terminal domain(PF00043.28, PF13410.9, PF14497.9)', 'Glutathione S-transferase, N-terminal domain(PF02798.23, PF13409.9, PF13417.9)'	0	mitochondria	0
76641	-1.03243	0	0	0	0	0	Electrochemical Potential-driven Transporters	Electrochemical Potential-driven Transporters	Porters (uniporters, symporters, antiporters)	The Ca2+:Cation Antiporter (CaCA) Family	CHEBI:3308;calcium(2+)|CHEBI:9175;sodium(1+)|CHEBI:8345;potassium(1+)	Ca, Na, K	a human K+-dependent Na+/Ca2+ antiporter, NCKX6 CCKX6. It is an essential component of the mitochondrial Na+/Ca2+ exchanger. It usually mediates mitochondrial Ca2+ extrusion	'Sodium/calcium exchanger protein(PF01699.27)'	13	mitochondria
74223	0	-1.02312	0	0	0	0	Primary Active Transporters	Primary Active Transporters	P-P-bond-hydrolysis-driven transporters	The P-type ATPase (P-ATPase) Superfamily	CHEBI:3308;calcium(2+)|CHEBI:29035;manganese(2+)	Ca, Metal cations	translocation of calcium from the cytosol to an endomembrane compartment	'E1-E2 ATPase(PF00122.23)', 'Cation transporting ATPase, C-terminus(PF00689.24)', 'Cation transporter/ATPase, N-terminus(PF00690.29)', 'haloacid dehalogenase-like hydrolase(PF00702.29, PF08282.15)', 'Cation transport ATPase (P-type)(PF13246.9)'	7	ER, Golgi
74614	0	-2.44685	0	0	0	-1.74703	Electrochemical Potential-driven Transporters	Electrochemical Potential-driven Transporters	Porters (uniporters, symporters, antiporters)	The Ca2+:Cation Antiporter (CaCA) Family	CHEBI:3308;calcium(2+)|CHEBI:5584;hydron	Ca, H+	VCX1, Hum1. exchange of calcium ions for hydrogen ions across the vacuolar membrane. Has a role in promoting intracellular calcium ion sequestration via the exchange of calcium ions for hydrogen ions across the vacuolar membrane. Involved also in manganese ion homeostasis via its uptake into the vacuole.	'Sodium/calcium exchanger protein(PF01699.27)'	11	vacuole
71526	2.02885	2.27062	0	-1.80148	0	0	Channels/Pores	Channels/Pores	α-Type Channels	The Annexin (Annexin) Family	CHEBI:39124;calcium ion	Ca	Annexin D1 (Anx23; Ann1; AnnAT1; AtoxY; Oxy5) of 317 aas. It has a peroxidase activity and may act to counteract oxidative stress (Gorecka et al. 2005). May also mediate regulated, targeted secretion of Golgi-derived vesicles during seedling development (Clark et al. 2005). Can transport Ca2+ (Demidchik et al. 2018).	'Annexin(PF00191.23)'	0	cytosol
72633	0	0	0	0	-1.08225	-1.09067	Electrochemical Potential-driven Transporters	Electrochemical Potential-driven Transporters	Porters (uniporters, symporters, antiporters)	The Mitochondrial Inner Membrane K+/H+ and Ca2+/H+ Exchanger (LetM1) Family	CHEBI:34552;barium(2+)|CHEBI:34982;strontium(2+)|CHEBI:3308;calcium(2+)|CHEBI:6635;magnesium(2+)|CHEBI:29035;manganese(2+)|CHEBI:9175;sodium(1+)|CHEBI:8345;potassium(1+)	Ca	LETM1. Mitochondrial proton/calcium exchanger protein that mediates proton-dependent calcium efflux from mitochondrion	'LETM1-like, RBD(PF07766.16)'	1	mitochondria
72616	0	0	1.46759	0	0	1.35175	Primary Active Transporters	Primary Active Transporters	P-P-bond-hydrolysis-driven transporters	The P-type ATPase (P-ATPase) Superfamily	CHEBI:3308;calcium(2+)	Ca	Ca2+ transport into vacuole	'E1-E2 ATPase(PF00122.23)', 'Cation transporting ATPase, C-terminus(PF00689.24)', 'Cation transporter/ATPase, N-terminus(PF00690.29)', 'haloacid dehalogenase-like hydrolase(PF00702.29)', 'Cation transport ATPase (P-type)(PF13246.9)'	10	vacuole
75037	0	1.00687	0	0	0	0	Channels/Pores	Channels/Pores	α-Type Channels	The Transient Receptor Potential Ca2+ Channel (TRP-CC) Family	CHEBI:36915;inorganic cation	Ca	Vacuolar, voltage-dependent cation-selective, Ca2+-activated channel, YVC1. (Yeast vacuolar conductance protein 1; also called TrpY1	not_found	8	vacuole
72312	0	7.86246	-5.89118	-5.02931	-6.0984	-5.71693	Electrochemical Potential-driven Transporters	Electrochemical Potential-driven Transporters	Porters (uniporters, symporters, antiporters)	The Ca2+:Cation Antiporter (CaCA) Family	CHEBI:3308;calcium(2+)|CHEBI:5584;hydron	Ca	The vacuolar Ca2+:H+ exchanger, CAX	'Sodium/calcium exchanger protein(PF01699.27)'	11	vacuole
71644	2.23226	1.92314	1.22038	0	0	0	Electrochemical Potential-driven Transporters	Electrochemical Potential-driven Transporters	Porters (uniporters, symporters, antiporters)	The Major Facilitator Superfamily (MFS)	CHEBI:5418;glucose	C	high- affinity glucose uptake	'Sugar (and other) transporter(PF00083.27)', 'Major Facilitator Superfamily(PF07690.19)'	6	plasma membrane
72591	2.65955	0	0	-1.69992	0	0	Primary Active Transporters	Electrochemical Potential-driven Transporters	Porters (uniporters, symporters, antiporters)	The Major Facilitator Superfamily (MFS)	CHEBI:5418;glucose	C	glucose transport	'Sugar (and other) transporter(PF00083.27)', 'Major Facilitator Superfamily(PF07690.19)'	10	plasma membrane
75246	1.51061	0	1.26599	1.01674	0	0	Electrochemical Potential-driven Transporters	Electrochemical Potential-driven Transporters	Porters (uniporters, symporters, antiporters)	The Major Facilitator Superfamily (MFS)	CHEBI:5584;hydron|CHEBI:10085;xylose|CHEBI:5418;glucose	C	Glucose/xylose symporter 1	'Sugar (and other) transporter(PF00083.27)', 'Major Facilitator Superfamily(PF07690.19)'	11	plasma membrane
74172	1.4522	0	0	0	0	0	Primary Active Transporters	Electrochemical Potential-driven Transporters	Porters (uniporters, symporters, antiporters)	The Major Facilitator Superfamily (MFS)	CHEBI:3523;cellodextrin|CHEBI:3522;cellobiose	C	sugar uptake	'Sugar (and other) transporter(PF00083.27)', 'Major Facilitator Superfamily(PF07690.19)'	12	plasma membrane
71089	0	0	2.15043	3.48232	3.38489	3.74642	Electrochemical Potential-driven Transporters	Electrochemical Potential-driven Transporters	Porters (uniporters, symporters, antiporters)	The Major Facilitator Superfamily (MFS)	CHEBI:3523;cellodextrin|CHEBI:3522;cellobiose	C	sugar uptake	'Sugar (and other) transporter(PF00083.27)', 'Major Facilitator Superfamily(PF07690.19)'	11	plasma membrane
71690	0	0	1.37377	0	0	0	Electrochemical Potential-driven Transporters	Electrochemical Potential-driven Transporters	Porters (uniporters, symporters, antiporters)	The Major Facilitator Superfamily (MFS)	CHEBI:3523;cellodextrin|CHEBI:3522;cellobiose	C	sugar uptake	'Sugar (and other) transporter(PF00083.27)', 'Major Facilitator Superfamily(PF07690.19)'	11	plasma membrane
78897	0	0	0	1.24819	0	1.21668	Electrochemical Potential-driven Transporters	Electrochemical Potential-driven Transporters	Porters (uniporters, symporters, antiporters)	The Major Facilitator Superfamily (MFS)	CHEBI:3523;cellodextrin|CHEBI:3522;cellobiose	C	sugar uptake	'Sugar (and other) transporter(PF00083.27)', 'Major Facilitator Superfamily(PF07690.19)'	11	plasma membrane
72925	0	0	0	0	2.62873	1.6666	Electrochemical Potential-driven Transporters	Electrochemical Potential-driven Transporters	Porters (uniporters, symporters, antiporters)	The Major Facilitator Superfamily (MFS)	CHEBI:5418;glucose	C	high- affinity glucose uptake	'Sugar (and other) transporter(PF00083.27)', 'Fungal trichothecene efflux pump (TRI12)(PF06609.16)', 'Major Facilitator Superfamily(PF07690.19)'	8	plasma membrane
71088	0	0	0	0	0	1.19682	Electrochemical Potential-driven Transporters	Electrochemical Potential-driven Transporters	Porters (uniporters, symporters, antiporters)	The Major Facilitator Superfamily (MFS)	CHEBI:3523;cellodextrin|CHEBI:3522;cellobiose	C	sugar uptake	'Sugar (and other) transporter(PF00083.27)', 'Major Facilitator Superfamily(PF07690.19)'	12	plasma membrane
73560	0	3.45203	0	0	0	0	Electrochemical Potential-driven Transporters	Electrochemical Potential-driven Transporters	Porters (uniporters, symporters, antiporters)	The Glycerol Uptake (GUP) or Membrane-bound Acyl Transferase (MBOAT) Family	CHEBI:5584;hydron|CHEBI:5448;glycerol	C	glycerol, H+ uptake	'MBOAT, membrane-bound O-acyltransferase family(PF03062.22)'	11	plasma membrane
77341	0	-1.36049	0	0	0	-1.06483	Electrochemical Potential-driven Transporters	Electrochemical Potential-driven Transporters	Porters (uniporters, symporters, antiporters)	The Major Facilitator Superfamily (MFS)	CHEBI:25212;metabolite	C	glucose, Mannose, Galactose, fructose, H+ transport	'Sugar (and other) transporter(PF00083.27)', 'Fungal trichothecene efflux pump (TRI12)(PF06609.16)', 'Major Facilitator Superfamily(PF07690.19)'	12	plasma membrane
75164	0	0	-1.45043	-2.80499	0	-1.13271	Electrochemical Potential-driven Transporters	Electrochemical Potential-driven Transporters	Porters (uniporters, symporters, antiporters)	The Major Facilitator Superfamily (MFS)	CHEBI:10085;xylose	C	xylose transporter	'Sugar (and other) transporter(PF00083.27)', 'Major Facilitator Superfamily(PF07690.19)'	11	plasma membrane
78211	0	0	0	-1.8454	-1.17527	0	Electrochemical Potential-driven Transporters	Electrochemical Potential-driven Transporters	Porters (uniporters, symporters, antiporters)	The Major Facilitator Superfamily (MFS)	CHEBI:10085;xylose	C	xylose transporter	'Sugar (and other) transporter(PF00083.27)', 'Major Facilitator Superfamily(PF07690.19)'	10	plasma membrane
75943	0	0	0	-1.10587	0	0	Electrochemical Potential-driven Transporters	Electrochemical Potential-driven Transporters	Porters (uniporters, symporters, antiporters)	The Major Facilitator Superfamily (MFS)	CHEBI:5709;hexose	C	sugar uptake	'Sugar (and other) transporter(PF00083.27)', 'Major Facilitator Superfamily(PF07690.19)'	9	plasma membrane
73656	-1.36872	-1.11518	0	0	0	0	Electrochemical Potential-driven Transporters	Electrochemical Potential-driven Transporters	Porters (uniporters, symporters, antiporters)	The Major Facilitator Superfamily (MFS)	CHEBI:5584;hydron|CHEBI:10085;xylose|CHEBI:5418;glucose	C	Glucose/xylose symporter 1	'Sugar (and other) transporter(PF00083.27)', 'Major Facilitator Superfamily(PF07690.19)'	12	plasma membrane
72504	-1.70714	-2.10214	-1.80912	-3.10937	-1.34316	-1.92783	Electrochemical Potential-driven Transporters	Electrochemical Potential-driven Transporters	Porters (uniporters, symporters, antiporters)	The Major Facilitator Superfamily (MFS)	CHEBI:5584;hydron|CHEBI:10085;xylose|CHEBI:5418;glucose	C	Glucose/xylose symporter 1	'Sugar (and other) transporter(PF00083.27)', 'Major Facilitator Superfamily(PF07690.19)'	12	plasma membrane

## Sheet: organized by expression
Protein	1,5hSvsFL	1,5hNaSvsNaFL	7dSvsFL	7dNaSvsNaFL	14dSvsFL	14dNaSvsNaFL	Class (7)	Class (7)	Superfamily (17)	Family (145)	ChEBI (Substrate)	Specific substrates	Groups of Substrates-Cytoscape	Complementary Description	Domain	PredHel	Cellular location	Transporters/membrane
72987	4.59753	4.78217	1.82362	2.74368	3.24318	2.67378	Electrochemical Potential-driven Transporters	Electrochemical Potential-driven Transporters	Porters (uniporters, symporters, antiporters)	The Major Facilitator Superfamily (MFS)	CHEBI:32544;nicotinate	Nicotinate	Vitamins	Involved in the uptake of nicotinic acid. TNA1	'Major Facilitator Superfamily(PF07690.19)'	12	plasma membrane	0
77779	4.06842	4.15415	3.55511	3.2024	1.84117	1.60349	Channels/Pores	Channels/Pores	α-Type Channels	The Intracellular Chloride Channel (CLIC) Family	CHEBI:3731;chloride|CHEBI:24834;inorganic anion	chloride	Cl	Intracellular membrane chloride channel mitochondrial??	'Glutathione S-transferase, C-terminal domain(PF00043.28, PF13410.9, PF16865.8)', 'Glutathione S-transferase, N-terminal domain(PF02798.23, PF13409.9, PF13417.9)'	0	mitochondria	0
72808	1.44259	1.96017	3.75798	3.34654	3.68338	3.19567	Primary Active Transporters	Primary Active Transporters	Oxidoreduction-driven transporters	The H+ or Na+-translocating NADH Dehydrogenase (NDH) Family	CHEBI:5584;hydron	H+	H+	Complex I functions in the transfer of electrons from NADH to the respiratory chain	'4Fe-4S binding domain(PF00037.30)', '4Fe-4S dicluster domain(PF12838.10, PF13187.9, PF13237.9)', '4Fe-4S double cluster binding domain(PF13484.9)'	0	mitochondria	0
79610	1.84723	1.88121	2.47628	1.03933	1.9904	2.55157	Electrochemical Potential-driven Transporters	Electrochemical Potential-driven Transporters	Porters (uniporters, symporters, antiporters)	The K+ Uptake Permease (KUP) Family	CHEBI:8345;potassium(1+)	K+	K	SiHAK1. K+ Uptake Permease (HAK)	'K+ potassium transporter(PF02705.19)'	11	plasma membrane	0
74818	1.93577	1.55969	3.24048	3.13649	3.60924	3.30791	Electrochemical Potential-driven Transporters	Electrochemical Potential-driven Transporters	Porters (uniporters, symporters, antiporters)	The Major Facilitator Superfamily (MFS)	not found	unknown	Unknown	nicotinate, urate uptake	'Sugar (and other) transporter(PF00083.27)', 'Major Facilitator Superfamily(PF07690.19)'	10	plasma membrane	0
71375	9.87698	9.28108	3.63962	0	4.51972	0	Electrochemical Potential-driven Transporters	Electrochemical Potential-driven Transporters	Porters (uniporters, symporters, antiporters)	The Major Facilitator Superfamily (MFS)	not found	unknown	Unknown	cellular uptake of thyroxine (T4), triiodothyronine (T3), reverse triiodothyronine (rT3) and diidothyronine. Does not transport Leu, Phe, Trp or Tyr.	'Major Facilitator Superfamily(PF07690.19)'	12	plasma membrane	0
77105	1.6201	1.47397	1.47332	0	1.03549	0	Electrochemical Potential-driven Transporters	Electrochemical Potential-driven Transporters	Porters (uniporters, symporters, antiporters)	The Major Facilitator Superfamily (MFS)	CHEBI:9688;trichodermin	metabolites	Metabolites	vacuolar amino acid importer	'Major Facilitator Superfamily(PF07690.19)'	14	vacuole	0
80618	3.15109	0	1.90133	1.34718	2.79174	2.25488	Electrochemical Potential-driven Transporters	Electrochemical Potential-driven Transporters	Porters (uniporters, symporters, antiporters)	The Major Facilitator Superfamily (MFS)	not found	unknown	Unknown	Pristinamycin I, Pristinamycin II, Rifamycin, H+ efflux?	'Major Facilitator Superfamily(PF07690.19)'	14	plasma membrane	0
71360	2.82115	0	1.70872	2.06854	2.33364	1.50696	Accessory Factors Involved in Transport	Accessory Factors Involved in Transport	Auxiliary transport proteins	The Voltage-gated K+ Channel β-subunit (Kvβ) Family	not found	none	None	Voltage-gated potassium channel subunit beta-1. Cytoplasmic potassium channel subunit that modulates the characteristics of the channel-forming alpha-subunits. Modulates action potentials via its effect on the pore-forming alpha subunits (Probable).	'Aldo/keto reductase family(PF00248.24)'	0	?	0
79764	1.97702	0	3.90941	3.27844	3.34606	3.79637	Transmembrane Electron Carriers	Transmembrane Electron Carriers	Transmembrane 1-electron transfer carriers	The Phagocyte (gp91phox) NADPH Oxidase Family	CHEBI:29034;iron(3+)	Fe3+	Fe	reduces dietary Fe3+ to Fe2+	'Ferric reductase like transmembrane component(PF01794.22)', 'FAD-binding domain(PF08022.15)', 'Ferric reductase NAD binding domain(PF08030.15)'	7	plasma membrane	0
76744	4.33108	4.91942	1.28345	0	0	0	Electrochemical Potential-driven Transporters	Electrochemical Potential-driven Transporters	Porters (uniporters, symporters, antiporters)	The Major Facilitator Superfamily (MFS)	not found	unknown	Unknown	Bypass of stop codon protein 6. BSC6 of Saccharomyces cerevisiae S288c	'Major Facilitator Superfamily(PF07690.19)'	12	?	0
71644	2.23226	1.92314	1.22038	0	0	0	Electrochemical Potential-driven Transporters	Electrochemical Potential-driven Transporters	Porters (uniporters, symporters, antiporters)	The Major Facilitator Superfamily (MFS)	CHEBI:5418;glucose	monosaccharides, sugars	C	high- affinity glucose uptake	'Sugar (and other) transporter(PF00083.27)', 'Major Facilitator Superfamily(PF07690.19)'	6	plasma membrane	0
74377	1.22494	1.17704	1.29446	1.14676	0	0	Group Translocators	Group Translocators	Acyl CoA ligase-coupled transporters	The Fatty Acid Group Translocation (FAT) Family	CHEBI:4984;fatty acid	fatty acids	Lipids	Catalyzes the esterification, concomitant with transport, of exogenous long-chain fatty acids into metabolically active CoA thioesters for subsequent degradation or incorporation into phospholipids.	'AMP-binding enzyme(PF00501.31)', 'AMP-binding enzyme C-terminal domain(PF13193.9)', 'Acetyl-coenzyme A synthetase N-terminus(PF16177.8)'	0	plasma membrane	0
75364	1.01374	1.07303	1.48973	1.368	0	1.18639	Primary Active Transporters	Primary Active Transporters	Oxidoreduction-driven transporters	The H+ or Na+-translocating NADH Dehydrogenase (NDH) Family	CHEBI:5584;hydron	H+	H+	mitochondrial electron transport, NADH to ubiquinone	'NADH ubiquinone oxidoreductase, 20 Kd subunit(PF01058.25)'	0	mitochondria	0
75246	1.51061	0	1.26599	1.01674	0	0	Electrochemical Potential-driven Transporters	Electrochemical Potential-driven Transporters	Porters (uniporters, symporters, antiporters)	The Major Facilitator Superfamily (MFS)	CHEBI:5584;hydron|CHEBI:10085;xylose|CHEBI:5418;glucose	monosaccharides, sugars	C	Glucose/xylose symporter 1	'Sugar (and other) transporter(PF00083.27)', 'Major Facilitator Superfamily(PF07690.19)'	11	plasma membrane	0
79097	1.28783	0	0	3.18555	0	0	Electrochemical Potential-driven Transporters	Group Translocators	Acyl CoA ligase-coupled transporters	The Carnitine O-Acyl Transferase (CarAT) Family	not found	Carnitine O-octanoyl	Lipids	Beta-oxidation of fatty acids. The highest activity concerns the C6 to C10 chain length substrate. Converts the end product of pristanic acid beta oxidation, 4,8-dimethylnonanoyl-CoA, to its corresponding carnitine ester.	'Choline/Carnitine o-acyltransferase(PF00755.23)'	0	peroxisome	0
78062	4.13326	1.24753	1.56512	0	0	0	Accessory Factors Involved in Transport	Accessory Factors Involved in Transport	Auxiliary transport proteins	The Voltage-gated K+ Channel β-subunit (Kvβ) Family	not found	none	None	Voltage-gated potassium channel subunit beta-1. Cytoplasmic potassium channel subunit that modulates the characteristics of the channel-forming alpha-subunits. Modulates action potentials via its effect on the pore-forming alpha subunits (Probable).	'Aldo/keto reductase family(PF00248.24)'	0	?	0
71526	2.02885	2.27062	0	-1.80148	0	0	Channels/Pores	Channels/Pores	α-Type Channels	The Annexin (Annexin) Family	CHEBI:39124;calcium ion	Ca2+	Ca	Annexin D1 (Anx23; Ann1; AnnAT1; AtoxY; Oxy5) of 317 aas. It has a peroxidase activity and may act to counteract oxidative stress (Gorecka et al. 2005). May also mediate regulated, targeted secretion of Golgi-derived vesicles during seedling development (Clark et al. 2005). Can transport Ca2+ (Demidchik et al. 2018).	'Annexin(PF00191.23)'	0	cytosol	7
72397	1.17737	1.74091	0	0	0	0	Primary Active Transporters	Primary Active Transporters	Oxidoreduction-driven transporters	The Prokaryotic Succinate Dehydrogenase (SDH) Family	not found	electron	Electrons	The light-harvesting complex (LHC) functions as a light receptor, it captures and delivers excitation energy to photosystems with which it is closely associated.????	'FAD binding domain(PF00890.27)', 'Fumarate reductase flavoprotein C-term(PF02910.23)'	0	mitochondria	0
80205	2.44926	2.92085	0	-2.06866	0	0	Transmembrane Electron Carriers	Transmembrane Electron Carriers	Transmembrane 1-electron transfer carriers	The Phagocyte (gp91phox) NADPH Oxidase Family	CHEBI:29034;iron(3+)	Fe3+	Fe	reduces dietary Fe3+ to Fe2+	'Ferric reductase like transmembrane component(PF01794.22)', 'FAD-binding domain(PF08022.15)', 'Ferric reductase NAD binding domain(PF08030.15)'	7	plasma membrane	0
79351	2.61971	1.62004	0	0	0	0	Group Translocators	Group Translocators	Acyl CoA ligase-coupled transporters	The Fatty Acid Group Translocation (FAT) Family	CHEBI:4984;fatty acid	fatty acids	Lipids	Produces CoA thioesters of a variety of hydroxy- and methoxy-substituted cinnamic acids, which are used to synthesize several phenylpropanoid-derived compounds, including anthocyanins, flavonoids, isoflavonoids, coumarins, lignin, suberin and wall-bound phenolics.	'AMP-binding enzyme(PF00501.31)', 'AMP-binding enzyme C-terminal domain(PF13193.9)'	0	cytosol	0
76410	1.7478	1.56623	0	0	0	0	Channels/Pores	Channels/Pores	α-Type Channels	The Calcium-dependent Chloride Channel (Ca-ClC) Family	CHEBI:6486;lipid	lipid	Lipids	Calcium-activated chloride channel	'Calcium-activated chloride channel(PF04547.15)'	5	plasma membrane	0
81321	1.99949	1.05917	0	0	0	0	Group Translocators	Group Translocators	Acyl CoA ligase-coupled transporters	The Fatty Acid Group Translocation (FAT) Family	CHEBI:4984;fatty acid	fatty acids	Lipids	Catalyzes the esterification, concomitant with transport, of exogenous long-chain fatty acids into metabolically active CoA thioesters for subsequent degradation or incorporation into phospholipids.	'AMP-binding enzyme(PF00501.31)', 'AMP-binding enzyme C-terminal domain(PF13193.9)'	0	plasma membrane	0
72279	2.09004	1.92189	-1.39922	-2.62648	-1.2327	-1.78524	Electrochemical Potential-driven Transporters	Electrochemical Potential-driven Transporters	Porters (uniporters, symporters, antiporters)	The Mitochondrial Carrier (MC) Family	CHEBI:8154;phosphonate(2-)|CHEBI:7793;phosphate(3-)|CHEBI:4984;fatty acid	phosphate, fatty acids	Lipids	Transport of phosphate groups from the cytosol to the mitochondrial matrix	'Mitochondrial carrier protein(PF00153.30)'	1	mitochondria	0
72815	1.65972	1.59385	0	0	1.10228	0	Electrochemical Potential-driven Transporters	Electrochemical Potential-driven Transporters	Porters (uniporters, symporters, antiporters)	The Major Facilitator Superfamily (MFS)	CHEBI:18401;phenylacetate|CHEBI:10426;beta-lactam	metabolites	Metabolites	Catalyzes polyamine uptake at alkaline pH and excretion at acidic pH. Cell membrane polyamine/proton antiporter, involved in the detoxification of excess polyamines in the cytoplasm. Catalyzes polyamine uptake at alkaline pH and excretion at acidic pH. Recognizes spermidine, spermine and putrescine, the polyamine analogs methylglyoxal bis(guanylhydrazone) (MGBG) and paraquat, the antimalarial dru…	'Sugar (and other) transporter(PF00083.27)', 'Uncharacterised MFS-type transporter YbfB(PF06779.17)', 'Major Facilitator Superfamily(PF07690.19)'	12	plasma membrane	0
71673	3.50358	2.56421	0	0	0	0	Electrochemical Potential-driven Transporters	Electrochemical Potential-driven Transporters	Porters (uniporters, symporters, antiporters)	The Major Facilitator Superfamily (MFS)	CHEBI:23888;drug	metabolites	Metabolites	Antibiotic resistance, Transport	'Major Facilitator Superfamily(PF07690.19)'	14	plasma membrane	0
81246	3.03642	2.23171	0	0	0	0	Electrochemical Potential-driven Transporters	Electrochemical Potential-driven Transporters	Porters (uniporters, symporters, antiporters)	The Major Facilitator Superfamily (MFS)	CHEBI:18401;phenylacetate|CHEBI:10426;beta-lactam	metabolites	Metabolites	efflux transporter	'Fungal trichothecene efflux pump (TRI12)(PF06609.16)', 'Major Facilitator Superfamily(PF07690.19)'	12	plasma membrane	0
72305	2.75676	1.33482	0	0	0	0	Primary Active Transporters	Primary Active Transporters	P-P-bond-hydrolysis-driven transporters	The ATP-binding Cassette (ABC) Superfamily	CHEBI:4883;ethidium bromide|CHEBI:52053;eosin YS dye|CHEBI:52101;lissamine rhodamine|CHEBI:9948;verapamil|CHEBI:9474;tetracycline|CHEBI:25675;oligomycin	metabolites	Metabolites	pleiotropic drug pump at the plasma membrane to clear toxic substances from the cytosol. Organic anion transporter involved in the detoxification of a wide range of toxic environmental organic anions that contain carboxyl groups	'ABC transporter(PF00005.30)', 'ABC transporter transmembrane region(PF00664.26)'	4	plasma membrane	0
71589	3.40758	1.93516	0	0	0	-1.40192	Electrochemical Potential-driven Transporters	Electrochemical Potential-driven Transporters	Porters (uniporters, symporters, antiporters)	The Major Facilitator Superfamily (MFS)	CHEBI:24279;glucosinolate|CHEBI:24927;isothiocyanate	metabolites	Metabolites	vitamin B2 uptake	'Major Facilitator Superfamily(PF07690.19)'	11	plasma membrane	0
75144	1.65882	1.49173	-1.72162	-2.24045	-1.81738	-2.65198	Electrochemical Potential-driven Transporters	Electrochemical Potential-driven Transporters	Porters (uniporters, symporters, antiporters)	The Major Facilitator Superfamily (MFS)	CHEBI:3556;Cercosporin|CHEBI:24127;fungicide|CHEBI:25442;mycotoxin	metabolites	Metabolites	? CCA77220.1//probable DHA14-like major facilitator; ABC transporter ???	'Fungal trichothecene efflux pump (TRI12)(PF06609.16)', 'Major Facilitator Superfamily(PF07690.19)'	12	plasma membrane	0
76839	1.30053	1.49735	-2.33106	-2.34499	0	-2.17703	Electrochemical Potential-driven Transporters	Electrochemical Potential-driven Transporters	Porters (uniporters, symporters, antiporters)	The Major Facilitator Superfamily (MFS)	CHEBI:6036;isopenicillin N	metabolites	Metabolites	metabolite efflux system	'Sugar (and other) transporter(PF00083.27)', 'Major Facilitator Superfamily(PF07690.19)'	10	plasma membrane	0
71220	3.0251	2.44212	0	0	0	0	Primary Active Transporters	Primary Active Transporters	P-P-bond-hydrolysis-driven transporters	The ATP-binding Cassette (ABC) Superfamily	CHEBI:25213;metal cation|CHEBI:71259;selenodiglutathione(2-)|CHEBI:2846;arsenite(3-)|CHEBI:5437;glutathione|CHEBI:83947;diazaborine derivative|CHEBI:23888;drug	metal cations	Metal cations	ATP-dependent vacuolar transport of bilirubin and glutathione conjugates	'ABC transporter(PF00005.30)', 'ABC transporter transmembrane region(PF00664.26)'	15	vacuole	0
80206	2.30845	2.50267	-2.88358	-4.99864	0	0	Channels/Pores	Channels/Pores	α-Type Channels	The Copper Transporter (Ctr) Family	CHEBI:49551;copper(1+)	Cu+	Metal cations	Ctr4/5. Required for high affinity copper (probably reduced Cu +) transport into the cell. Cu homeostasis. Copper (Cu+) transporters of the Ctr (also called the CopT) family are sequence diverse eukaryotic proteins that function by a channel mechanism.	'Ctr copper transporter family(PF04145.18)'	2	plasma membrane	0
70997	2.82129	1.88051	0	0	0	0	Primary Active Transporters	Primary Active Transporters	P-P-bond-hydrolysis-driven transporters	The Endoplasmic Reticular Retrotranslocon (ER-RT) Family	CHEBI:36080;protein	Misfolded proteins	Misfolded proteins	polypeptide movement through the ER membrane	'ATPase family associated with various cellular activities (AAA)(PF00004.32)'	0	ER	0
75992	1.2847	2.09969	0	0	0	0	Electrochemical Potential-driven Transporters	Electrochemical Potential-driven Transporters	Porters (uniporters, symporters, antiporters)	The Amino Acid/Auxin Permease (AAAP) Family	CHEBI:2642;alpha-amino acid	amino acids	N	Involved in amino acid efflux from the vacuole to the cytoplasm. Capable of transporting aspartate and glutamate.	'Transmembrane amino acid transporter protein(PF01490.21)'	11	vacuole	0
80362	1.07699	1.28415	0	0	0	0	Electrochemical Potential-driven Transporters	Electrochemical Potential-driven Transporters	Porters (uniporters, symporters, antiporters)	The Mitochondrial Carrier (MC) Family	CHEBI:21301;L-glutamate(1-)	amino acids	N	Carnitine, Acyl Carnitine transport mictochondria	'Mitochondrial carrier protein(PF00153.30)'	2	mitochondria	0
72920	1.64922	1.94718	0	0	0	0	Accessory Factors Involved in Transport	Accessory Factors Involved in Transport	Auxiliary transport proteins	The Stretch-activated Calcium Channel Auxiliary Protein, Mid1 (Mid1) Family	not found	none	None	Mid1 auxiliary protein with Cch1, Calcium channel, putativ	'Stretch-activated Ca2+-permeable channel component(PF12929.10)'	0	plasma membrane	0
74559	1.36713	1.2289	0	0	0	0	Primary Active Transporters	Primary Active Transporters	Oxidoreduction-driven transporters	The Prokaryotic Succinate Dehydrogenase (SDH) Family	not found	none	None	Succinate dehydrogenase complex, or succinate:ubiquinone oxidoreductase (SQR) or mitochondrial respiratory complex II of four subunits, SdhA, B, C and D. Does not transport protons across the membrane, but all 4 subunits are homologous to the prokaryotic Sdh subunits that do transport protons.	'FAD binding domain(PF00890.27)'	0	mitochondria	0
73914	4.73567	5.6694	0	0	0	0	Electrochemical Potential-driven Transporters	Electrochemical Potential-driven Transporters	Porters (uniporters, symporters, antiporters)	The Mitochondrial Carrier (MC) Family	CHEBI:8675;pyrimidine	nucleobases	Nucleobases	exchange of cytoplasmic glutamate with mitochondrial aspartate	'Mitochondrial carrier protein(PF00153.30)'	0	mitochondria	0
76267	2.36167	1.94455	0	0	0	0	Electrochemical Potential-driven Transporters	Electrochemical Potential-driven Transporters	Porters (uniporters, symporters, antiporters)	The Mitochondrial Carrier (MC) Family	CHEBI:2356;adenosine 5'-monophosphate|CHEBI:2342;ADP|CHEBI:2359;ATP	nucleotides-P	Nucleotide-P	ATP, ADP, AMP transport in peroxisome. uniport of ATP and adenine nucleotide hetero-exchange transport between the cytosol and the peroxisomal lumen. This transport is accompanied by a proton transport from the peroxisomal lumen to the cytosol. Transport of ATP into the peroxisome is required for beta-oxidation of medium-chain fatty acids. Required for growth on medium-chain fatty acids, pH gradi…	'Mitochondrial carrier protein(PF00153.30)', 'BTB/POZ domain(PF00651.34)'	3	mitochondria	0
77232	1.65412	1.36872	0	0	0	0	Electrochemical Potential-driven Transporters	Electrochemical Potential-driven Transporters	Porters (uniporters, symporters, antiporters)	The Mitochondrial Carrier (MC) Family	CHEBI:3771;coenzyme A	Coenzyme A	Organic acids	accumulation of coenzyme A in the mitochondrial matrix.	'Mitochondrial carrier protein(PF00153.30)'	1	mitochondria	0
79489	2.01439	1.98356	0	0	-1.13431	0	Primary Active Transporters	Primary Active Transporters	Oxidoreduction-driven transporters	The Prokaryotic Succinate Dehydrogenase (SDH) Family	CHEBI:30031;succinate(2-)|CHEBI:42511;fumarate(2-)|CHEBI:6749;menaquinone	succinate, fumarate	Organic acids	The light-harvesting complex (LHC) functions as a light receptor, it captures and delivers excitation energy to photosystems with which it is closely associated.????	'Cytochrome b5-like Heme/Steroid binding domain(PF00173.31)', 'FAD binding domain(PF00890.27, PF01494.22)', 'FAD dependent oxidoreductase(PF01266.27, PF12831.10)', 'Pyridine nucleotide-disulphide oxidoreductase(PF07992.17)', 'NAD(P)-binding Rossmann-like domain(PF13450.9)'	0	mitochondria	0
75990	2.39739	3.26401	0	0	0	1.7568	Accessory Factors Involved in Transport	Accessory Factors Involved in Transport	Auxiliary transport proteins		CHEBI:25906;peptide|CHEBI:14911;protein	protein	Proteins and mRNA	It has proteolytic activity and involved in copper ion storage and transport.	'Eukaryotic aspartyl protease(PF00026.26)', 'Xylanase inhibitor N-terminal(PF14543.9)'	1	outside	0
77806	1.57546	1.60777	0	0	0	0	Primary Active Transporters	Primary Active Transporters	P-P-bond-hydrolysis-driven transporters	The Peroxisomal Protein Importer (PPI) Family	CHEBI:8526;protein polypeptide chain	protein	Proteins and mRNA	The peroxisome complex for protein import into peroxisomes	'Integral peroxisomal membrane peroxin(PF06398.14)'	3	peroxisome	0
75264	1.26503	1.48385	0	0	0	0	Primary Active Transporters	Primary Active Transporters	P-P-bond-hydrolysis-driven transporters	The Mitochondrial Protein Translocase (MPT) Family	CHEBI:8526;protein polypeptide chain	protein	Proteins and mRNA	Mitochondrial intermembrane chaperone that participates in the import and insertion of some multi-pass transmembrane proteins into the mitochondrial inner membrane.	'CybS, succinate dehydrogenase cytochrome B small subunit(PF05328.15)'	0	mitochondria	0
77577	1.68812	2.18546	0	0	-1.83531	-2.43185	Primary Active Transporters	Primary Active Transporters	P-P-bond-hydrolysis-driven transporters	The Nuclear mRNA Exporter (mRNA-E) Family	CHEBI:33699;messenger RNA	mRNA	Proteins and mRNA	mRNA transport to the cytoplasm	'DEAD/DEAH box helicase(PF00270.32)', 'Helicase conserved C-terminal domain(PF00271.34)'	0	nucleus	0
74690	1.15886	1.11501	-1.54238	0	-1.16148	-1.35018	Primary Active Transporters	Primary Active Transporters	P-P-bond-hydrolysis-driven transporters	The Peroxisomal Protein Importer (PPI) Family	CHEBI:8526;protein polypeptide chain	protein	Proteins and mRNA	import of proteins into peroxisomes	'ATPase family associated with various cellular activities (AAA)(PF00004.32)', 'Peroxisome biogenesis factor 1, N-terminal (PF09262.14)'	0	peroxisome	0
79128	2.25402	2.23616	-3.89513	-1.2832	-1.65448	-5.20008	Primary Active Transporters	Primary Active Transporters	P-P-bond-hydrolysis-driven transporters	The Peroxisomal Protein Importer (PPI) Family	CHEBI:8526;protein polypeptide chain	protein	Proteins and mRNA	import of proteins into peroxisomes	'Pex14 N-terminal domain(PF04695.16)', 'Laminin Domain II(PF06009.15)', 'Protein of unknown function (DUF1664)(PF07889.15)'	0	peroxisome	0
71910	1.58717	1.29359	0	0	0	0	Electrochemical Potential-driven Transporters	Electrochemical Potential-driven Transporters	Porters (uniporters, symporters, antiporters)	The Drug/Metabolite Transporter (DMT) Superfamily	not found	unknown	Unknown	Unknown	'Triose-phosphate Transporter family(PF03151.19)'	9	?	0
79933	1.18863	1.22958	0	0	0	0	Channels/Pores	Channels/Pores	Membrane Contact Site (MCS) for Interorganellar Transport	The Membrane Contact Site (MCS) Family	not found	unknown	Unknown	polypeptide movement through the ER membrane	'ATPase family associated with various cellular activities (AAA)(PF00004.32)', 'Holliday junction DNA helicase RuvB P-loop domain(PF05496.15)', 'AAA domain(PF13173.9)', 'AAA+ lid domain(PF17862.4)'	0	?	0
75442	1.42774	1.28402	0	0	-1.11993	0	Primary Active Transporters	Primary Active Transporters	P-P-bond-hydrolysis-driven transporters	The ATP-binding Cassette (ABC) Superfamily	not found	unknown	Unknown	unknown	'CobQ/CobB/MinD/ParA nucleotide binding domain(PF01656.26)', 'NUBPL iron-transfer P-loop NTPase(PF10609.12)'	0	?	0
76996	1.40086	1.3871	-1.13555	-1.11487	-1.02778	-1.58575	Electrochemical Potential-driven Transporters	Electrochemical Potential-driven Transporters	Porters (uniporters, symporters, antiporters)	The Major Facilitator Superfamily (MFS)	not found	unknown	Unknown	glucose, Mannose, Xylose uptake	'Major Facilitator Superfamily(PF07690.19)'	12	plasma membrane	0
77249	1.72717	1.33225	-1.84898	-1.83825	-1.19359	-1.25781	Electrochemical Potential-driven Transporters	Electrochemical Potential-driven Transporters	Porters (uniporters, symporters, antiporters)	The Mitochondrial Carrier (MC) Family	not found	unknown	Unknown	Peroxisomal membrane protein PMP47B	'Mitochondrial carrier protein(PF00153.30)'	4	mitochondria	0
77505	1.86911	1.10998	-1.68169	-2.41099	0	-2.15558	Electrochemical Potential-driven Transporters	Electrochemical Potential-driven Transporters	Porters (uniporters, symporters, antiporters)	The Major Facilitator Superfamily (MFS)	CHEBI:32544;nicotinate	Nicotinate	Vitamins	Involved in the uptake of nicotinic acid. TNA1	'Major Facilitator Superfamily(PF07690.19)'	12	plasma membrane	0
77220	4.63339	0	0	0	0	0	Group Translocators	Primary Active Transporters	P-P-bond-hydrolysis-driven transporters	The General Secretory Pathway (Sec) Family	CHEBI:8526;protein polypeptide chain	protein	Proteins and mRNA	The channel transports large polypeptides into ER and yet prevents the passage of small molecules, such as ions and metabolites	'SecE/Sec61-gamma subunits of protein translocation complex(PF00584.23)'	1	ER	0
76117	4.55518	0	0	0	0	0	Channels/Pores	Electrochemical Potential-driven Transporters	Porters (uniporters, symporters, antiporters)	The Drug/Metabolite Transporter (DMT) Superfamily	CHEBI:84880;GDP-D-mannose	nucleotide sugar	Nucleotide-sugar	import of GDP-mannose from the cytoplasm into the Golgi lumen	not_found	8	Golgi	0
75508	3.22276	0	0	0	0	0	Electrochemical Potential-driven Transporters	Electrochemical Potential-driven Transporters	Porters (uniporters, symporters, antiporters)	The Acetate Uptake Transporter (AceTr) Family	CHEBI:13704;acetate	ammonia, acetate	N	ammonia export and acetate uptake	'GPR1/FUN34/yaaH family(PF01184.22)'	6	plasma membrane	0
79280	2.09699	0	0	0	0	-1.93102	Group Translocators	Electrochemical Potential-driven Transporters	Porters (uniporters, symporters, antiporters)	The Major Facilitator Superfamily (MFS)	not found	metabolites	Metabolites	efflux transporter	'Major Facilitator Superfamily(PF07690.19)'	10	plasma membrane	0
78662	1.46226	0	0	0	0	0	Primary Active Transporters	Channels/Pores	Membrane-bounded Channels	The Nuclear Pore Complex (NPC) Family	not found	protein, RNA	Proteins and mRNA	mRNA transport to the cytoplasm	'DEAD/DEAH box helicase(PF00270.32)', 'Helicase conserved C-terminal domain(PF00271.34)', 'Type III restriction enzyme, res subunit(PF04851.18)'	0	nucleus	0
74172	1.4522	0	0	0	0	0	Primary Active Transporters	Electrochemical Potential-driven Transporters	Porters (uniporters, symporters, antiporters)	The Major Facilitator Superfamily (MFS)	CHEBI:3523;cellodextrin|CHEBI:3522;cellobiose	disaccharides, sugars	C	sugar uptake	'Sugar (and other) transporter(PF00083.27)', 'Major Facilitator Superfamily(PF07690.19)'	12	plasma membrane	0
81048	1.24065	0	0	0	0	0	Group Translocators	Primary Active Transporters	P-P-bond-hydrolysis-driven transporters	The P-type ATPase (P-ATPase) Superfamily	not found	H+	H+	SiPMA1. generates a proton gradient that drives the active transport of nutrients by H+-symport.	not_found	4	plasma membrane	0
71661	1.21864	0	0	0	0	0	Electrochemical Potential-driven Transporters	Group Translocators	Acyl CoA ligase-coupled transporters	The Carnitine O-Acyl Transferase (CarAT) Family	not found	Carnitine O-acetyl	Lipids	Catalyzes the reversible transfer of acyl groups from carnitine to coenzyme A (CoA) and regulates the acyl-CoA/CoA ratio. Also plays a crucial role in the transport of fatty acids for beta-oxidation	'Choline/Carnitine o-acyltransferase(PF00755.23)'	0	peroxisome	0
80630	1.14152	0	0	0	0	0	Primary Active Transporters	Electrochemical Potential-driven Transporters	Porters (uniporters, symporters, antiporters)	The Vacuolar Iron Transporter (VIT) Family	CHEBI:34754;iron(2+)	Fe2+	Fe	The vacuolar Fe2+ uptake transporter, involved in the transfer of iron ions from the cytosol to the vacuole for intracellular iron storage	'VIT family(PF01988.22)'	5	vacuole	0
77620	1.13707	0	0	0	0	0	Primary Active Transporters	Primary Active Transporters	P-P-bond-hydrolysis-driven transporters	The P-type ATPase (P-ATPase) Superfamily	CHEBI:6486;lipid	phospholipids	Lipids	Contributes to transmembrane flipping of lipids. Requires an interaction with a protein of the ALIS family for activity. Specific for phosphatidylserine.	'E1-E2 ATPase(PF00122.23)', 'haloacid dehalogenase-like hydrolase(PF00702.29)', 'Cation transport ATPase (P-type)(PF13246.9)', 'Phospholipid-translocating ATPase N-terminal(PF16209.8)', 'Phospholipid-translocating P-type ATPase C-terminal(PF16212.8)'	10	endosomes	0
71530	1.13235	0	0	0	0	0	Transmembrane Electron Carriers	Primary Active Transporters	P-P-bond-hydrolysis-driven transporters	The ATP-binding Cassette (ABC) Superfamily	CHEBI:15904;long-chain fatty acid	long-chain fatty acid	Lipids	transport of very long chain fatty acid (VLCFA)-CoA from the cytosol to the peroxisome lumen	'ABC transporter(PF00005.30)', 'ABC transporter transmembrane region 2(PF06472.18)'	0	peroxisome	27
71283	1.06384	0	0	0	0	0	Electrochemical Potential-driven Transporters	Electrochemical Potential-driven Transporters	Porters (uniporters, symporters, antiporters)	The Auxin Efflux Carrier (AEC) Family	not found	unknown	Unknown	Uncharacterized transporter, nonessential for growth or sporulation, YLR152c, of 576 aas and 10 TMSs (Watson 2001).	'Membrane transport protein(PF03547.21)'	8	?	0
71395	1.00716	0	0	0	0	0	Primary Active Transporters	Electrochemical Potential-driven Transporters	Porters (uniporters, symporters, antiporters)	The Resistance-Nodulation-Cell Division (RND) Superfamily	CHEBI:9266;sterol	sterol	Lipids	Cholesterol transport protein (Niemann-Pick C disease protein). The cholesterol-sensing protein Scap induces cholesterol synthesis by transporting membrane-bound transcription factors called sterol regulatory element-binding proteins (SREBPs) from the theendoplasmic reticulum (ER) to the Golgi apparatus for proteolytic activation.	'Patched family(PF02460.21)', 'Sterol-sensing domain of SREBP cleavage-activation(PF12349.11)'	7	ER	0
73482	3.7875	0	0	0	-1.31789	-1.51812	Electrochemical Potential-driven Transporters	Electrochemical Potential-driven Transporters	Porters (uniporters, symporters, antiporters)	The Acetate Uptake Transporter (AceTr) Family	CHEBI:7434;ammonia	ammonia	N	ammonia export and acetate uptake	'GPR1/FUN34/yaaH family(PF01184.22)'	6	plasma membrane	0
72591	2.65955	0	0	-1.69992	0	0	Primary Active Transporters	Electrochemical Potential-driven Transporters	Porters (uniporters, symporters, antiporters)	The Major Facilitator Superfamily (MFS)	CHEBI:5418;glucose	monosaccharides, sugars	C	glucose transport	'Sugar (and other) transporter(PF00083.27)', 'Major Facilitator Superfamily(PF07690.19)'	10	plasma membrane	0
71960	1.2828	0	-1.10414	-1.06241	-1.00477	-1.68304	Electrochemical Potential-driven Transporters	Primary Active Transporters	P-P-bond-hydrolysis-driven transporters	The Peroxisomal Protein Importer (PPI) Family	CHEBI:8526;protein polypeptide chain	protein	Proteins and mRNA	import of proteins into peroxisomes	'SH3 domain(PF00018.31)', 'Peroxin 13, N-terminal region(PF04088.16)', 'Variant SH3 domain(PF07653.20, PF14604.9)'	0	peroxisome	0
74975	1.55173	0	-1.19301	-1.29286	-1.69797	-1.33458	Electrochemical Potential-driven Transporters	Primary Active Transporters	P-P-bond-hydrolysis-driven transporters	The Peroxisomal Protein Importer (PPI) Family	CHEBI:8526;protein polypeptide chain	protein	Proteins and mRNA	import of proteins into peroxisomes	'Pex2 / Pex12 amino terminal region(PF04757.17)'	0	peroxisome	0
73177	1.03167	0	-1.40314	-1.34373	-2.02119	-2.00655	Electrochemical Potential-driven Transporters	Primary Active Transporters	P-P-bond-hydrolysis-driven transporters	The ATP-binding Cassette (ABC) Superfamily	not found	metabolites	Metabolites	exports peptides of 6-21 amino acyl residues from the mitochondrial matrix	'ABC transporter(PF00005.30)', 'ABC transporter transmembrane region(PF00664.26)', 'RecF/RecN/SMC N terminal domain(PF02463.22)'	3	mitochondria	0
82343	1.48513	0	-1.44351	0	0	-1.60626	Electrochemical Potential-driven Transporters	Group Translocators	Acyl CoA ligase-coupled transporters	The Carnitine O-Acyl Transferase (CarAT) Family	not found	Carnitine O-acetyl	Lipids	Catalyzes the reversible transfer of acyl groups from carnitine to coenzyme A (CoA) and regulates the acyl-CoA/CoA ratio. Also plays a crucial role in the transport of fatty acids for beta-oxidation	'Choline/Carnitine o-acyltransferase(PF00755.23)'	0	peroxisome	0
76563	1.07084	0	-2.65568	-2.03356	-2.09083	-1.27326	Electrochemical Potential-driven Transporters	Transmembrane Electron Carriers	Transmembrane 1-electron transfer carriers	The Phagocyte (gp91phox) NADPH Oxidase Family	CHEBI:10545;electron	electron	Electron	reduces dietary Fe3+ to Fe2+	'Ferric reductase like transmembrane component(PF01794.22)', 'Ferric reductase NAD binding domain(PF08030.15)'	6	plasma membrane	0
74011	1.42948	0	-3.47317	-3.1092	-2.04937	-2.84616	Primary Active Transporters	Electrochemical Potential-driven Transporters	Porters (uniporters, symporters, antiporters)	The Major Facilitator Superfamily (MFS)	CHEBI:24279;glucosinolate|CHEBI:24927;isothiocyanate	metabolites	Metabolites	vitamin B2 uptake	'Major Facilitator Superfamily(PF07690.19)'	12	plasma membrane	0
72635	0	3.12078	7.80253	9.77228	10.5052	11.4131	Primary Active Transporters	Primary Active Transporters	P-P-bond-hydrolysis-driven transporters	The P-type ATPase (P-ATPase) Superfamily	CHEBI:8345;potassium(1+)	K+, Na+	K, Na	SiENA1, K+, Na+ efflux system	'E1-E2 ATPase(PF00122.23)', 'Cation transporting ATPase, C-terminus(PF00689.24)', 'Cation transporter/ATPase, N-terminus(PF00690.29)', 'haloacid dehalogenase-like hydrolase(PF00702.29, PF08282.15)', 'Cation transport ATPase (P-type)(PF13246.9)'	10	plasma membrane	0
77459	0	1.39914	5.31571	5.12306	5.2378	5.04254	Electrochemical Potential-driven Transporters	Electrochemical Potential-driven Transporters	Porters (uniporters, symporters, antiporters)	The Nucleobase:Cation Symporter-1 (NCS1) Family	CHEBI:9882;uracil	nucleobases	Nucleobases	Allantoin transport. Dal4	'Permease for cytosine/purines, uracil, thiamine, allantoin(PF02133.18)'	12	plasma membrane	0
74215	0	1.27031	2.52695	2.55233	2.81231	2.527	Primary Active Transporters	Primary Active Transporters	Oxidoreduction-driven transporters	The H+ or Na+-translocating NADH Dehydrogenase (NDH) Family	CHEBI:5584;hydron	H+	H+	mitochondrial electron transport, NADH to ubiquinone	'Thioredoxin-like (2Fe-2S) ferredoxin(PF01257.22)'	0	mitochondria	0
72965	0	0	8.06781	9.49869	0	5.07803	Primary Active Transporters	Primary Active Transporters	P-P-bond-hydrolysis-driven transporters	The Endosomal Sorting Complexes Required for Transport III (ESCRT-III) Family	CHEBI:14911;protein	protein	Proteins and mRNA	The ESCRT III complex consists of at least 18 proteins and is required for the sorting and concentration of proteins resulting in the entry of these proteins into the invaginating vesicles of the multivesicular body	'WD domain, G-beta repeat(PF00400.35)', 'Coatomer WD associated region (PF04053.17)', 'Coatomer (COPI) alpha subunit C-terminus(PF06957.14)'	0	vesicles	0
72569	0	0	8.80218	9.10932	9.01025	10.1193	Incompletely Characterized Transport Systems	Incompletely Characterized Transport Systems	Recognized transporters of unknown biochemical mechanism	The Lipid-translocating Exporter (LTE) Family	CHEBI:77845;7-aminocholesterol	7-aminocholesterol	Lipids	7-amino cholesterol exporter. Its overexpression confers resistance to an ergosterol biosynthesis inhibitor.	'RTA1 like protein(PF04479.16)'	7	plasma membrane, RE	0
72467	0	0	4.85745	7.21037	8.06256	5.83996	Electrochemical Potential-driven Transporters	Electrochemical Potential-driven Transporters	Porters (uniporters, symporters, antiporters)	The Mitochondrial Carrier (MC) Family	CHEBI:5212;GDP|CHEBI:5848;IDP|CHEBI:5851;ITP|CHEBI:5234;GTP	nucleotides-P	Nucleotide-P	GTP uptake and GDP exit from mitochondria	'Mitochondrial carrier protein(PF00153.30)'	0	mitochondria	0
72809	0	0	7.54605	5.32134	4.94471	5.62255	Accessory Factors Involved in Transport	Accessory Factors Involved in Transport	Ribosomally synthesized protein/peptide toxins/agonists that target channels and carriers	The Triflin Toxin (Triflin or CRISP) Family	not found	none	None	high potassium-induced depolarization. May target voltage-gated calcium channels.	'Cysteine-rich secretory protein family(PF00188.29)'	0	?	0
75979	0	0	4.60933	4.85531	5.03076	5.03564	Electrochemical Potential-driven Transporters	Electrochemical Potential-driven Transporters	Porters (uniporters, symporters, antiporters)	The Major Facilitator Superfamily (MFS)	not found	unknown	Unknown	Sodium-independent, high affinity transport of large neutral amino acids.	'Major Facilitator Superfamily(PF07690.19)'	6	?	0
74717	0	0	4.93721	4.30153	6.87301	6.10894	Accessory Factors Involved in Transport	Accessory Factors Involved in Transport	Auxiliary transport proteins	The Voltage-gated K+ Channel β-subunit (Kvβ) Family	not found	none	None	Mediates closure of delayed rectifier potassium channels by physically obstructing the pore via its N-terminal domain	'Aldo/keto reductase family(PF00248.24)'	0	?	0
78538	0	0	3.56271	3.80804	2.99482	3.87618	Electrochemical Potential-driven Transporters	Electrochemical Potential-driven Transporters	Porters (uniporters, symporters, antiporters)	The Oligopeptide Transporter (OPT) Family	CHEBI:7755;oligopeptide	oligopeptide	N	oligopeptides transport, gluthathione transport	'OPT oligopeptide transporter protein(PF03169.18)'	13	ER	0
77685	0	0	3.57774	3.74182	5.29346	4.84148	Electrochemical Potential-driven Transporters	Electrochemical Potential-driven Transporters	Porters (uniporters, symporters, antiporters)	The Oligopeptide Transporter (OPT) Family	CHEBI:7755;oligopeptide	oligopeptide	N	oligopeptides transporter	'OPT oligopeptide transporter protein(PF03169.18)'	15	plasma membrane	0
71636	0	0	5.16348	3.48774	3.55068	3.74221	Electrochemical Potential-driven Transporters	Electrochemical Potential-driven Transporters	Porters (uniporters, symporters, antiporters)	The Inorganic Phosphate Transporter (PiT) Family	CHEBI:9175;sodium(1+)|CHEBI:7793;phosphate(3-)	Na+, phosphate	P, Na+	CCA67029.1//related to PHO-4 phosphate-repressible phosphate permease. High-affinity transporter for external inorganic phosphate. Acts probably as a sodium-phosphate symporter. Component of the high affinity phosphate transport system II (ptsII) necessary for scavenging phosphorus from the environment under conditions of limiting phosphorus.	'Phosphate transporter family(PF01384.23)'	10	plasma membrane	0
71089	0	0	2.15043	3.48232	3.38489	3.74642	Electrochemical Potential-driven Transporters	Electrochemical Potential-driven Transporters	Porters (uniporters, symporters, antiporters)	The Major Facilitator Superfamily (MFS)	CHEBI:3523;cellodextrin|CHEBI:3522;cellobiose	disaccharides, sugars	C	sugar uptake	'Sugar (and other) transporter(PF00083.27)', 'Major Facilitator Superfamily(PF07690.19)'	11	plasma membrane	0
81196	0	0	3.16494	3.42721	3.18936	3.03139	Accessory Factors Involved in Transport	Accessory Factors Involved in Transport	Auxiliary transport proteins	The G-Protein αβγ Complex (GPC) Family	not found	unknown	Unknown	Catalyzes phospholipid flipping	'WD domain, G-beta repeat(PF00400.35)'	0	?	0
71059	0	0	3.03444	3.0573	3.18771	3.0727	Electrochemical Potential-driven Transporters	Electrochemical Potential-driven Transporters	Porters (uniporters, symporters, antiporters)	The Major Facilitator Superfamily (MFS)	CHEBI:3556;Cercosporin|CHEBI:24127;fungicide|CHEBI:25442;mycotoxin	metabolites	Metabolites	? CCA77220.1//probable DHA14-like major facilitator; ABC transporter ???	'Fungal trichothecene efflux pump (TRI12)(PF06609.16)', 'Major Facilitator Superfamily(PF07690.19)'	13	nucleus	0
74650	0	0	2.71306	2.93381	3.02565	2.17785	Electrochemical Potential-driven Transporters	Electrochemical Potential-driven Transporters	Porters (uniporters, symporters, antiporters)	The Major Facilitator Superfamily (MFS)	not found	Zn2+	Metal cations	ZIF2 (Zinc-Induced Facilitator 2) of 484 aas and 12 TMSs localises primarily at the tonoplast of root cortical cells and is a functional transporter able to mediate Zn efflux from the cytoplasm. Permease of the major facilitator superfamily	'Sugar (and other) transporter(PF00083.27)', 'Major Facilitator Superfamily(PF07690.19)'	8	plasma membrane	0
73823	0	0	2.0932	2.86551	2.53863	2.57252	Electrochemical Potential-driven Transporters	Electrochemical Potential-driven Transporters	Porters (uniporters, symporters, antiporters)	The Nucleobase/Ascorbate Transporter (NAT) or Nucleobase:Cation Symporter-2 (NCS2) Family	CHEBI:9885;7,9-dihydro-1H-purine-2,6,8(3H)-trione|CHEBI:10059;9H-xanthine	nucleobases	N, Nucleobases	purines, allantoin transporters	'Permease family(PF00860.23)'	12	plasma membrane, vacuole	0
73785	0	0	2.9335	2.77985	3.50965	3.29747	Electrochemical Potential-driven Transporters	Electrochemical Potential-driven Transporters	Porters (uniporters, symporters, antiporters)	The Proton-dependent Oligopeptide Transporter (POT/PTR) Family	CHEBI:9742;tripeptide|CHEBI:4634;dipeptide	oligopeptide	N	peptide uptake	'POT family(PF00854.24)'	9	plasma membrane	0
78002	0	0	2.85559	2.60156	2.98679	3.23882	Electrochemical Potential-driven Transporters	Electrochemical Potential-driven Transporters	Porters (uniporters, symporters, antiporters)	The Amino Acid-Polyamine-Organocation (APC) Family	CHEBI:2642;alpha-amino acid	amino acids	N	Required for high-affinity, high-specificity GABA transport. Also transports putrescine.	'Amino acid permease(PF00324.24, PF13520.9)'	12	plasma membrane	0
79858	0	0	2.20209	2.56158	2.41772	2.63086	Electrochemical Potential-driven Transporters	Electrochemical Potential-driven Transporters	Porters (uniporters, symporters, antiporters)	The Major Facilitator Superfamily (MFS)	not found	unknown	Unknown	Confers export-mediated resistance against antiseptic and disinfectant compounds such as intercalating dyes, quaternary ammonium salts and diamidines.	'Sugar (and other) transporter(PF00083.27)', 'Major Facilitator Superfamily(PF07690.19)'	13	plasma membrane	0
71780	0	0	2.34575	2.51661	2.79098	2.53977	Electrochemical Potential-driven Transporters	Electrochemical Potential-driven Transporters	Porters (uniporters, symporters, antiporters)	The Nucleobase/Ascorbate Transporter (NAT) or Nucleobase:Cation Symporter-2 (NCS2) Family	CHEBI:2470;adenine|CHEBI:5563;guanine|CHEBI:5841;hypoxanthine	Nucleobases	N, Nucleobases	molibdate transporter	'Permease family(PF00860.23)'	11	plasma membrane	0
79762	0	0	1.98496	2.3679	1.83377	2.58656	Electrochemical Potential-driven Transporters	Electrochemical Potential-driven Transporters	Porters (uniporters, symporters, antiporters)	The Ni2+-Co2+ Transporter (NiCoT) Family	CHEBI:25517;nickel(2+)	Ni2+	Metal cations	Ni2+ and/or Co2+ in a proton motive force-dependent process. Nickel uptake needed for urease biosynthesis.	'High-affinity nickel-transport protein(PF03824.19)'	5	plasma membrane	0
81406	0	0	2.71278	2.29556	3.09759	2.58977	Accessory Factors Involved in Transport	Accessory Factors Involved in Transport	Auxiliary transport proteins	The G-Protein αβγ Complex (GPC) Family	not found	unknown	Unknown	Catalyzes phospholipid flipping	'WD domain, G-beta repeat(PF00400.35)'	0	?	0
80512	0	0	1.98728	2.08007	1.67991	1.64112	Electrochemical Potential-driven Transporters	Electrochemical Potential-driven Transporters	Porters (uniporters, symporters, antiporters)	The Amino Acid-Polyamine-Organocation (APC) Family	CHEBI:9530;thiamine(1+)	Thiamine	Vitamins	Thiamine uptake	'Amino acid permease(PF00324.24, PF13520.9)'	12	plasma membrane	0
72962	0	0	2.09912	2.00818	1.9007	2.27473	Primary Active Transporters	Primary Active Transporters	P-P-bond-hydrolysis-driven transporters	The ATP-binding Cassette (ABC) Superfamily	CHEBI:3098;bile acid	bile acid	Lipids	translocation of phosphatidylcholine to the vacuole lumen, the release of lumenal calcium stores, exhibits ATP-dependent bile acid transport.	'ABC transporter(PF00005.30)', 'ABC transporter transmembrane region(PF00664.26)'	4	vacuole	0
79655	0	0	2.21299	2.00136	2.12148	1.70557	Primary Active Transporters	Primary Active Transporters	Oxidoreduction-driven transporters	The H+ or Na+-translocating NADH Dehydrogenase (NDH) Family	CHEBI:5584;hydron	H+	H+	mitochondrial electron transport, NADH to ubiquinone	'Molybdopterin oxidoreductase(PF00384.25)', 'NADH-ubiquinone oxidoreductase subunit G, C-terminal(PF09326.14)', 'NADH-ubiquinone oxidoreductase-G iron-sulfur binding region(PF10588.12)', '2Fe-2S iron-sulfur cluster binding domain(PF13510.9)'	0	mitochondria	0
72818	0	0	1.53674	1.97413	1.54488	1.86065	Electrochemical Potential-driven Transporters	Electrochemical Potential-driven Transporters	Porters (uniporters, symporters, antiporters)	The Oligopeptide Transporter (OPT) Family	CHEBI:5437;glutathione|CHEBI:9742;tripeptide	oligopeptide, glutathione	N, S	High-affinity glutathione transporter which plays a role in scavenging glutathione from the extracellular environment for the maintenance of sulfur homeostasis.	'OPT oligopeptide transporter protein(PF03169.18)'	12	ER	0
71869	0	0	1.41109	1.88824	1.99236	1.52568	Electrochemical Potential-driven Transporters	Electrochemical Potential-driven Transporters	Porters (uniporters, symporters, antiporters)	The Major Facilitator Superfamily (MFS)	CHEBI:10113;zinc(2+)|CHEBI:29105;zinc(2+)	Zn2+	Metal cations	ZIF2 (Zinc-Induced Facilitator 2) of 484 aas and 12 TMSs localises primarily at the tonoplast of root cortical cells and is a functional transporter able to mediate Zn efflux from the cytoplasm. Permease of the major facilitator superfamily	'Major Facilitator Superfamily(PF07690.19)'	6	vacuole	0
71184	0	0	1.91842	1.8219	2.50231	2.29809	Electrochemical Potential-driven Transporters	Electrochemical Potential-driven Transporters	Porters (uniporters, symporters, antiporters)	The Nucleobase:Cation Symporter-1 (NCS1) Family	CHEBI:9882;uracil	nucleobases	Nucleobase	Allantoin transport. Dal4	'Permease for cytosine/purines, uracil, thiamine, allantoin(PF02133.18)'	12	plasma membrane	0
78745	0	0	1.56302	1.61298	1.36319	1.4857	Channels/Pores	Channels/Pores	α-Type Channels	The Mechanosensitive Calcium Channel (MCA) Family	not found	unknown	Unknown	Mg homeostasis (bacterial MgtE)	'Protein kinase domain(PF00069.28)', 'Protein tyrosine and serine/threonine kinase(PF07714.20)', 'Kinase-like(PF14531.9)'	0	?	0
72519	0	0	1.69587	1.60204	2.27056	1.48931	Primary Active Transporters	Primary Active Transporters	Oxidoreduction-driven transporters	The Proton-translocating Quinol:Cytochrome c Reductase (QCR) Superfamily	CHEBI:5584;hydron	H+	H+	art of the mitochondrial electron transport chain.	'Cytochrome C1 family(PF02167.18)'	0	mitochondria	0
75936	0	0	2.14069	1.55972	1.70401	1.82039	Electrochemical Potential-driven Transporters	Electrochemical Potential-driven Transporters	Porters (uniporters, symporters, antiporters)	The Major Facilitator Superfamily (MFS)	CHEBI:73175;2,3,5-triiodobenzoic acid|CHEBI:27333;xenobiotic	metabolites	Metabolites	? CCA77220.1//probable DHA14-like major facilitator; ABC transporter ???	'Sugar (and other) transporter(PF00083.27)', 'Fungal trichothecene efflux pump (TRI12)(PF06609.16)', 'Major Facilitator Superfamily(PF07690.19)'	13	plasma membrane	0
76961	0	0	1.09677	1.45085	1.74117	1.52227	Electrochemical Potential-driven Transporters	Electrochemical Potential-driven Transporters	Porters (uniporters, symporters, antiporters)	The Major Facilitator Superfamily (MFS)	CHEBI:10646;choline alfoscerate|CHEBI:36315;glycerophosphoinositol	Glycerophosphoinositol, glycerophosphocholine	Organic-P	High-affinity transporter for external inorganic phosphate (Pi). Probably involved in Pi uptake, translocation and internal transport throughout the plant.	'Sugar (and other) transporter(PF00083.27)', 'Major Facilitator Superfamily(PF07690.19)'	10	plasma membrane	0
72755	0	0	2.17936	1.42779	0	1.00257	Electrochemical Potential-driven Transporters	Electrochemical Potential-driven Transporters	Porters (uniporters, symporters, antiporters)	The Zinc (Zn2+)-Iron (Fe2+) Permease (ZIP) Family	CHEBI:27365;zinc ion	Zn2+	Metal cations	High affinity Zn uptake	'ZIP Zinc transporter(PF02535.25)'	7	plasma membrane	0
72064	0	0	1.16354	1.37551	2.32478	2.15756	Electrochemical Potential-driven Transporters	Electrochemical Potential-driven Transporters	Porters (uniporters, symporters, antiporters)	The Major Facilitator Superfamily (MFS)	CHEBI:32544;nicotinate	Nicotinate	Vitamins	Involved in the uptake of nicotinic acid. TNA1	'Major Facilitator Superfamily(PF07690.19)'	10	plasma membrane	0
75401	0	0	2.22403	1.33529	1.40275	1.31102	Incompletely Characterized Transport Systems	Incompletely Characterized Transport Systems	Recognized transporters of unknown biochemical mechanism	The Mitochondrial Cholesterol/Porphyrin/5-aminolevulinic acid Uptake Translocator Protein (TSPO) Family	CHEBI:3659;cholesterol|CHEBI:8337;porphyrin	cholesterol, porphyrin	Lipids	putative peroxisomal membrane channels conducting different solutes including metabolites of the glyoxylate cycle. The separate localization of glyoxylate cycle enzymes in the peroxisomes and the cytosol of the yeast Saccharomyces cerevisiae indicated that the peroxisomal membrane must permit the flow of metabolites between the two compartments???? (Antonenkov et al. 2009). The transfer of these …	'TspO/MBR family(PF03073.18)'	5	mitochondria	0
71428	0	0	1.21972	1.33268	1.31472	1.69126	Primary Active Transporters	Primary Active Transporters	P-P-bond-hydrolysis-driven transporters	The H+- or Na+-translocating F-type, V-type and A-type ATPase (F-ATPase) Superfamily	CHEBI:5584;hydron	H+	H+	transport H+ into vacuoles acidifying it	'ATP synthase (F/14-kDa) subunit(PF01990.20)'	0	vacuole	0
80543	0	0	2.57327	1.2749	2.57644	2.23414	Accessory Factors Involved in Transport	Accessory Factors Involved in Transport	Auxiliary transport proteins	The 5'-AMP-activated protein kinase (AMPK) Family	not found	none	None	Mg homeostasis (bacterial MgtE)	'Protein kinase domain(PF00069.28)', 'Phosphotransferase enzyme family(PF01636.26)', 'Protein tyrosine and serine/threonine kinase(PF07714.20)'	0	?	0
71772	0	0	1.37588	1.23428	1.22633	1.65807	Incompletely Characterized Transport Systems	Incompletely Characterized Transport Systems	Putative transport proteins	The Putative Thyronine-Transporting Transthyretin (Transthyretin) Family	not found	unknown	Unknown	A probable hydrolase in the ureido pathway located in the membrane ; not a transporter. This protein is involved in step 2 of the subpathway that synthesizes (S)-allantoin from urate. This subpathway is part of the pathway urate degradation, which is itself part of Purine metabolism.	'HIUase/Transthyretin family(PF00576.24)', 'Carboxypeptidase regulatory-like domain(PF13620.9)'	0	?	0
74060	-4.05627	0	8.29868	10.4372	11.4813	11.9634	Electrochemical Potential-driven Transporters	Electrochemical Potential-driven Transporters	Porters (uniporters, symporters, antiporters)	The Major Facilitator Superfamily (MFS)	CHEBI:9688;trichodermin	metabolites	Metabolites	vacuolar amino acid uptake system	'Sugar (and other) transporter(PF00083.27)', 'Major Facilitator Superfamily(PF07690.19)'	14	vacuole	0
74652	-2.34866	0	5.8669	6.1085	5.58854	5.42663	Electrochemical Potential-driven Transporters	Electrochemical Potential-driven Transporters	Porters (uniporters, symporters, antiporters)	The Solute:Sodium Symporter (SSS) Family	CHEBI:9888;urea	urea	N	urea uptake (DUR3)	'Sodium:solute symporter family(PF00474.20)'	13	plasma membrane	0
72831	-2.84647	-2.65721	5.06222	5.45859	4.97706	4.75152	Channels/Pores	Channels/Pores	α-Type Channels	The Ammonium Transporter Channel (Amt) Family	CHEBI:7434;ammonia|CHEBI:6864;methylamine	ammonia	N	ammonium uptake (Amt1)	'Ammonium Transporter Family(PF00909.24)'	11	plasma membrane	0
75176	-2.58443	0	4.35036	3.92057	3.33627	3.28211	Channels/Pores	Channels/Pores	α-Type Channels	The Ammonium Transporter Channel (Amt) Family	CHEBI:7434;ammonia	ammonia	N	Mep1 ammonium uptake	'Ammonium Transporter Family(PF00909.24)'	10	plasma membrane	0
78274	0	-1.4554	3.42996	3.19174	4.77744	4.16035	Electrochemical Potential-driven Transporters	Electrochemical Potential-driven Transporters	Porters (uniporters, symporters, antiporters)	The Amino Acid-Polyamine-Organocation (APC) Family	CHEBI:6829;methionine|CHEBI:2643;arginine	amino acids	N	arginine and lysine uptake	'Amino acid permease(PF00324.24, PF13520.9)'	12	plasma membrane	0
72891	-2.43147	-1.52207	3.35284	3.81997	3.59743	4.8327	Accessory Factors Involved in Transport	Accessory Factors Involved in Transport	Auxiliary transport proteins	The β-Amyloid Cleaving Enzyme (BACE1) Family	CHEBI:25906;peptide|CHEBI:14911;protein	protein	Proteins and mRNA	It has proteolytic activity and involved in copper ion storage and transport.	'Eukaryotic aspartyl protease(PF00026.26)'	1	outside	0
72575	0	-1.57186	2.74667	2.22785	3.10502	2.90085	Incompletely Characterized Transport Systems	Incompletely Characterized Transport Systems	Recognized transporters of unknown biochemical mechanism	The Lipid-translocating Exporter (LTE) Family	CHEBI:8150;phospholipid	phospholipid	Lipids	Involved in inducible protoporphyrin IX influx and heme efflux.	'RTA1 like protein(PF04479.16)'	7	plasma membrane, vacuole	0
79485	-1.93296	-3.06587	1.80392	1.52995	1.45914	1.57061	Accessory Factors Involved in Transport	Accessory Factors Involved in Transport	Auxiliary transport proteins	The G-Protein αβγ Complex (GPC) Family	not found	unknown	Unknown	import of proteins into peroxisomes	'WD domain, G-beta repeat(PF00400.35)', 'Neurobeachin beta propeller domain(PF20426.1)'	0	?	0
71790	0	-1.39382	1.79935	1.74051	1.94182	1.63905	Electrochemical Potential-driven Transporters	Electrochemical Potential-driven Transporters	Porters (uniporters, symporters, antiporters)	The Concentrative Nucleoside Transporter (CNT) Family	CHEBI:5584;hydron|CHEBI:7647;nucleoside	nucleosides	N, Nucleobases	Nucleosides transport, H+	'Na+ dependent nucleoside transporter N-terminus(PF01773.23)', 'Na+ dependent nucleoside transporter C-terminus(PF07662.16)'	12	plasma membrane	0
72568	-1.1553	0	1.61646	1.55467	1.65354	1.8794	Incompletely Characterized Transport Systems	Incompletely Characterized Transport Systems	Recognized transporters of unknown biochemical mechanism	The Lipid-translocating Exporter (LTE) Family	CHEBI:77845;7-aminocholesterol	7-aminocholesterol	Lipids	7-amino cholesterol exporter. Its overexpression confers resistance to an ergosterol biosynthesis inhibitor.	'RTA1 like protein(PF04479.16)'	7	plasma membrane, RE	0
75414	0	-1.68485	1.0886	1.49896	1.05867	1.36393	Electrochemical Potential-driven Transporters	Electrochemical Potential-driven Transporters	Porters (uniporters, symporters, antiporters)	The Monovalent Cation:Proton Antiporter-2 (CPA2) Family	CHEBI:8345;potassium(1+)|CHEBI:5584;hydron	K+, H+	K, H+	SiKHA2. Potassium-proton antiport	'Sodium/hydrogen exchanger family(PF00999.24)'	12	ER, Golgi	0
78923	0	4.33162	0	3.22749	5.18885	3.57049	Electrochemical Potential-driven Transporters	Electrochemical Potential-driven Transporters	Porters (uniporters, symporters, antiporters)	The Major Facilitator Superfamily (MFS)	CHEBI:5651;ferroheme b	Fe	Fe	Fe3+ uptake, Siderophore-iron uptake	'Major Facilitator Superfamily(PF07690.19)'	10	plasma membrane	0
71972	0	0	1.05337	1.23093	0	0	Primary Active Transporters	Primary Active Transporters	Oxidoreduction-driven transporters	The H+ or Na+-translocating NADH Dehydrogenase (NDH) Family	CHEBI:5584;hydron	H+	H+	mitochondrial electron transport, NADH to ubiquinone	'Respiratory-chain NADH dehydrogenase 51 Kd subunit(PF01512.20)', 'SLBB domain(PF10531.12)', 'NADH-ubiquinone oxidoreductase-F iron-sulfur binding region(PF10589.12)'	0	mitochondria	0
80371	0	0	1.22093	1.18406	0	0	Primary Active Transporters	Primary Active Transporters	P-P-bond-hydrolysis-driven transporters	The ATP-binding Cassette (ABC) Superfamily	CHEBI:4883;ethidium bromide|CHEBI:52053;eosin YS dye|CHEBI:52101;lissamine rhodamine|CHEBI:9948;verapamil|CHEBI:9474;tetracycline|CHEBI:25675;oligomycin	metabolites	Metabolites	pleiotropic drug pump at the plasma membrane to clear toxic substances from the cytosol. Organic anion transporter involved in the detoxification of a wide range of toxic environmental organic anions that contain carboxyl groups	'ABC transporter(PF00005.30)', 'ABC transporter transmembrane region(PF00664.26)'	9	plasma membrane	0
72627	0	0	1.72836	1.06999	0	1.54304	Primary Active Transporters	Primary Active Transporters	P-P-bond-hydrolysis-driven transporters	The ATP-binding Cassette (ABC) Superfamily	not found	unknown	Unknown	Bacterial possible ABC transporter permease for cobalt	'ABC transporter(PF00005.30)', '4Fe-4S binding domain(PF00037.30)', 'Possible Fer4-like domain in RNase L inhibitor, RLI(PF04068.18)'	0	?	0
78533	0	0	1.04982	1.06934	0	1.09973	Electrochemical Potential-driven Transporters	Electrochemical Potential-driven Transporters	Porters (uniporters, symporters, antiporters)	The Mitochondrial Carrier (MC) Family	not found	amino acids	N	ATP:ADP antiporter activity?	'Mitochondrial carrier protein(PF00153.30)'	0	mitochondria	0
71507	0	0	1.21641	1.02152	0	0	Primary Active Transporters	Primary Active Transporters	Oxidoreduction-driven transporters	The Proton-translocating Cytochrome Oxidase (COX) Superfamily	CHEBI:5584;hydron	H+	H+	reduce O2 to water and concomitantly pump four protons across the membrane	'Cytochrome c(PF00034.24)', 'Cytochrome C oxidase, cbb3-type, subunit III (PF13442.9)'	0	mitochondria	0
75292	0	0	1.47476	0	1.63981	0	Electrochemical Potential-driven Transporters	Electrochemical Potential-driven Transporters	Porters (uniporters, symporters, antiporters)	The Iron/Lead Transporter (ILT) Family	CHEBI:29033;iron(2+)|CHEBI:29034;iron(3+)	Fe2+, Fe3+	Fe	Bacterial protein , SpoIISAB is a toxin-antitoxin module encoded on the chromosomes of Bacillus subtilis and related Bacilli. The SpoIISA toxin targets the cytoplasmic membrane and induces lysis in both B. subtilis and E. coli. The SpoIISA oligomeric toxin with 3 N-terminal TMSs and a C-terminal hydrophilic domain. The oligomeric structure probably forms a pore in the membrane. The anti-toxin, Sp…	'Multicopper oxidase(PF00394.25, PF07731.17, PF07732.18)'	0	ER	0
72153	0	1.42524	1.38768	0	1.36373	0	Electrochemical Potential-driven Transporters	Electrochemical Potential-driven Transporters	Porters (uniporters, symporters, antiporters)	The Sulfate Permease (SulP) Family	CHEBI:5589;hydrogencarbonate|CHEBI:9335;sulfate	HCO3-, sulfate	S, HCO3-	SO42-:H+ symport, but SO42-:HCO3-, or more generally, anion:anion antiport	'Carbonic anhydrase(PF00484.22)'	0	plasma membrane	0
76450	0	0	1.12648	0	1.33914	1.16988	Accessory Factors Involved in Transport	Accessory Factors Involved in Transport	Auxiliary transport proteins	The Calmodulin Calcium Binding Protein (Calmodulin) Family	not found	unknown	Unknown	Core subunit of the mitochondrial membrane respiratory chain NADH dehydrogenase (Complex I) that is believed to belong to the minimal assembly required for catalysis. Complex I functions in the transfer of electrons from NADH to the respiratory chain. The immediate electron acceptor for the enzyme is believed to be ubiquinone (By similarity).	'EF hand(PF00036.35)', 'EF-hand domain(PF13405.9)', 'EF-hand domain pair(PF13499.9, PF13833.9)'	0	?	0
78793	0	0	1.18256	0	1.29263	1.03842	Electrochemical Potential-driven Transporters	Electrochemical Potential-driven Transporters	Porters (uniporters, symporters, antiporters)	The Major Facilitator Superfamily (MFS)	CHEBI:9530;thiamine(1+)	Thiamine	Vitamins	Allantoate uptake Dal5	'Major Facilitator Superfamily(PF07690.19)'	10	plasma membrane	0
72634	0	-1.37247	1.2703	0	1.52127	0	Primary Active Transporters	Primary Active Transporters	P-P-bond-hydrolysis-driven transporters	The P-type ATPase (P-ATPase) Superfamily	CHEBI:8345;potassium(1+)	K+, Na+	K, Na	SiENA5, K+, Na+ efflux system	'E1-E2 ATPase(PF00122.23)', 'Cation transporting ATPase, C-terminus(PF00689.24)', 'Cation transporter/ATPase, N-terminus(PF00690.29)', 'haloacid dehalogenase-like hydrolase(PF00702.29, PF08282.15)', 'Cation transport ATPase (P-type)(PF13246.9)'	8	plasma membrane	0
71330	0	-1.04865	1.28418	0	1.2973		Electrochemical Potential-driven Transporters	Electrochemical Potential-driven Transporters	Porters (uniporters, symporters, antiporters)	The Major Facilitator Superfamily (MFS)	CHEBI:5651;ferroheme b	Fe	Fe	???	'Sugar (and other) transporter(PF00083.27)', 'Major Facilitator Superfamily(PF07690.19)'	12	plasma membrane	0
79306	0	0	3.95447	0	0	2.33581	Incompletely Characterized Transport Systems	Incompletely Characterized Transport Systems	Recognized transporters of unknown biochemical mechanism	The Lipid-translocating Exporter (LTE) Family	CHEBI:5651;ferroheme b|CHEBI:8592;protoporphyrin	Fe	Fe	protoporphyrin uptake porter, Pug1 in yeast (may also catalyze heme efflux) protoporphyrin IX influx and heme efflux.	'RTA1 like protein(PF04479.16)'	3	plasma membrane	0
74213	0	0	2.09807	0	0	1.91672	Electrochemical Potential-driven Transporters	Electrochemical Potential-driven Transporters	Porters (uniporters, symporters, antiporters)	The Major Facilitator Superfamily (MFS)	CHEBI:2642;alpha-amino acid	amino acids	N	vacuolar aa uptake system	'Sugar (and other) transporter(PF00083.27)', 'Fungal trichothecene efflux pump (TRI12)(PF06609.16)', 'Major Facilitator Superfamily(PF07690.19)'	13	vacuole	0
72616	0	0	1.46759	0	0	1.35175	Primary Active Transporters	Primary Active Transporters	P-P-bond-hydrolysis-driven transporters	The P-type ATPase (P-ATPase) Superfamily	CHEBI:3308;calcium(2+)	Ca2+	Ca	Ca2+ transport into vacuole	'E1-E2 ATPase(PF00122.23)', 'Cation transporting ATPase, C-terminus(PF00689.24)', 'Cation transporter/ATPase, N-terminus(PF00690.29)', 'haloacid dehalogenase-like hydrolase(PF00702.29)', 'Cation transport ATPase (P-type)(PF13246.9)'	10	vacuole	0
76929	0	4.28343	3.55322	0	0	0	Primary Active Transporters	Primary Active Transporters	P-P-bond-hydrolysis-driven transporters	The Endosomal Sorting Complexes Required for Transport III (ESCRT-III) Family	CHEBI:14911;protein	protein	Proteins and mRNA	import of proteins into peroxisomes	not_found	0	vesicles	0
74459	0	0	1.63926	0	0	0	Electrochemical Potential-driven Transporters	Electrochemical Potential-driven Transporters	Porters (uniporters, symporters, antiporters)	The Major Facilitator Superfamily (MFS)	CHEBI:3556;Cercosporin|CHEBI:24127;fungicide|CHEBI:25442;mycotoxin	metabolites	Metabolites	Multidrug resistance MFS exporter. Exports natural mycotoxins and a variety of fungicides in Mycosphaerella graminicola (Roohparvar et al. 2007). MDR exporter.	'Fungal trichothecene efflux pump (TRI12)(PF06609.16)', 'Major Facilitator Superfamily(PF07690.19)'	13	plasma membrane	0
80201	0	0	1.54493	0	0	0	Electrochemical Potential-driven Transporters	Electrochemical Potential-driven Transporters	Porters (uniporters, symporters, antiporters)	The Zinc (Zn2+)-Iron (Fe2+) Permease (ZIP) Family	CHEBI:10113;zinc(2+)	Zn2+	Metal cations	Zinc ion uptake	'ZIP Zinc transporter(PF02535.25)'	7	plasma membrane	0
71710	0	0	1.50159	0	0	0	Electrochemical Potential-driven Transporters	Electrochemical Potential-driven Transporters	Porters (uniporters, symporters, antiporters)	The Sulfate Permease (SulP) Family	CHEBI:9335;sulfate	sulfate	S	Uptake of sulfate into the cell	'Sulfate permease family(PF00916.23)', 'STAS domain(PF01740.24)'	11	plasma membrane	0
71690	0	0	1.37377	0	0	0	Electrochemical Potential-driven Transporters	Electrochemical Potential-driven Transporters	Porters (uniporters, symporters, antiporters)	The Major Facilitator Superfamily (MFS)	CHEBI:3523;cellodextrin|CHEBI:3522;cellobiose	disaccharides, sugars	C	sugar uptake	'Sugar (and other) transporter(PF00083.27)', 'Major Facilitator Superfamily(PF07690.19)'	11	plasma membrane	0
82094	0	0	1.0947	0	0	0	Electrochemical Potential-driven Transporters	Electrochemical Potential-driven Transporters	Porters (uniporters, symporters, antiporters)	The Major Facilitator Superfamily (MFS)	CHEBI:2642;alpha-amino acid	amino acids	N	vacuolar aa uptake system	'Sugar (and other) transporter(PF00083.27)', 'Fungal trichothecene efflux pump (TRI12)(PF06609.16)', 'Major Facilitator Superfamily(PF07690.19)'	6	vacuole	0
72636	0	1.06029	1.08168	0	0	0	Electrochemical Potential-driven Transporters	Electrochemical Potential-driven Transporters	Porters (uniporters, symporters, antiporters)	The Monovalent Cation:Proton Antiporter-2 (CPA2) Family	CHEBI:9175;sodium(1+)|CHEBI:5584;hydron	Na+, H+	Na, H+	SiVNX1. Na+/H+ antiporter that transports sodium from the cytoplasm into the thylakoid lumen in exchange for protons. Contributes to sodium homeostasis and tolerance.	'Sodium/hydrogen exchanger family(PF00999.24)'	11	mitochondria	124
79846	0	0	1.03958	0	0	0	Electrochemical Potential-driven Transporters	Electrochemical Potential-driven Transporters	Porters (uniporters, symporters, antiporters)	The Drug/Metabolite Transporter (DMT) Superfamily	not found	unknown	Unknown	??	'Triose-phosphate Transporter family(PF03151.19)', 'UAA transporter family(PF08449.14)'	6	?	0
79038	0	-2.46859	3.6725	0	0	-1.61597	Incompletely Characterized Transport Systems	Incompletely Characterized Transport Systems	Recognized transporters of unknown biochemical mechanism	The Lipid-translocating Exporter (LTE) Family	CHEBI:8150;phospholipid	phospholipids	Lipids	putative flippase that exports LCBs across the cytoplasmic membrane, Rsb1p. Involved in the establishment of the functional lipid asymmetry of the plasma membrane. Regulates intracellular levels of LCBs, sphingolipid precursors that are growth inhibitory at increased levels.	'RTA1 like protein(PF04479.16)'	3	plasma membrane, vacuole	0
80384	0	0	0	5.85049	0	0	Electrochemical Potential-driven Transporters	Electrochemical Potential-driven Transporters	Porters (uniporters, symporters, antiporters)	The Major Facilitator Superfamily (MFS)	CHEBI:6036;isopenicillin N	metabolites	Metabolites	multidrug efflux transporter	'Major Facilitator Superfamily(PF07690.19)'	6	plasma membrane	0
73320	0	0	0	4.14259	0	0	Incompletely Characterized Transport Systems	Incompletely Characterized Transport Systems	Putative transport proteins	The YedE/YeeE (YedE/YeeE) Family	not found	unknown	Unknown	DUF395 domain protein	'Sulphur transport(PF04143.17)', 'Family of unknown function (DUF6691)(PF20398.1)'	8	?	0
72827	0	0	0	1.0009	0	0	Channels/Pores	Channels/Pores	α-Type Channels	The Voltage-gated Proton Channel (VPC) Family	CHEBI:5584;hydron	H+	H+	pH homeostasis, plasma membrane. Forms a proton-selective channel through which protons may pass in accordance with their electrochemical gradient.	'Ion transport protein(PF00520.34)'	3	plasma membrane	0
81491	0	0	0	3.01704	0	0	Accessory Factors Involved in Transport	Accessory Factors Involved in Transport	Auxiliary transport proteins	The Voltage-gated K+ Channel β-subunit (Kvβ) Family	not found	none	None	Voltage-gated potassium channel subunit beta-1. Cytoplasmic potassium channel subunit that modulates the characteristics of the channel-forming alpha-subunits. Modulates action potentials via its effect on the pore-forming alpha subunits (Probable).	'Aldo/keto reductase family(PF00248.24)'	0	?	0
77165	0	0	0	2.08925	0	0	Electrochemical Potential-driven Transporters	Electrochemical Potential-driven Transporters	Porters (uniporters, symporters, antiporters)	The Major Facilitator Superfamily (MFS)	not found	unknown	Unknown	Zinc-induced facilitator-like protein 1, ZIFL1 or Tpo1p of 478 aas and 12 TMSs. It confers resistance to the herbicide, 2,4-dichlorophenoxyacetic acid (2,4-D) and is transcriptionally activated in response to this herbicide. Tpo1p is required to reduce the intracellular concentration of 2,4-D (Cabrito et al. 2009). K+ may be its physiological substrate, and it may play a dual role in polar auxin …	'Putative threonine/serine exporter(PF06738.15)’, ‘Threonine/Serine exporter, ThrE(PF12821.10)’	1	plasma membrane	0
77504	0	0	0	1.09627	0	0	Electrochemical Potential-driven Transporters	Electrochemical Potential-driven Transporters	Porters (uniporters, symporters, antiporters)	The K+ Transporter (Trk) Family	CHEBI:9175;sodium(1+)|CHEBI:8345;potassium(1+)	K+, Na+	K, Na	SiTRK2 (partial). K+ uptake	'Cation transport protein(PF02386.19)'	1	plasma membrane	0
80695	0	0	0	1.07988	0	0	Primary Active Transporters	Primary Active Transporters	P-P-bond-hydrolysis-driven transporters	The ATP-binding Cassette (ABC) Superfamily	CHEBI:3098;bile acid	bile acid	Lipids	translocation of phosphatidylcholine to the vacuole lumen, the release of lumenal calcium stores, exhibits ATP-dependent bile acid transport.	'ABC transporter(PF00005.30)', 'ABC transporter transmembrane region(PF00664.26)'	16	vacuole	0
76685	-2.30791	-1.75153	0	1.20612	0	0	Group Translocators	Group Translocators	Acyl CoA ligase-coupled transporters	The Fatty Acid Group Translocation (FAT) Family	CHEBI:4680;dodecanoic acid	fatty acids	Lipids	Is the main if not exclusive MCFA (medium-chain faty acids, octanoate, decanoate and laureate) acyl-CoA ligase. Required for efficient MCFA beta-oxidation inside peroxisomes. Facilitates the transport of MCFAs into peroxisomes by passive diffusion, by decreasing the intraorganellar MCFA concentration	'AMP-binding enzyme(PF00501.31)'	0	peroxisome	0
77955	0	0	0	1.13445	0	1.03077	Primary Active Transporters	Primary Active Transporters	P-P-bond-hydrolysis-driven transporters	The ATP-binding Cassette (ABC) Superfamily	CHEBI:3290;cadmium(2+)|CHEBI:49807;lead(2+)|CHEBI:22152;2-cis-abscisic acid	Cd2+, Pb2+, ABA	Metal cations	Confers hyper-resistance to brefeldin A (BFA), an inhibitor of intracellular protein transport. Could serve as an efflux pump of various antibiotics.	'ABC transporter(PF00005.30)', 'ABC-2 type transporter(PF01061.27, PF19055.3)'	12	plasma membrane	0
80580	0	0	0	1.02543	0	1.20468	Primary Active Transporters	Primary Active Transporters	P-P-bond-hydrolysis-driven transporters	The ATP-binding Cassette (ABC) Superfamily	CHEBI:2446;actinomycin D|CHEBI:29552;cerulenin|CHEBI:48080;brefeldin A	metabolites	Metabolites	Confers hyper-resistance to brefeldin A (BFA), an inhibitor of intracellular protein transport. Could serve as an efflux pump of various antibiotics.	'ABC transporter(PF00005.30)', 'ABC-2 type transporter(PF01061.27, PF19055.3)'	10	plasma membrane	0
78897	0	0	0	1.24819	0	1.21668	Electrochemical Potential-driven Transporters	Electrochemical Potential-driven Transporters	Porters (uniporters, symporters, antiporters)	The Major Facilitator Superfamily (MFS)	CHEBI:3523;cellodextrin|CHEBI:3522;cellobiose	disaccharides, sugars	C	sugar uptake	'Sugar (and other) transporter(PF00083.27)', 'Major Facilitator Superfamily(PF07690.19)'	11	plasma membrane	0
72156	0	0	0	1.64341	0	1.37579	Electrochemical Potential-driven Transporters	Electrochemical Potential-driven Transporters	Porters (uniporters, symporters, antiporters)	The Sulfate Permease (SulP) Family	CHEBI:5589;hydrogencarbonate|CHEBI:9335;sulfate	HCO3-, sulfate	S, HCO3-	SO42-:H+ symport, but SO42-:HCO3-, or more generally, anion:anion antiport	'Carbonic anhydrase(PF00484.22)'	0	plasma membrane	0
77203	0	0	0	1.0939	1.01595	0	Primary Active Transporters	Primary Active Transporters	P-P-bond-hydrolysis-driven transporters	The Nuclear mRNA Exporter (mRNA-E) Family	CHEBI:33699;messenger RNA	mRNA	Proteins and mRNA	mRNA transport to the cytoplasm	'RNA recognition motif. (a.k.a. RRM, RBD, or RNP domain)(PF00076.25)'	0	nucleus	0
79957	0	0	0	1.01727	1.1092	1.62756	Accessory Factors Involved in Transport	Accessory Factors Involved in Transport	Auxiliary transport proteins	The Voltage-gated K+ Channel β-subunit (Kvβ) Family	not found	none	None	General stress protein 69, GSP69. There is no evidence that this protein functions to regulate a transport system in bacteria.	'Aldo/keto reductase family(PF00248.24)'	0	?	0
72694	0	0	0	1.20587	1.21667	1.48064	Channels/Pores	Channels/Pores	Membrane-bounded Channels	The Nuclear Pore Complex (NPC) Family	not found	protein, RNA	Proteins and mRNA	Calcium selective cation channel that mediates Ca2+ uptake	'Ankyrin repeat(PF00023.33, PF13606.9)', 'Ankyrin repeats (3 copies)(PF12796.10)', 'Ankyrin repeats (many copies)(PF13637.9, PF13857.9)'	0	nucleus	0
78514	0	0	0	1.19539	1.42748	1.76949	Electrochemical Potential-driven Transporters	Electrochemical Potential-driven Transporters	Porters (uniporters, symporters, antiporters)	The Iron/Lead Transporter (ILT) Family	CHEBI:5974;iron atom	Fe	Fe	Bacterial protein , SpoIISAB is a toxin-antitoxin module encoded on the chromosomes of Bacillus subtilis and related Bacilli. The SpoIISA toxin targets the cytoplasmic membrane and induces lysis in both B. subtilis and E. coli. The SpoIISA oligomeric toxin with 3 N-terminal TMSs and a C-terminal hydrophilic domain. The oligomeric structure probably forms a pore in the membrane. The anti-toxin, Sp…	'Multicopper oxidase(PF00394.25, PF07731.17, PF07732.18)'	0	mitochondria	0
78961	0	0	0	1.41002	1.50822	0	Electrochemical Potential-driven Transporters	Electrochemical Potential-driven Transporters	Porters (uniporters, symporters, antiporters)	The Mitochondrial Carrier (MC) Family	CHEBI:3424;carnitinium|CHEBI:8946;S-adenosyl-L-methionine	carnitine, Acyl Carnitine	Lipids	Carnitine, Acyl Carnitine transport mictochondria	'Mitochondrial carrier protein(PF00153.30)'	3	mitochondria	0
77824	0	0	0	1.30796	1.64238	1.58945	Primary Active Transporters	Primary Active Transporters	P-P-bond-hydrolysis-driven transporters	The ATP-binding Cassette (ABC) Superfamily	not found	sulfonylurea, K+	K	sulfonylurea receptor (SUR) is another atypical ABC protein that regulates activity of the potassium ATP channel (KATP)	'ABC transporter(PF00005.30)', 'ABC transporter transmembrane region(PF00664.26)'	9	plasma membrane	0
72076	0	0	0	1.18748	1.65062	1.15933	Electrochemical Potential-driven Transporters	Electrochemical Potential-driven Transporters	Porters (uniporters, symporters, antiporters)	The Major Facilitator Superfamily (MFS)	CHEBI:50744;citrate salt|CHEBI:16810;2-oxoglutarate(2-)|CHEBI:15595;malate(2-)|CHEBI:30031;succinate(2-)|CHEBI:29806;fumarate(2-)|CHEBI:24996;lactate	citrate, oxoglutarate, malate	Organic acids	Essential to lactate transport.	'Sugar (and other) transporter(PF00083.27)', 'Major Facilitator Superfamily(PF07690.19)'	8	plasma membrane	0
73068	0	0	0	1.35853	2.13416	0	Electrochemical Potential-driven Transporters	Electrochemical Potential-driven Transporters	Porters (uniporters, symporters, antiporters)	The Oligopeptide Transporter (OPT) Family	CHEBI:7755;oligopeptide	oligopeptide	N	oligopeptides transport, gluthathione transport	'OPT oligopeptide transporter protein(PF03169.18)'	14	ER	0
78459	0	-1.57362	0	1.08808	2.01107	1.45288	Electrochemical Potential-driven Transporters	Electrochemical Potential-driven Transporters	Porters (uniporters, symporters, antiporters)	The Major Facilitator Superfamily (MFS)	CHEBI:3556;Cercosporin|CHEBI:24127;fungicide|CHEBI:25442;mycotoxin	metabolites	Metabolites	? CCA77220.1//probable DHA14-like major facilitator; ABC transporter ???	'Fungal trichothecene efflux pump (TRI12)(PF06609.16)', 'Major Facilitator Superfamily(PF07690.19)'	14	plasma membrane	0
76204	-1.0698	-1.95746	0	0	1.21713	1.07437	Primary Active Transporters	Primary Active Transporters	P-P-bond-hydrolysis-driven transporters	The Endosomal Sorting Complexes Required for Transport III (ESCRT-III) Family	CHEBI:14911;protein	protein	Proteins and mRNA	Implicated in synaptic vesicle endocytosis. May recruit other proteins to membranes with high curvature.	'SH3 domain(PF00018.31)', 'Variant SH3 domain(PF07653.20, PF14604.9)'	0	vesicles	0
78458	-2.97112	0	0	0	1.47205	1.23063	Accessory Factors Involved in Transport	Accessory Factors Involved in Transport	Auxiliary transport proteins	The Calmodulin Calcium Binding Protein (Calmodulin) Family	not found	none	None	Catalyzes phospholipid flipping	'EF hand(PF00036.35)', 'EF-hand domain(PF13405.9, PF14658.9)', 'EF-hand domain pair(PF13499.9, PF13833.9)'	0	?	0
72925	0	0	0	0	2.62873	1.6666	Electrochemical Potential-driven Transporters	Electrochemical Potential-driven Transporters	Porters (uniporters, symporters, antiporters)	The Major Facilitator Superfamily (MFS)	CHEBI:5418;glucose	monosaccharides, sugars	C	high- affinity glucose uptake	'Sugar (and other) transporter(PF00083.27)', 'Fungal trichothecene efflux pump (TRI12)(PF06609.16)', 'Major Facilitator Superfamily(PF07690.19)'	8	plasma membrane	0
81106	0	0	0	0	1.88869	2.28056	Electrochemical Potential-driven Transporters	Electrochemical Potential-driven Transporters	Porters (uniporters, symporters, antiporters)	The Major Facilitator Superfamily (MFS)	CHEBI:60311;thyroid hormone	amino acids	N	The low affinity aromatic amino acid (Tyr, Trp, Phe) transporter, TAT1. Thyroid hormones (TH) transporter, MCT10 of 505 aas and 12 TMSs. Monocarboxylate transporter	'WD domain, G-beta repeat(PF00400.35)', 'NACHT domain(PF05729.15)', 'Major Facilitator Superfamily(PF07690.19)'	7	plasma membrane	0
74093	0	0	0	0	1.5221	1.05805	Electrochemical Potential-driven Transporters	Electrochemical Potential-driven Transporters	Porters (uniporters, symporters, antiporters)	The Major Facilitator Superfamily (MFS)	CHEBI:24636;proton|CHEBI:28009;N-acetyl-beta-D-glucosamine	N-acetyl-glucosamine	Small molecules	N-acetylglucosamine transmembrane transporter	'Ion channel regulatory protein UNC-93(PF05978.19)', 'Major Facilitator Superfamily(PF07690.19)'	11	plasma membrane	0
72954	0	0	0	0	1.51675	1.24155	Accessory Factors Involved in Transport	Accessory Factors Involved in Transport	Auxiliary transport proteins	The G-Protein αβγ Complex (GPC) Family	not found	unknown	Unknown	protein import into peroxisomes	'WD domain, G-beta repeat(PF00400.35)', 'Neurobeachin beta propeller domain(PF20426.1)'	0	?	0
75938	0	0	0	0	1.10166	1.24423	Accessory Factors Involved in Transport	Accessory Factors Involved in Transport	Auxiliary transport proteins	The Calmodulin Calcium Binding Protein (Calmodulin) Family	not found	unknown	Unknown	Catalyzes phospholipid flipping	'EF hand(PF00036.35, PF13202.9)', 'EF-hand domain(PF13405.9, PF14658.9)', 'EF-hand domain pair(PF13499.9, PF13833.9)'	0	?	0
70881	0	-1.35473	0	0	1.45834	1.12876	Electrochemical Potential-driven Transporters	Electrochemical Potential-driven Transporters	Porters (uniporters, symporters, antiporters)	The Sulfate Permease (SulP) Family	CHEBI:5589;hydrogencarbonate|CHEBI:9335;sulfate	sulfate, HCO3-	S, HCO3-	SO42-:H+ symport, but SO42-:HCO3-, or more generally, anion:anion antiport	'Carbonic anhydrase(PF00484.22)'	0	plasma membrane	0
76830	0	0	0	0	4.40395	0	Electrochemical Potential-driven Transporters	Electrochemical Potential-driven Transporters	Porters (uniporters, symporters, antiporters)	The Major Facilitator Superfamily (MFS)	CHEBI:3556;Cercosporin|CHEBI:24127;fungicide|CHEBI:25442;mycotoxin	metabolites	Metabolites	Multidrug resistance Mfs1 protein of 583 aas and 14 TMSs. Exports natural mycotoxins and a variety of fungicides in Mycosphaerella graminicola. Predicted transporter (major facilitator superfamily)	'Major Facilitator Superfamily(PF07690.19)'	2	plasma membrane	0
76836	0	0	0	0	3.04995	0	Electrochemical Potential-driven Transporters	Electrochemical Potential-driven Transporters	Porters (uniporters, symporters, antiporters)	The Major Facilitator Superfamily (MFS)	CHEBI:3556;Cercosporin|CHEBI:24127;fungicide|CHEBI:25442;mycotoxin	metabolites	Metabolites	CCA72092.1//probable aflatoxin efflux pump AFLT	'Major Facilitator Superfamily(PF07690.19)'	14	plasma membrane	0
81654	0	0	0	0	2.75239	0	Channels/Pores	Channels/Pores	Membrane-bounded Channels	The Nuclear Pore Complex (NPC) Family	CHEBI:14911;protein|CHEBI:8755;(ribonucleotide)n+m	protein, RNA	Proteins and mRNA	import of proteins into peroxisomes	'WD domain, G-beta repeat(PF00400.35)'	0	nucleus	0
79092	0	0	0	0	2.64588	0	Electrochemical Potential-driven Transporters	Electrochemical Potential-driven Transporters	Porters (uniporters, symporters, antiporters)	The Major Facilitator Superfamily (MFS)	CHEBI:3556;Cercosporin|CHEBI:24127;fungicide|CHEBI:25442;mycotoxin	metabolites	Metabolites	vacuolar aa uptake system	not_found	6	plasma membrane	0
81545	0	0	0	0	1.6758	0	Accessory Factors Involved in Transport	Accessory Factors Involved in Transport	Auxiliary transport proteins	The G-Protein αβγ Complex (GPC) Family	not found	unknown	Unknown	Catalyzes phospholipid flipping	'WD domain, G-beta repeat(PF00400.35)', 'Neurobeachin beta propeller domain(PF20426.1)'	0	?	0
81306	0	0	0	0	1.42306	0	Electrochemical Potential-driven Transporters	Electrochemical Potential-driven Transporters	Porters (uniporters, symporters, antiporters)	The Oligopeptide Transporter (OPT) Family	CHEBI:7755;oligopeptide	oligopeptide	N	oligopeptides transporter	'OPT oligopeptide transporter protein(PF03169.18)'	13	plasma membrane	0
76907	0	0	0	0	1.38493	0	Electrochemical Potential-driven Transporters	Electrochemical Potential-driven Transporters	Porters (uniporters, symporters, antiporters)	The Mitochondrial Carrier (MC) Family	not found	amino acids	N	Carnitine, Acyl Carnitine transport mictochondria. Mediates the transport of acylcarnitines of different length across the mitochondrial inner membrane from the cytosol to the mitochondrial matrix for their oxidation by the mitochondrial fatty acid-oxidation pathway.	'Mitochondrial carrier protein(PF00153.30)'	1	mitochondria	0
78483	0	0	0	0	1.26371	0	Electrochemical Potential-driven Transporters	Electrochemical Potential-driven Transporters	Porters (uniporters, symporters, antiporters)	The Oligopeptide Transporter (OPT) Family	CHEBI:7755;oligopeptide	oligopeptide	N	OPT family member	'OPT oligopeptide transporter protein(PF03169.18)'	2	plasma membrane	0
71534	0	0	0	0	1.21893	0	Channels/Pores	Channels/Pores	α-Type Channels	The Magnesium Transporter1 (MagT1) Family	CHEBI:6635;magnesium(2+)	Mg2+	Mg	Prokaryotic protein that acts as an immunity protein for halocin-C8. Able to block the halocin-C8 activity by sequestering the activity of halocin-C8 through specific and direct binding. Halocin-C8:	'OST3 / OST6 family, transporter family(PF04756.16)'	4	ER	0
78757	0	0	0	0	1.21657	0	Electrochemical Potential-driven Transporters	Electrochemical Potential-driven Transporters	Porters (uniporters, symporters, antiporters)	The Major Facilitator Superfamily (MFS)	CHEBI:24279;glucosinolate|CHEBI:24927;isothiocyanate	metabolites	Metabolites	vitamin B2 uptake	'Major Facilitator Superfamily(PF07690.19)'	12	plasma membrane	0
73064	0	0	0	0	1.17506	0	Channels/Pores	Channels/Pores	α-Type Channels	The Large Conductance Mechanosensitive Ion Channel (MscL) Family	CHEBI:24870;ion	ions	Osmoregulatory compounds	MscL Bacterial Channel that opens in response to stretch forces in the membrane lipid bilayer. May participate in the regulation of osmotic pressure changes within the cell. Mechanosensor, osmoregulation	'Large-conductance mechanosensitive channel, MscL(PF01741.21)'	2	plasma membrane	0
72600	0	0	0	0	1.14334	0	Channels/Pores	Channels/Pores	Membrane-bounded Channels	The Nuclear Pore Complex (NPC) Family	not found	protein, RNA	Proteins and mRNA	Catalyzes phospholipid flipping	'EF hand(PF00036.35)', 'EF-hand domain(PF13405.9, PF14658.9)', 'EF-hand domain pair(PF13499.9, PF13833.9)'	0	nucleus	0
77613	0	0	0	0	1.12407	0	Electrochemical Potential-driven Transporters	Electrochemical Potential-driven Transporters	Porters (uniporters, symporters, antiporters)	The Arsenical Resistance-3 (ACR3) Family	CHEBI:5584;hydron|CHEBI:2846;arsenite(3-)	Arsenite	Metal anions	arsenite extrusion pump	'Sodium Bile acid symporter family(PF01758.19)'	10	plasma membrane	0
77789	0	0	0	0	1.07876	0	Primary Active Transporters	Primary Active Transporters	Oxidoreduction-driven transporters	The H+ or Na+-translocating NADH Dehydrogenase (NDH) Family	CHEBI:5584;hydron	H+	H+	mitochondrial electron transport, NADH to ubiquinone	not_found	0	mitochondria	0
74412	0	0	0	0	1.05402	0	Electrochemical Potential-driven Transporters	Electrochemical Potential-driven Transporters	Porters (uniporters, symporters, antiporters)	The Amino Acid-Polyamine-Organocation (APC) Family	CHEBI:22660;aspartic acid|CHEBI:18237;glutamic acid	amino acids	N	Can transport glutamate, aspartate, glutamine, asparagine, serine, alanine and glycine.	'Amino acid permease(PF00324.24, PF13520.9)', 'Spore germination protein(PF03845.16)'	12	plasma membrane	0
79637	0	0	0	0	1.05107	0	Electrochemical Potential-driven Transporters	Electrochemical Potential-driven Transporters	Porters (uniporters, symporters, antiporters)	The Multidrug/Oligosaccharidyl-lipid/Polysaccharide (MOP) Flippase Superfamily	CHEBI:8150;phospholipid	phospholipids	Lipids	translocation of Man5GlcNAc2-PP-dolichol from the cytoplasmic side to the ER	'Rft protein(PF04506.16)'	8	ER	0
81456	0	0	0	0	1.03594	0	Primary Active Transporters	Primary Active Transporters	P-P-bond-hydrolysis-driven transporters	The ATP-binding Cassette (ABC) Superfamily	not found	unknown	Unknown	Mg homeostasis (bacterial MgtE)	'Protein kinase domain(PF00069.28)', 'Protein tyrosine and serine/threonine kinase(PF07714.20)', 'Kinase-like(PF14531.9)'	0	?	0
78118	0	-2.78331	0	-1.24589	1.01068	0	Incompletely Characterized Transport Systems	Incompletely Characterized Transport Systems	Recognized transporters of unknown biochemical mechanism	The Lipid-translocating Exporter (LTE) Family	CHEBI:77845;7-aminocholesterol	7-amino cholesterol	Lipids	7-amino cholesterol exporter. Its overexpression confers resistance to an ergosterol biosynthesis inhibitor.	'RTA1 like protein(PF04479.16)'	7	plasma membrane, RE	0
74718	0	-1.43975	0	0	1.42721	0	Accessory Factors Involved in Transport	Accessory Factors Involved in Transport	Auxiliary transport proteins	The Voltage-gated K+ Channel β-subunit (Kvβ) Family	not found	none	None	Voltage-gated potassium channel subunit beta-1. Cytoplasmic potassium channel subunit that modulates the characteristics of the channel-forming alpha-subunits. Modulates action potentials via its effect on the pore-forming alpha subunits (Probable).	'Aldo/keto reductase family(PF00248.24)'	0	?	0
78739	0	0	0	0	0	6.06387	Electrochemical Potential-driven Transporters	Electrochemical Potential-driven Transporters	Porters (uniporters, symporters, antiporters)	The Cation Diffusion Facilitator (CDF) Family	CHEBI:10113;zinc(2+)	Zn2+	Metal cations	Golgi/secretory granule Zn2+ uptake (into Golgi or granules) permease, ZnT5 or ZTL1 (ZnT5 forms heterooligomers with ZnT6). Putative Zn2+ transporter MSC2 (cation diffusion facilitator superfamily)	'Cation efflux family(PF01545.24)'	6	Golgi	0
74716	0	0	0	0	0	1.73156	Accessory Factors Involved in Transport	Accessory Factors Involved in Transport	Auxiliary transport proteins	The Voltage-gated K+ Channel β-subunit (Kvβ) Family	not found	none	None	Voltage-gated potassium channel subunit beta-1. Cytoplasmic potassium channel subunit that modulates the characteristics of the channel-forming alpha-subunits. Modulates action potentials via its effect on the pore-forming alpha subunits (Probable).	'Aldo/keto reductase family(PF00248.24)'	0	?	0
76478	0	0	0	0	0	1.46523	Electrochemical Potential-driven Transporters	Electrochemical Potential-driven Transporters	Porters (uniporters, symporters, antiporters)	The Major Facilitator Superfamily (MFS)	not found	unknown	Unknown	Intake of glucose and galactose.	'Major Facilitator Superfamily(PF07690.19)'	11	plasma membrane	0
71088	0	0	0	0	0	1.19682	Electrochemical Potential-driven Transporters	Electrochemical Potential-driven Transporters	Porters (uniporters, symporters, antiporters)	The Major Facilitator Superfamily (MFS)	CHEBI:3523;cellodextrin|CHEBI:3522;cellobiose	disaccharides, sugars	C	sugar uptake	'Sugar (and other) transporter(PF00083.27)', 'Major Facilitator Superfamily(PF07690.19)'	12	plasma membrane	0
76494	0	0	0	0	0	1.18257	Accessory Factors Involved in Transport	Accessory Factors Involved in Transport	Auxiliary transport proteins	The Calmodulin Calcium Binding Protein (Calmodulin) Family	not found	unknown	Unknown	CCA70369.1 probable NADPH oxidase heavy chain subunit	'EF hand(PF00036.35, PF13202.9)', 'EF-hand domain pair(PF13499.9)'	0	?	0
79443	0	0	0	0	0	1.09425	Electrochemical Potential-driven Transporters	Electrochemical Potential-driven Transporters	Porters (uniporters, symporters, antiporters)	The Major Facilitator Superfamily (MFS)	CHEBI:24175;galacturonate	galacturonate	Organic acids	quinate transport	'Sugar (and other) transporter(PF00083.27)', 'Major Facilitator Superfamily(PF07690.19)'	11	plasma membrane	0
81325	0	0	0	0	0	1.05208	Channels/Pores	Channels/Pores	Pore-Forming Toxins (Proteins and Peptides)	The Pleurotolysin Pore-forming (Pleurotolysin) Family	not found	unknown	Unknown	pore-forming toxins. The common prominent feature of these proteins is their interactions with specific membrane lipids and lipid domains of insect pests.	'MAC/Perforin domain(PF01823.22)'	0	?	0
74241	0	11.8415	0	0	0	-2.58392	Primary Active Transporters	Primary Active Transporters	P-P-bond-hydrolysis-driven transporters	The General Secretory Pathway (Sec) Family	CHEBI:14911;protein	protein	Proteins and mRNA	The channel transports large polypeptides into ER and yet prevents the passage of small molecules, such as ions and metabolites	'Preprotein translocase subunit Sec66(PF09802.12)'	1	ER	0
73143	0	6.87485	0	0	0	0	Incompletely Characterized Transport Systems	Incompletely Characterized Transport Systems	Putative transport proteins	The Sensitivity to Sodium or Salt Stress-induced Hydrophobic Peptide (Sna) Family	not found	unknown	Unknown	Plays a role in the regulation of membrane potential, possible by mediating a proton leak	'Proteolipid membrane potential modulator(PF01679.20)'	1	?	0
80204	0	4.59627	0	-3.07816	0	0	Transmembrane Electron Carriers	Transmembrane Electron Carriers	Transmembrane 1-electron transfer carriers	The Phagocyte (gp91phox) NADPH Oxidase Family	CHEBI:10545;electron	electron	Electron	reduces dietary Fe3+ to Fe2+	'Ferric reductase like transmembrane component(PF01794.22)', 'FAD-binding domain(PF08022.15)'	7	plasma membrane	0
72306	0	3.93311	0	0	0	0	Primary Active Transporters	Primary Active Transporters	P-P-bond-hydrolysis-driven transporters	The ATP-binding Cassette (ABC) Superfamily	not found	unknown	Unknown	Mediates export of organic anions and drugs from the cytoplasm	'ABC transporter transmembrane region(PF00664.26)'	2	plasma membrane	0
73560	0	3.45203	0	0	0	0	Electrochemical Potential-driven Transporters	Electrochemical Potential-driven Transporters	Porters (uniporters, symporters, antiporters)	The Glycerol Uptake (GUP) or Membrane-bound Acyl Transferase (MBOAT) Family	CHEBI:5584;hydron|CHEBI:5448;glycerol	glycerol	C	glycerol, H+ uptake	'MBOAT, membrane-bound O-acyltransferase family(PF03062.22)'	11	plasma membrane	0
70861	0	2.91541	0	0	0	0	Primary Active Transporters	Primary Active Transporters	P-P-bond-hydrolysis-driven transporters	The ATP-binding Cassette (ABC) Superfamily	not found	Unknown	Unknown	unknown	'ABC transporter(PF00005.30)'	0	?	0
74605	0	1.7045	0	0	0	0	Primary Active Transporters	Primary Active Transporters	P-P-bond-hydrolysis-driven transporters	The H+- or Na+-translocating F-type, V-type and A-type ATPase (F-ATPase) Superfamily	CHEBI:5584;hydron	H+	H+	transport H+ into vacuoles acidifying it	'ATP synthase subunit D (PF01813.20)'	0	vacuole	0
78878	0	1.6332	0	0	0	0	Electrochemical Potential-driven Transporters	Electrochemical Potential-driven Transporters	Porters (uniporters, symporters, antiporters)	The Major Facilitator Superfamily (MFS)	CHEBI:32544;nicotinate	Nicotinate	Vitamins	Involved in the uptake of nicotinic acid. TNA1	'Major Facilitator Superfamily(PF07690.19)'	6	plasma membrane	0
72565	0	1.55134	0	0	0	0	Primary Active Transporters	Primary Active Transporters	Oxidoreduction-driven transporters	The H+ or Na+-translocating NADH Dehydrogenase (NDH) Family	CHEBI:5584;hydron	H+	H+	mitochondrial electron transport, NADH to ubiquinone	'NADH-ubiquinone oxidoreductase B18 subunit (NDUFB7)(PF05676.16)'	0	mitochondria	0
78412	0	1.52056	0	0	0	0	Electrochemical Potential-driven Transporters	Electrochemical Potential-driven Transporters	Porters (uniporters, symporters, antiporters)	The Major Facilitator Superfamily (MFS)	CHEBI:24279;glucosinolate|CHEBI:24927;isothiocyanate	metabolites	Metabolites	vitamin B2 uptake	'Major Facilitator Superfamily(PF07690.19)'	7	plasma membrane	0
76704	0	1.43821	0	0	0	0	Primary Active Transporters	Primary Active Transporters	Oxidoreduction-driven transporters	The Prokaryotic Succinate Dehydrogenase (SDH) Family	not found	electron	Electron	The light-harvesting complex (LHC) functions as a light receptor, it captures and delivers excitation energy to photosystems with which it is closely associated.????	'2Fe-2S iron-sulfur cluster binding domain(PF13085.9)', '4Fe-4S dicluster domain(PF13183.9, PF13237.9, PF13534.9)'	0	mitochondria	0
81086	0	1.36933	0	0	0	0	Primary Active Transporters	Primary Active Transporters	Oxidoreduction-driven transporters	The Proton-translocating Cytochrome Oxidase (COX) Superfamily	not found	H+	H+	reduce O2 to water and concomitantly pump four protons across the membrane	'Cytochrome c oxidase subunit IV(PF02936.17)'	0	mitochondria	0
70866	0	1.3422	0	0	0	0	Electrochemical Potential-driven Transporters	Electrochemical Potential-driven Transporters	Porters (uniporters, symporters, antiporters)	The Threonine/Serine Exporter (ThrE) Family	not found	unknown	Unknown	Pheromone-regulated membrane protein 10 of 1150 aas and 10 - 12 TMSs.	'Putative threonine/serine exporter(PF06738.15)’, ‘Threonine/Serine exporter, ThrE(PF12821.10)’	5	plasma membrane	0
73021	0	1.04499	0	-1.12663	0	0	Channels/Pores	Channels/Pores	Vesicle Fusion Pores	The Synaptosomal Vesicle Fusion Pore (SVF-Pore) Family	CHEBI:25512;neurotransmitter	Unknown	Unknown	Synaptobrevin homolog 2. Endocytic and secretory pathways. SNC1 and SNC2 are vesicle-targeting proteins essential for normal secretory traffic between the Golgi and the plasma membrane. They may also be involved in vesicle fusion.	'Synaptobrevin(PF00957.24)'	1	vesicles	0
73943	0	1.02721	0	0	0	0	Accessory Factors Involved in Transport	Accessory Factors Involved in Transport	Auxiliary transport proteins	The Syntaxin (Syntaxin) Family	not found	unknown	Unknown	Syntaxin VAM3. Endocytic and secretory pathways. Required for vacuolar assembly. Provides the t-SNARE function in a late step of the vacuolar assembly. Required for homotypic vacuole membrane fusion, autophagy and fusion of biosynthetic transport vesicles with the vacuole.	'Syntaxin(PF00804.28)', 'SNARE domain(PF05739.22)'	1	vesicles	0
74079	0	1.01978	0	0	0	0	Electrochemical Potential-driven Transporters	Electrochemical Potential-driven Transporters	Porters (uniporters, symporters, antiporters)	The Amino Acid-Polyamine-Organocation (APC) Family	not found	unknown	Unknown	APC family member of 663 aas and 12 TMSs. Amino acid transporters	'Amino acid permease(PF13520.9)'	11	plasma membrane	0
75717	0	1.01768	0	0	0	0	Primary Active Transporters	Primary Active Transporters	P-P-bond-hydrolysis-driven transporters	The Peroxisomal Protein Importer (PPI) Family	CHEBI:8526;protein polypeptide chain	protein	Proteins and mRNA	import of proteins into peroxisomes	'ATPase family associated with various cellular activities (AAA)(PF00004.32)', 'AAA+ lid domain(PF17862.4)'	0	peroxisome	0
75037	0	1.00687	0	0	0	0	Channels/Pores	Channels/Pores	α-Type Channels	The Transient Receptor Potential Ca2+ Channel (TRP-CC) Family	CHEBI:36915;inorganic cation	inorganic cations	Ca	Vacuolar, voltage-dependent cation-selective, Ca2+-activated channel, YVC1. (Yeast vacuolar conductance protein 1; also called TrpY1	not_found	8	vacuole	0
79964	0	1.00502	0	-1.06374	-1.99121	-1.95332	Incompletely Characterized Transport Systems	Incompletely Characterized Transport Systems	Putative transport proteins	The YedE/YeeE (YedE/YeeE) Family	not found	unknown	Unknown	thiosulfate sulfurtransferase activity. Rhodanese is a mitochondrial enzyme that detoxifies cyanide (CN−) by converting it to thiocyanate (SCN−). The YeeE family (also called the COG2392 or DUF395 family) consists of numerous putative transport proteins of from 4 to 10 TMSs. Some evidence suggests that some of these proteins may play a role in sulfur and/or selenium metabolism	'Rhodanese-like domain(PF00581.23)'	0	?	0
80260	0	1.59947	-1.84006	-1.6253	-2.9856	-2.18085	Incompletely Characterized Transport Systems	Incompletely Characterized Transport Systems	Recognized transporters of unknown biochemical mechanism	The Lipid-translocating Exporter (LTE) Family	CHEBI:77845;7-aminocholesterol	7-aminocholesterol	Lipids	Involved in inducible protoporphyrin IX influx and heme efflux.	'RTA1 like protein(PF04479.16)'	7	plasma membrane, RE	0
71652	0	1.70346	-1.84754	-2.11614	-2.54088	-1.83739	Primary Active Transporters	Primary Active Transporters	P-P-bond-hydrolysis-driven transporters	The Transcription-coupled TREX/TAP Nuclear mRNA Export Complex (TREX) Family	CHEBI:8755;(ribonucleotide)n+m	RNA	Proteins and mRNA	Catalyzes phospholipid flipping	'TAP C-terminal domain(PF03943.16)'	0	nucleus	0
71056	0	1.28131	-4.64877	-3.66341	-2.73785	-3.61633	Electrochemical Potential-driven Transporters	Electrochemical Potential-driven Transporters	Porters (uniporters, symporters, antiporters)	The Major Facilitator Superfamily (MFS)	CHEBI:9474;tetracycline	metabolites	Metabolites	bacterial active tetracycline efflux	'Sugar (and other) transporter(PF00083.27)', 'Major Facilitator Superfamily(PF07690.19)'	9	nucleus	0
72312	0	7.86246	-5.89118	-5.02931	-6.0984	-5.71693	Electrochemical Potential-driven Transporters	Electrochemical Potential-driven Transporters	Porters (uniporters, symporters, antiporters)	The Ca2+:Cation Antiporter (CaCA) Family	CHEBI:3308;calcium(2+)|CHEBI:5584;hydron	Ca2+, H+	Ca	The vacuolar Ca2+:H+ exchanger, CAX	'Sodium/calcium exchanger protein(PF01699.27)'	11	vacuole	0
74378	-1.55882	0	-5.12348	-5.13801	-5.89907	-5.78399	Channels/Pores	Channels/Pores	Membrane-bounded Channels	The Nuclear Pore Complex (NPC) Family	not found	protein, RNA	Proteins and mRNA	Catalyzes phospholipid flipping	'Nucleoporin FG repeat region(PF13634.9)', 'Nucleoporin complex subunit 54(PF13874.9)'	0	nucleus	0
73462	-1.66436	-1.86006	-2.80224	-4.14237	-2.974	-3.46302	Channels/Pores	Channels/Pores	α-Type Channels	The Cation Channel-forming Heat Shock Protein-70 (Hsp70) Family	CHEBI:24870;ion	ion	Ion	may form cation-specific channels. Hsc70, has been incorporated into artificial lipid bilayers, and it proved to mediate stable transmembrane ion flow. Cation-selective flux occurred in well-defined, multilevel, discrete events suggesting the formation of a multi-conductance ion channel.	'Hsp70 protein(PF00012.23)', 'MreB/Mbl protein(PF06723.16)'	1	?	0
72504	-1.70714	-2.10214	-1.80912	-3.10937	-1.34316	-1.92783	Electrochemical Potential-driven Transporters	Electrochemical Potential-driven Transporters	Porters (uniporters, symporters, antiporters)	The Major Facilitator Superfamily (MFS)	CHEBI:5584;hydron|CHEBI:10085;xylose|CHEBI:5418;glucose	monosaccharides, sugars	C	Glucose/xylose symporter 1	'Sugar (and other) transporter(PF00083.27)', 'Major Facilitator Superfamily(PF07690.19)'	12	plasma membrane	0
78924	-1.15797	-2.01323	-1.649	-2.68289	0	-1.06128	Electrochemical Potential-driven Transporters	Electrochemical Potential-driven Transporters	Porters (uniporters, symporters, antiporters)	The Major Facilitator Superfamily (MFS)	CHEBI:5651;ferroheme b	Fe	Fe	Fe3+ uptake	'Sugar (and other) transporter(PF00083.27)', 'Major Facilitator Superfamily(PF07690.19)'	11	plasma membrane	0
78922	-2.21002	-2.6857	0	-6.19093	-3.67952	-3.84389	Electrochemical Potential-driven Transporters	Electrochemical Potential-driven Transporters	Porters (uniporters, symporters, antiporters)	The Major Facilitator Superfamily (MFS)	CHEBI:5651;ferroheme b	Fe	Fe	Siderophore-iron uptake	'Sugar (and other) transporter(PF00083.27)', 'Major Facilitator Superfamily(PF07690.19)'	13	plasma membrane	0
81198	-2.90729	-2.26437	0	0	-1.51893	-1.89575	Electrochemical Potential-driven Transporters	Electrochemical Potential-driven Transporters	Porters (uniporters, symporters, antiporters)	The Major Facilitator Superfamily (MFS)	CHEBI:7793;phosphate(3-)	phosphate	P	H+-phosphate symporter. High-affinity transporter for external inorganic phosphate. Acts probably as a H+-phosphate symporter.	'Sugar (and other) transporter(PF00083.27)', 'Major Facilitator Superfamily(PF07690.19)'	3	plasma membrane	0
78008	-1.05511	-1.65841	0	0	0	0	Group Translocators	Group Translocators	Acyl CoA ligase-coupled transporters	The Fatty Acid Group Translocation (FAT) Family	CHEBI:4984;fatty acid	fatty acids	Lipids	Produces CoA thioesters of a variety of hydroxy- and methoxy-substituted cinnamic acids, which are used to synthesize several phenylpropanoid-derived compounds, including anthocyanins, flavonoids, isoflavonoids, coumarins, lignin, suberin and wall-bound phenolics.	'AMP-binding enzyme(PF00501.31)', 'AMP-binding enzyme C-terminal domain(PF13193.9)'	0	cytosol	0
71412	-2.05521	-1.60865	0	0	0	0	Electrochemical Potential-driven Transporters	Electrochemical Potential-driven Transporters	Porters (uniporters, symporters, antiporters)	The Major Facilitator Superfamily (MFS)	CHEBI:73175;2,3,5-triiodobenzoic acid|CHEBI:27333;xenobiotic	metabolites	Metabolites	? CCA77220.1//probable DHA14-like major facilitator; ABC transporter ???	'Sugar (and other) transporter(PF00083.27)', 'Fungal trichothecene efflux pump (TRI12)(PF06609.16)', 'Major Facilitator Superfamily(PF07690.19)'	11	plasma membrane	0
80557	-1.44828	-1.53944	0	0	0	0	Electrochemical Potential-driven Transporters	Electrochemical Potential-driven Transporters	Porters (uniporters, symporters, antiporters)	The Mitochondrial Carrier (MC) Family	CHEBI:18420;magnesium(2+)	Mg2+	Mg	Inner membrane mitochondrial magnesium exporter???. Maybe a solute carrier family 25 (mitochondrial iron transporter), member 37, putative iron transporter, Mitoferrin-1? Inner membrane mitochondrial magnesium exporter??? Mitochondrial carrier protein MRS3/4	'Mitochondrial carrier protein(PF00153.30)'	3	mitochondria	0
76116	-1.10254	-1.35577	0	0	0	0	Primary Active Transporters	Primary Active Transporters	Decarboxylation-driven transporters	The Na+-transporting Carboxylic Acid Decarboxylase (NaT-DC) Family	CHEBI:9175;sodium(1+)	Na+	Na	catalyze decarboxylation of a substrate carboxylic acid (oxaloacetate, methylmalonyl-CoA, glutaconyl-CoA and malonate) and use the energy released to drive extrusion of one or two sodium ions (Na+) from the cytoplasm of the cell. Only in bacteria!!!	'Biotin carboxylase, N-terminal domain(PF00289.25)', 'Biotin-requiring enzyme(PF00364.25)', 'HMGL-like(PF00682.22)', 'ATP-grasp domain(PF02222.25, PF02655.17)', 'Conserved carboxylase domain(PF02436.21)', 'Biotin carboxylase C-terminal domain(PF02785.22)', 'Carbamoyl-phosphate synthase L chain, ATP binding domain(PF02786.20)', 'D-ala D-ala ligase C-terminus(PF07478.16)', 'Biotin-lipoyl like(PF135…	0	?	0
78667	-1.1865	-1.25707	0	0	0	0	Incompletely Characterized Transport Systems	Incompletely Characterized Transport Systems	Recognized transporters of unknown biochemical mechanism	The Retromer-dependent Vacuolar Protein Sorting (R-VPS) Family	CHEBI:8526;protein polypeptide chain	protein	Proteins and mRNA	The t-exporter moves tRNA from nucleus to cytoplasm. consists of several proteins. The protein t-UTP8 acts between maturation and translocation across the nuclear pore complex. It interacts with the two tRNA export receptors, Los1 and Msn5, and the Ran GTPase, Gsp1 t-UTP8, probably transfers tRNA to the nuclear tRNA export receptors by using a channeling mechanism	'ADP-ribosylation factor family(PF00025.24)', 'Ras family(PF00071.25)', 'Ras of Complex, Roc, domain of DAPkinase(PF08477.16)'	0	endosomes	0
73656	-1.36872	-1.11518	0	0	0	0	Electrochemical Potential-driven Transporters	Electrochemical Potential-driven Transporters	Porters (uniporters, symporters, antiporters)	The Major Facilitator Superfamily (MFS)	CHEBI:5584;hydron|CHEBI:10085;xylose|CHEBI:5418;glucose	monosaccharides, sugars	C	Glucose/xylose symporter 1	'Sugar (and other) transporter(PF00083.27)', 'Major Facilitator Superfamily(PF07690.19)'	12	plasma membrane	0
77743	-1.5509	-1.1089	0	0	0	0	Accessory Factors Involved in Transport	Accessory Factors Involved in Transport	Auxiliary transport proteins	The 5'-AMP-activated protein kinase (AMPK) Family	not found	unknown	Unknown	Mg homeostasis (bacterial MgtE)	'Protein kinase domain(PF00069.28)', 'Protein kinase C terminal domain(PF00433.27)', 'Protein tyrosine and serine/threonine kinase(PF07714.20)'	0	?	119
70755	-2.65072	0	0	0	0	-1.70493	Channels/Pores	Channels/Pores	α-Type Channels	The Intracellular Chloride Channel (CLIC) Family	CHEBI:3731;chloride	Chloride	Cl	Intracellular membrane chloride channel mitochondrial??	'Glutathione S-transferase, C-terminal domain(PF00043.28, PF13410.9, PF14497.9)', 'Glutathione S-transferase, N-terminal domain(PF02798.23, PF13409.9, PF13417.9)'	0	mitochondria	0	0
74569	-1.38999	0	0	0	0	0	Primary Active Transporters	Primary Active Transporters	P-P-bond-hydrolysis-driven transporters	The Peroxisomal Protein Importer (PPI) Family	CHEBI:8526;protein polypeptide chain	protein	Proteins and mRNA	import of proteins into peroxisomes	'Ubiquitin-conjugating enzyme(PF00179.29)'	0	peroxisome	0
77984	-1.22737	0	0	0	0	0	Primary Active Transporters	Primary Active Transporters	P-P-bond-hydrolysis-driven transporters	The Endoplasmic Reticular Retrotranslocon (ER-RT) Family	CHEBI:14911;protein	protein	Proteins and mRNA	may form cation-specific channels. Hsc70, has been incorporated into artificial lipid bilayers, and it proved to mediate stable transmembrane ion flow. Cation-selective flux occurred in well-defined, multilevel, discrete events suggesting the formation of a multi-conductance ion channel.	'Hsp70 protein(PF00012.23)', 'MreB/Mbl protein(PF06723.16)'	0	ER	0
72573	-1.14986	0	0	0	0	0	Channels/Pores	Channels/Pores	α-Type Channels	The CorA Metal Ion Transporter (MIT) Family	CHEBI:6635;magnesium(2+)	Mg2+	Mg	Magnesium transport protein, CorA. Mg2+ transporter protein, CorA-like, published by Prasad et al, 2021. ﻿CCA67920.1, PiMgT1	'CorA-like Mg2+ transporter protein(PF01544.21)'	2	plasma membrane	0
75301	-1.14439	0	0	0	0	0	Electrochemical Potential-driven Transporters	Electrochemical Potential-driven Transporters	Porters (uniporters, symporters, antiporters)	The Cation Diffusion Facilitator (CDF) Family	CHEBI:25213;metal cation	Metal cations	Metal cations	Metal tolerance protein C1 (AtMTPc1) (AtMTP6). Mitochondrial Fe2+ transporter MMT1 and related transporters (cation diffusion facilitator superfamily). Involved in sequestration of excess metal in the cytoplasm into vacuoles to maintain metal homeostasis.	'Cation efflux family(PF01545.24)'	4	vacuole, mitochondria	0
71651	-1.06844	0	0	0	0	0	Primary Active Transporters	Primary Active Transporters	Oxidoreduction-driven transporters	The Proton-translocating Cytochrome Oxidase (COX) Superfamily	not found	H+	H+	reduce O2 to water and concomitantly pump four protons across the membrane	'Cytochrome oxidase c subunit VIb(PF02297.20)'	0	mitochondria	0
76641	-1.03243	0	0	0	0	0	Electrochemical Potential-driven Transporters	Electrochemical Potential-driven Transporters	Porters (uniporters, symporters, antiporters)	The Ca2+:Cation Antiporter (CaCA) Family	CHEBI:3308;calcium(2+)|CHEBI:9175;sodium(1+)|CHEBI:8345;potassium(1+)	Ca2+, Na+, K+	Ca, Na, K	K+-dependent Na+/Ca2+ antiporter, NCKX6 CCKX6. It is an essential component of the mitochondrial Na+/Ca2+ exchanger. It usually mediates mitochondrial Ca2+ extrusion	'Sodium/calcium exchanger protein(PF01699.27)'	13	mitochondria	0
76141	0	-1.61792	-3.37791	-3.84417	-2.38707	-2.67591	Transmembrane Electron Carriers	Transmembrane Electron Carriers	Transmembrane 1-electron transfer carriers	The Phagocyte (gp91phox) NADPH Oxidase Family	CHEBI:10545;electron	electron	Electron	reduces dietary Fe3+ to Fe2+	'Ferric reductase like transmembrane component(PF01794.22)', 'FAD-binding domain(PF08022.15)', 'Ferric reductase NAD binding domain(PF08030.15)'	4	plasma membrane	0
74454	0	-1.14577	-2.41549	-2.88886	-2.12198	-2.43276	Electrochemical Potential-driven Transporters	Electrochemical Potential-driven Transporters	Porters (uniporters, symporters, antiporters)	The Iron/Lead Transporter (ILT) Family	CHEBI:5974;iron atom	Fe	Fe	Bacterial protein , SpoIISAB is a toxin-antitoxin module encoded on the chromosomes of Bacillus subtilis and related Bacilli. The SpoIISA toxin targets the cytoplasmic membrane and induces lysis in both B. subtilis and E. coli. The SpoIISA oligomeric toxin with 3 N-terminal TMSs and a C-terminal hydrophilic domain. The oligomeric structure probably forms a pore in the membrane. The anti-toxin, Sp…	'Multicopper oxidase(PF00394.25, PF07731.17, PF07732.18)'	1	mitochondria	0
74453	0	-1.20431	-2.27594	-2.62609	-1.94296	-2.05951	Electrochemical Potential-driven Transporters	Electrochemical Potential-driven Transporters	Porters (uniporters, symporters, antiporters)	The Iron/Lead Transporter (ILT) Family	CHEBI:5974;iron atom	Fe	Fe	High-affinity Iron transporter, characterized in Piri (Verma et al, 2021) Ftr1 (541 aas) (La Fontaine et al., 2002). FTR1, like its orthologue in S. cerevisiae (9.A.10.1.1), has an exocytoplasmic iron channeling motif and two potential iron permeation motifs in membrane-spanning regions (Terzulli and Kosman 2010).	'Iron permease FTR1 family(PF03239.17)'	7	plasma membrane	0
72175	0	-1.10702	-1.70419	-2.05153	-1.0416	-1.21674	Channels/Pores	Channels/Pores	α-Type Channels	The Small Conductance Mechanosensitive Ion Channel (MscS) Family	CHEBI:24870;ion	ion	Osmoregulatory compounds	Putative small conductance mechanosensitive channel; Calcium channel, MacS	'Mechanosensitive ion channel(PF00924.21)'	6	plasma membrane	0
76835	0	-1.10114	-1.6752	-2.15237	-1.68342	-1.79718	Electrochemical Potential-driven Transporters	Electrochemical Potential-driven Transporters	Porters (uniporters, symporters, antiporters)	The Major Facilitator Superfamily (MFS)	CHEBI:3556;Cercosporin|CHEBI:24127;fungicide|CHEBI:25442;mycotoxin	metabolites	Metabolites	vacuolar amino acid uptake system	'Fungal trichothecene efflux pump (TRI12)(PF06609.16)', 'Major Facilitator Superfamily(PF07690.19)'	14	vacuole	0
76128	0	-1.41302	-1.38634	-1.30695	-1.22058	0	Electrochemical Potential-driven Transporters	Electrochemical Potential-driven Transporters	Porters (uniporters, symporters, antiporters)	The Mitochondrial Carrier (MC) Family	CHEBI:8946;S-adenosyl-L-methionine	S-adenosyl-L-methionine	S	S-adenosylmethionine (SAM) mitochondrial carrier	'Mitochondrial carrier protein(PF00153.30)'	0	mitochondria	0
75297	0	-1.34907	-1.03099	0	0	0	Channels/Pores	Channels/Pores	α-Type Channels	The Anion Channel-forming Bestrophin (Bestrophin) Family	CHEBI:50744;citrate salt|CHEBI:17272;propionate|CHEBI:16150;benzoate|CHEBI:53423;polysorbate 40	citrate, propionate, benzoate	Organic acids	Plasma membrane Ca2+-activated anion-selective channel, Best1 (AN2251) of 499 aas and 4 TMSs. Transports citrate, propionate, benzoate, and sorbate	'Bestrophin, RFP-TM, chloride channel(PF01062.24)'	3	plasma membrane	0
72206	0	-1.02452	-1.02734	0	0	0	Channels/Pores	Channels/Pores	α-Type Channels	The Copper Transporter (Ctr) Family	CHEBI:49551;copper(1+)	Cu+	Metal cations	Ctr2. vacuolar Cu transporter	'Ctr copper transporter family(PF04145.18)'	3	vacuole	0
76831	0	-1.59825	0	-2.46594	-1.0979	-1.0848	Electrochemical Potential-driven Transporters	Electrochemical Potential-driven Transporters	Porters (uniporters, symporters, antiporters)	The Major Facilitator Superfamily (MFS)	CHEBI:3556;Cercosporin|CHEBI:24127;fungicide|CHEBI:25442;mycotoxin	metabolites	Metabolites	vacuolar amino acid uptake system	'Major Facilitator Superfamily(PF07690.19)'	7	vacuole	0
74148	0	-1.69935	0	-1.74358	-1.18793	-1.16966	Incompletely Characterized Transport Systems	Incompletely Characterized Transport Systems	Recognized transporters of unknown biochemical mechanism	The Lipid-translocating Exporter (LTE) Family	CHEBI:8150;phospholipid	phospholipids	Lipids	putative flippase that exports LCBs across the cytoplasmic membrane, Rsb1p. Involved in the establishment of the functional lipid asymmetry of the plasma membrane. Regulates intracellular levels of LCBs, sphingolipid precursors that are growth inhibitory at increased levels.	'RTA1 like protein(PF04479.16)'	7	plasma membrane, vacuole	0
78930	0	-2.92016	0	-1.45947	-1.40229	-3.03396	Electrochemical Potential-driven Transporters	Electrochemical Potential-driven Transporters	Porters (uniporters, symporters, antiporters)	The Major Facilitator Superfamily (MFS)	CHEBI:7793;phosphate(3-)	phosphate	P	High-affinity transporter for external inorganic phosphate.	'Sugar (and other) transporter(PF00083.27)', 'Major Facilitator Superfamily(PF07690.19)'	10	plasma membrane	0
75657	0	-2.01487	0	-1.09657	-1.53912	-1.22227	Primary Active Transporters	Primary Active Transporters	P-P-bond-hydrolysis-driven transporters	The ATP-binding Cassette (ABC) Superfamily	CHEBI:34631;chlorpyrifos|CHEBI:5870;imidacloprid	metabolites	Metabolites	Mediates export of organic anions and drugs from the cytoplasm	'ABC transporter(PF00005.30)', 'ABC transporter transmembrane region(PF00664.26)'	17	plasma membrane	0
70791	0	-3.61798	0	0	0	-3.16671	Primary Active Transporters	Primary Active Transporters	P-P-bond-hydrolysis-driven transporters	The H+- or Na+-translocating F-type, V-type and A-type ATPase (F-ATPase) Superfamily	CHEBI:5584;hydron	H+	H+	pump 3-4 H+ out of mitochondria per ATP hydrolyzed.	'ATP synthase, Delta/Epsilon chain, beta-sandwich domain(PF02823.19)'	0	mitochondria	0
73869	0	-3.26495	0	0	0	0	Channels/Pores	Channels/Pores	Membrane-bounded Channels	The Nuclear Pore Complex (NPC) Family	not found	protein, mRNA	Proteins and mRNA	mRNA transport to the cytoplasm	'DEAD/DEAH box helicase(PF00270.32)', 'Helicase conserved C-terminal domain(PF00271.34)'	0	nucleus	0
82178	0	-3.0438	0	0	0	0	Primary Active Transporters	Primary Active Transporters	P-P-bond-hydrolysis-driven transporters	The ATP-binding Cassette (ABC) Superfamily	CHEBI:3098;bile acid	bile acid	Lipids	translocation of phosphatidylcholine to the vacuole lumen, the release of lumenal calcium stores, exhibits ATP-dependent bile acid transport.	'ABC transporter(PF00005.30)', 'ABC transporter transmembrane region(PF00664.26)'	2	vacuole	0
74614	0	-2.44685	0	0	0	-1.74703	Electrochemical Potential-driven Transporters	Electrochemical Potential-driven Transporters	Porters (uniporters, symporters, antiporters)	The Ca2+:Cation Antiporter (CaCA) Family	CHEBI:3308;calcium(2+)|CHEBI:5584;hydron	Ca2+, H+	Ca, H+	VCX1, Hum1. exchange of calcium ions for hydrogen ions across the vacuolar membrane. Has a role in promoting intracellular calcium ion sequestration via the exchange of calcium ions for hydrogen ions across the vacuolar membrane. Involved also in manganese ion homeostasis via its uptake into the vacuole.	'Sodium/calcium exchanger protein(PF01699.27)'	11	vacuole	0
71155	0	-2.32287	0	0	0	0	Group Translocators	Group Translocators	Acyl CoA ligase-coupled transporters	The Acyl-CoA Thioesterase (ACoA-T) Family	not found	Unknown	Unknown	bacterial a pore-forming toxin	'alpha/beta hydrolase fold(PF00561.23)', 'Serine aminopeptidase, S33(PF12146.11)', 'Alpha/beta hydrolase family(PF12697.10)'	0	?	0
77347	0	-1.88993	0	0	0	0	Electrochemical Potential-driven Transporters	Electrochemical Potential-driven Transporters	Porters (uniporters, symporters, antiporters)	The Mitochondrial Carrier (MC) Family	CHEBI:16452;oxaloacetate(2-)|CHEBI:9335;sulfate|CHEBI:9569;thiosulfate(2-)|CHEBI:38083;malonate ester	oxalacetate, sulfate, malonate	Organic acids	Oxaloacetate, Malonate, Sulfate, Thiosulfate transport	'Mitochondrial carrier protein(PF00153.30)'	2	mitochondria	0
73069	0	-1.83119	0	0	0	0	Electrochemical Potential-driven Transporters	Electrochemical Potential-driven Transporters	Porters (uniporters, symporters, antiporters)	The Oligopeptide Transporter (OPT) Family	CHEBI:9500;tetrapeptide	oligopeptide	N	sexual differentiation peptide transporter?	'OPT oligopeptide transporter protein(PF03169.18)'	15	ER	0
77198	0	-1.82674	0	0	0	0	Primary Active Transporters	Primary Active Transporters	P-P-bond-hydrolysis-driven transporters	The P-type ATPase (P-ATPase) Superfamily	CHEBI:49551;copper(1+)	Cu+	Metal cations	export Cu+ though plasma membrane	'E1-E2 ATPase(PF00122.23)', 'Heavy-metal-associated domain(PF00403.29)', 'haloacid dehalogenase-like hydrolase(PF00702.29)'	8	plasma membrane	0
75239	0	-1.63236	0	0	0	0	Incompletely Characterized Transport Systems	Incompletely Characterized Transport Systems	Putative transport proteins	The Endoplasmic Reticulum Retrieval Protein1 (Putative Heavy Metal Transporter) (Rer1) Family	CHEBI:25213;metal cation	Metal cations	Metal cations	Involved in the retrieval of endoplasmic reticulum membrane proteins from the early Golgi compartment.	'Rer1 family(PF03248.16)'	3	ER	0
75234	0	-1.62955	0	0	0	0	Primary Active Transporters	Primary Active Transporters	P-P-bond-hydrolysis-driven transporters	The Endoplasmic Reticular Retrotranslocon (ER-RT) Family	CHEBI:36080;protein	protein	Proteins and mRNA	import of proteins into peroxisomes	'Ubiquitin-conjugating enzyme(PF00179.29)'	0	ER	0
76552	0	-1.36203	0	0	0	0	Primary Active Transporters	Primary Active Transporters	P-P-bond-hydrolysis-driven transporters	The ATP-binding Cassette (ABC) Superfamily	CHEBI:29633;Mycosubtilin	metabolites	Metabolites	export toxic antibiotic	'ABC transporter(PF00005.30)'	0	plasma membrane	0
77341	0	-1.36049	0	0	0	-1.06483	Electrochemical Potential-driven Transporters	Electrochemical Potential-driven Transporters	Porters (uniporters, symporters, antiporters)	The Major Facilitator Superfamily (MFS)	CHEBI:25212;metabolite	monosaccharides, sugars	C	glucose, Mannose, Galactose, fructose, H+ transport	'Sugar (and other) transporter(PF00083.27)', 'Fungal trichothecene efflux pump (TRI12)(PF06609.16)', 'Major Facilitator Superfamily(PF07690.19)'	12	plasma membrane	0
75111	0	-1.3395	0	0	0	0	Transmembrane Electron Carriers	Transmembrane Electron Carriers	Transmembrane 1-electron transfer carriers	The Phagocyte (gp91phox) NADPH Oxidase Family	not found	unknown	Unknown	transfers single electrons from cytoplasmic NADPH across the plasma membrane to molecular oxygen on the exterior. Also functions as a voltage-gated proton channel that mediates the H+ currents of resting phagocytes. It participates in the regulation of cellular pH and is b	'Ferric reductase like transmembrane component(PF01794.22)', 'FAD-binding domain(PF08022.15)', 'Ferric reductase NAD binding domain(PF08030.15)'	5	plasma membrane	0
80030	0	-1.31578	0	0	0	0	Primary Active Transporters	Primary Active Transporters	P-P-bond-hydrolysis-driven transporters	The Peroxisomal Protein Importer (PPI) Family	CHEBI:8526;protein polypeptide chain	protein	Proteins and mRNA	import of proteins into peroxisomes	'Ubiquitin-conjugating enzyme(PF00179.29)'	0	peroxisome	0
73522	0	-1.31315	0	0	0	0	Incompletely Characterized Transport Systems	Incompletely Characterized Transport Systems	Recognized transporters of unknown biochemical mechanism	The Nuclear t-RNA exporter (tRNA-E) Family	CHEBI:10652;transfer RNA	tRNA	Proteins and mRNA	The t-exporter moves tRNA from nucleus to cytoplasm. consists of several proteins. The protein t-UTP8 acts between maturation and translocation across the nuclear pore complex. It interacts with the two tRNA export receptors, Los1 and Msn5, and the Ran GTPase, Gsp1 t-UTP8, probably transfers tRNA to the nuclear tRNA export receptors by using a channeling mechanism	'Ras family(PF00071.25)', 'Ras of Complex, Roc, domain of DAPkinase(PF08477.16)'	0	nucleus	0
75409	0	-1.29833	0	0	0	0	Electrochemical Potential-driven Transporters	Electrochemical Potential-driven Transporters	Porters (uniporters, symporters, antiporters)	The Monovalent Cation:Proton Antiporter-2 (CPA2) Family	CHEBI:8345;potassium(1+)|CHEBI:5584;hydron	K+, H+	K, H+	SiKHA1. Potassium-proton antiport	'Sodium/hydrogen exchanger family(PF00999.24)'	12	ER, Golgi	0
73921	0	-1.19841	0	0	0	0	Primary Active Transporters	Primary Active Transporters	P-P-bond-hydrolysis-driven transporters	The P-type ATPase (P-ATPase) Superfamily	CHEBI:49551;copper(1+)	Cu+	Metal cations	Involved in copper export, plasma membrane	'Heavy-metal-associated domain(PF00403.29)'	0	plasma membrane	0
76289	0	-1.16835	0	0	0	0	Incompletely Characterized Transport Systems	Incompletely Characterized Transport Systems	Recognized transporters of unknown biochemical mechanism	The Sorting Nexin27 (SNX27)-Retromer Assembly Apparatus (RetromerAA) Family	not found	unknown	Unknown	The t-exporter moves tRNA from nucleus to cytoplasm. consists of several proteins. The protein t-UTP8 acts between maturation and translocation across the nuclear pore complex. It interacts with the two tRNA export receptors, Los1 and Msn5, and the Ran GTPase, Gsp1 t-UTP8, probably transfers tRNA to the nuclear tRNA export receptors by using a channeling mechanism	'ADP-ribosylation factor family(PF00025.24)', 'Ras family(PF00071.25)', '50S ribosome-binding GTPase(PF01926.26)', 'Ras of Complex, Roc, domain of DAPkinase(PF08477.16)'	0	endosomes	0
80031	0	-1.14867	0	0	0	0	Electrochemical Potential-driven Transporters	Electrochemical Potential-driven Transporters	Porters (uniporters, symporters, antiporters)	The Major Facilitator Superfamily (MFS)	CHEBI:2416;acetylcholine|CHEBI:15355;acetylcholine	acetylcholine	Small molecules	acetylcholine transport into vesicles.	'Major Facilitator Superfamily(PF07690.19)'	11	vesicles	0
73928	0	-1.12036	0	0	0	0	Electrochemical Potential-driven Transporters	Electrochemical Potential-driven Transporters	Porters (uniporters, symporters, antiporters)	The Amino Acid-Polyamine-Organocation (APC) Family	CHEBI:2642;alpha-amino acid	amino acids	N	Amino acids uptake	'Amino acid permease(PF00324.24, PF13520.9)'	12	plasma membrane	0
72205	0	-1.0982	0	0	0	0	Channels/Pores	Channels/Pores	Membrane-bounded Channels	The Nuclear Pore Complex (NPC) Family	CHEBI:14911;protein|CHEBI:8755;(ribonucleotide)n+m	protein, RNA	Proteins and mRNA	import of proteins into peroxisomes	'WD domain, G-beta repeat(PF00400.35)', 'Anaphase-promoting complex subunit 4 WD40 domain(PF12894.10)'	0	nucleus	0
75402	0	-1.09244	0	0	0	0	Incompletely Characterized Transport Systems	Incompletely Characterized Transport Systems	Recognized transporters of unknown biochemical mechanism	The Mitochondrial Cholesterol/Porphyrin/5-aminolevulinic acid Uptake Translocator Protein (TSPO) Family	CHEBI:3659;cholesterol|CHEBI:8337;porphyrin	cholesterol, porphyrin	Lipids	putative peroxisomal membrane channels conducting different solutes including metabolites of the glyoxylate cycle. The separate localization of glyoxylate cycle enzymes in the peroxisomes and the cytosol of the yeast Saccharomyces cerevisiae indicated that the peroxisomal membrane must permit the flow of metabolites between the two compartments???? (Antonenkov et al. 2009). The transfer of these …	'TspO/MBR family(PF03073.18)'	5	mitochondria	0
72513	0	-1.04211	0	0	0	0	Electrochemical Potential-driven Transporters	Electrochemical Potential-driven Transporters	Porters (uniporters, symporters, antiporters)	The Amino Acid/Auxin Permease (AAAP) Family	CHEBI:2642;alpha-amino acid	amino acids	N	vacuolar amino acid exporter	'Transmembrane amino acid transporter protein(PF01490.21)'	9	vacuole	0
74223	0	-1.02312	0	0	0	0	Primary Active Transporters	Primary Active Transporters	P-P-bond-hydrolysis-driven transporters	The P-type ATPase (P-ATPase) Superfamily	CHEBI:3308;calcium(2+)|CHEBI:29035;manganese(2+)	Ca2+, Mn2+	Ca, Metal cations	translocation of calcium from the cytosol to an endomembrane compartment	'E1-E2 ATPase(PF00122.23)', 'Cation transporting ATPase, C-terminus(PF00689.24)', 'Cation transporter/ATPase, N-terminus(PF00690.29)', 'haloacid dehalogenase-like hydrolase(PF00702.29, PF08282.15)', 'Cation transport ATPase (P-type)(PF13246.9)'	7	ER, Golgi	0
73489	0	0	-4.76689	-3.88121	-4.93408	-4.90754	Primary Active Transporters	Primary Active Transporters	Oxidoreduction-driven transporters	The H+ or Na+-translocating NADH Dehydrogenase (NDH) Family	CHEBI:5584;hydron	H+	H+	mitochondrial electron transport, NADH to ubiquinone	'Respiratory-chain NADH dehydrogenase, 30 Kd subunit(PF00329.22)'	0	mitochondria	0
72624	0	0	-3.73027	-4.69746	-4.77633	-4.0233	Primary Active Transporters	Primary Active Transporters	Oxidoreduction-driven transporters	The H+ or Na+-translocating NADH Dehydrogenase (NDH) Family	CHEBI:5584;hydron	H+	H+	mitochondrial electron transport, NADH to ubiquinone	'NADH ubiquinone oxidoreductase subunit NDUFA12(PF05071.19)'	0	mitochondria	0
79971	0	0	-2.41979	-2.95615	-3.06856	-2.36002	Incompletely Characterized Transport Systems	Incompletely Characterized Transport Systems	Recognized transporters of unknown biochemical mechanism	The Lipid-translocating Exporter (LTE) Family	CHEBI:77845;7-aminocholesterol	7-aminocholesterol	Lipids	7-amino cholesterol exporter. Its overexpression confers resistance to an ergosterol biosynthesis inhibitor.	'RTA1 like protein(PF04479.16)'	6	plasma membrane, RE	0
79969	0	0	-2.42476	-2.81355	-2.95041	-2.41064	Incompletely Characterized Transport Systems	Incompletely Characterized Transport Systems	Recognized transporters of unknown biochemical mechanism	The Lipid-translocating Exporter (LTE) Family	CHEBI:5651;ferroheme b|CHEBI:8592;protoporphyrin	Fe	Fe	protoporphyrin uptake porter, Pug1 in yeast (may also catalyze heme efflux) protoporphyrin IX influx and heme efflux.	'RTA1 like protein(PF04479.16)'	6	plasma membrane	0
78939	0	0	-2.43271	-2.86561	-2.75504	-3.4694	Electrochemical Potential-driven Transporters	Electrochemical Potential-driven Transporters	Porters (uniporters, symporters, antiporters)	The Major Facilitator Superfamily (MFS)	CHEBI:7793;phosphate(3-)	phosphate	P	High-affinity transporter for external inorganic phosphate.	'Sugar (and other) transporter(PF00083.27)', 'Major Facilitator Superfamily(PF07690.19)'	11	plasma membrane	0
78462	0	0	-2.92839	-3.11038	-2.7099	-2.85764	Electrochemical Potential-driven Transporters	Electrochemical Potential-driven Transporters	Porters (uniporters, symporters, antiporters)	The Major Facilitator Superfamily (MFS)	CHEBI:3556;Cercosporin|CHEBI:24127;fungicide|CHEBI:25442;mycotoxin	metabolites	Metabolites	? CCA77220.1//probable DHA14-like major facilitator; ABC transporter ???	'Fungal trichothecene efflux pump (TRI12)(PF06609.16)', 'Major Facilitator Superfamily(PF07690.19)'	17	plasma membrane	0
80676	0	0	-1.89162	-2.08564	-2.40822	-2.70651	Electrochemical Potential-driven Transporters	Electrochemical Potential-driven Transporters	Porters (uniporters, symporters, antiporters)	The Major Facilitator Superfamily (MFS)	CHEBI:3556;Cercosporin|CHEBI:24127;fungicide|CHEBI:25442;mycotoxin	metabolites	Metabolites	? CCA77220.1//probable DHA14-like major facilitator; ABC transporter ???	'Sugar (and other) transporter(PF00083.27)', 'Major Facilitator Superfamily(PF07690.19)'	13	plasma membrane	0
74474	0	0	-7.03966	-3.27932	-2.38615	-5.86756	Electrochemical Potential-driven Transporters	Electrochemical Potential-driven Transporters	Porters (uniporters, symporters, antiporters)	The Mitochondrial Carrier (MC) Family	CHEBI:50744;citrate salt|CHEBI:30031;succinate(2-)|CHEBI:42511;fumarate(2-)|CHEBI:30915;2-oxoglutaric acid	citrate, succinate, fumarate	Organic acids	Citrate, Oxoglutarate, Succinate, Fumarate mitochondrial transport	'Mitochondrial carrier protein(PF00153.30)'	0	mitochondria	0
78201	0	0	-1.3624	-1.2845	-2.2073	-2.11746	Primary Active Transporters	Primary Active Transporters	P-P-bond-hydrolysis-driven transporters	The Type VI Symbiosis/Virulence Secretory System (T6SS) Family	CHEBI:8526;protein polypeptide chain|CHEBI:4291;deoxyribonucleic acid	protein, RNA	Proteins and mRNA	Three proteins have been implicated in nuclear export in yeast. These proteins are the Brl1 protein, a nuclear export system protein (Saitoh et al. 2005), the Brr6 protein of a similar function (de Bruyn Kops and Guthrie 2001), and Apq12 which forms a complex with Brl1 and Brr6 (Lone et al. 2015). They collectively seem to function in lipid homeostasis and maintenance of the nuclear envelop. Brr6…	'ATPase family associated with various cellular activities (AAA)(PF00004.32)', 'AAA domain (Cdc48 subfamily)(PF07724.17)', 'AAA domain (dynein-related subfamily)(PF07728.17)', 'C-terminal, D2-small domain, of ClpB protein (PF10431.12)', 'AAA lid domain(PF17871.4)'	0	nucleus	0
79792	0	0	-1.95864	-2.16935	-1.97383	-1.37305	Accessory Factors Involved in Transport	Accessory Factors Involved in Transport	Auxiliary transport proteins	The Stomatin/Podocin/Band 7/Nephrosis.2/SPFH (Stomatin) Family	not found	none	None	mechanosensor, osmoregulation, ER? Subunit of an amiloride-sensitive cation channel (degenerin channel complex) permeable for sodium, potassium, lithium and N-methylglucamine, and required for mechanosensory transduction (touch sensitivity)	'SPFH domain / Band 7 family(PF01145.28)'	0	?	0
74525	0	0	-2.40285	-1.57122	-1.85496	-1.96082	Channels/Pores	Channels/Pores	β-Barrel Porins	The Outer Membrane Protein Insertion Porin (Bam Complex) (OmpIP) Family	CHEBI:23058;cation|CHEBI:8526;protein polypeptide chain	protein	Proteins and mRNA	Component of the mitochondrial outer membrane sorting assembly machinery (SAM or TOB) complex. Mitochondrion outer membrane	'Outer mitochondrial membrane transport complex protein(PF10568.12)', 'Glutathione S-transferase N-terminal domain (PF17172.7)'	0	mitochondria	0
76751	0	0	-2.8386	-3.87406	-1.75853	-1.95966	Primary Active Transporters	Primary Active Transporters	P-P-bond-hydrolysis-driven transporters	The Chloroplast Envelope Protein Translocase (CEPT or Tic-Toc) Family	CHEBI:8526;protein polypeptide chain	protein	Proteins and mRNA	Three proteins have been implicated in nuclear export in yeast. These proteins are the Brl1 protein, a nuclear export system protein (Saitoh et al. 2005), the Brr6 protein of a similar function (de Bruyn Kops and Guthrie 2001), and Apq12 which forms a complex with Brl1 and Brr6 (Lone et al. 2015). They collectively seem to function in lipid homeostasis and maintenance of the nuclear envelop. Brr6…	'ATPase family associated with various cellular activities (AAA)(PF00004.32)', 'Clp amino terminal domain, pathogenicity island component(PF02861.23)', 'AAA domain (Cdc48 subfamily)(PF07724.17)', 'AAA domain (dynein-related subfamily)(PF07728.17)', 'C-terminal, D2-small domain, of ClpB protein (PF10431.12)', 'AAA ATPase domain(PF13191.9)', 'AAA lid domain(PF17871.4)'	0	nucleus	61
80032	0	0	-1.54194	-1.36102	-1.63022	-1.73715	Electrochemical Potential-driven Transporters	Electrochemical Potential-driven Transporters	Porters (uniporters, symporters, antiporters)	The Major Facilitator Superfamily (MFS)	CHEBI:2416;acetylcholine|CHEBI:15355;acetylcholine	acetylcholine	Small molecules	acetylcholine transport into vesicles.	'Major Facilitator Superfamily(PF07690.19)', 'MFS/sugar transport protein(PF13347.9)'	11	vesicles	0
75769	0	0	-1.26747	-1.52547	-1.26128	-1.55864	Primary Active Transporters	Primary Active Transporters	P-P-bond-hydrolysis-driven transporters	The ATP-binding Cassette (ABC) Superfamily	CHEBI:6528;long-chain fatty acid	long-chain fatty acid	Lipids	transport of very long chain fatty acid (VLCFA)-CoA from the cytosol to the peroxisome lumen	'ABC transporter(PF00005.30)', 'ABC transporter transmembrane region 2(PF06472.18)'	0	peroxisome	0
74139	0	0	-1.8054	-2.10961	-1.13678	-1.41013	Electrochemical Potential-driven Transporters	Electrochemical Potential-driven Transporters	Porters (uniporters, symporters, antiporters)	The Amino Acid-Polyamine-Organocation (APC) Family	CHEBI:2642;alpha-amino acid	amino acids	N	General amino-acid permease GAP1	'Amino acid permease(PF00324.24, PF13520.9)'	12	plasma membrane	0
71018	0	0	-1.0069	-1.20408	-1.12677	0	Accessory Factors Involved in Transport	Accessory Factors Involved in Transport	Auxiliary transport proteins	The β-Amyloid Cleaving Enzyme (BACE1) Family	CHEBI:25906;peptide|CHEBI:14911;protein	peptides, proteins	Proteins and mRNA	It has proteolytic activity and involved in copper ion storage and transport.	'Eukaryotic aspartyl protease(PF00026.26)', 'Xylanase inhibitor N-terminal(PF14543.9)'	0	outside	0
73331	0	0	-1.42768	-1.31774	-1.00244	-1.74415	Channels/Pores	Channels/Pores	α-Type Channels	The Cation Channel-forming Heat Shock Protein-70 (Hsp70) Family	CHEBI:24870;ion	ion	ion	may form cation-specific channels. Hsc70, has been incorporated into artificial lipid bilayers, and it proved to mediate stable transmembrane ion flow. Cation-selective flux occurred in well-defined, multilevel, discrete events suggesting the formation of a multi-conductance ion channel.	'Hsp70 protein(PF00012.23)', 'MreB/Mbl protein(PF06723.16)'	0	?	0
72103	0	0	-6.35979	-6.19059	0	-6.7067	Electrochemical Potential-driven Transporters	Electrochemical Potential-driven Transporters	Porters (uniporters, symporters, antiporters)	The Choline Transporter-like (CTL) Family	not found	unknown	Unknown	Protein PNS1 (pH nine-sensitive protein 1	'Plasma-membrane choline transporter(PF04515.15)'	10	?	0
81213	0	0	-1.40402	-2.47764	0	-2.30686	Primary Active Transporters	Primary Active Transporters	P-P-bond-hydrolysis-driven transporters	The ATP-binding Cassette (ABC) Superfamily	CHEBI:58716;red chlorophyll catabolite(2-)|CHEBI:5437;glutathione|CHEBI:24335;glutathione conjugate|CHEBI:16469;17beta-estradiol|CHEBI:34718;1-chloro-2,4-dinitrobenzene|CHEBI:23888;drug	metabolites	Metabolites	Mediates the transport of S-conjugates into the vacuole	'ABC transporter(PF00005.30)', 'ABC transporter transmembrane region(PF00664.26)'	3	vacuole	0
77983	0	0	-1.51531	-1.21441	0	-1.24477	Accessory Factors Involved in Transport	Accessory Factors Involved in Transport	Auxiliary transport proteins	The Auxiliary Nutrient Transporter (ANT) Family	not found	none	None	Required for the glucose and other nutrients uptake at low temperature.	'Kiaa1109 N-terminal region(PF20413.1)'	0	?	0
75164	0	0	-1.45043	-2.80499	0	-1.13271	Electrochemical Potential-driven Transporters	Electrochemical Potential-driven Transporters	Porters (uniporters, symporters, antiporters)	The Major Facilitator Superfamily (MFS)	CHEBI:10085;xylose	monosaccharides, sugars	C	xylose transporter	'Sugar (and other) transporter(PF00083.27)', 'Major Facilitator Superfamily(PF07690.19)'	11	plasma membrane	0
73818	0	0	-1.61004	-2.26651	0	0	Electrochemical Potential-driven Transporters	Electrochemical Potential-driven Transporters	Porters (uniporters, symporters, antiporters)	The Major Facilitator Superfamily (MFS)	CHEBI:2642;alpha-amino acid	amino acids	N	lysosome transporter???	'Major Facilitator Superfamily(PF07690.19)'	11	lysosomes	1
74110	0	0	-1.72767	-1.86048	0	0	Accessory Factors Involved in Transport	Accessory Factors Involved in Transport	Auxiliary transport proteins	The Endophilin (Endophilin) Family	not found	none	None	Component of a cytoskeletal structure that is required for the formation of endocytic vesicles at the plasma membrane level.	'BAR domain(PF03114.21)'	0	plasma membrane	0
78233	0	0	-1.31619	-1.2531	0	0	Transmembrane Electron Carriers	Transmembrane Electron Carriers	Transmembrane 1-electron transfer carriers	The Phagocyte (gp91phox) NADPH Oxidase Family	CHEBI:10545;electron	electron	Electron	transfers single electrons from cytoplasmic NADPH across the plasma membrane to molecular oxygen on the exterior. Also functions as a voltage-gated proton channel that mediates the H+ currents of resting phagocytes. It participates in the regulation of cellular pH and is b	'Ferric reductase like transmembrane component(PF01794.22)', 'FAD-binding domain(PF08022.15)', 'Ferric reductase NAD binding domain(PF08030.15)'	7	plasma membrane	0
78147	0	0	-1.35416	-1.14976	0	0	Primary Active Transporters	Primary Active Transporters	P-P-bond-hydrolysis-driven transporters	The General Secretory Pathway (Sec) Family	CHEBI:14911;protein	protein	Proteins and mRNA	The channel transports large polypeptides into ER and yet prevents the passage of small molecules, such as ions and metabolites	'ADP-ribosylation factor family(PF00025.24)', 'Gtr1/RagA G protein conserved region(PF04670.15)', 'Signal recognition particle receptor beta subunit(PF09439.13)'	0	ER	0
75930	0	0	-1.40844	0	-1.44592	-1.33579	Incompletely Characterized Transport Systems	Incompletely Characterized Transport Systems	Recognized transporters of unknown biochemical mechanism	The Lipid-translocating Exporter (LTE) Family	CHEBI:8150;phospholipid	phospholipids	Lipids	putative flippase that exports LCBs across the cytoplasmic membrane, Rsb1p. Involved in the establishment of the functional lipid asymmetry of the plasma membrane. Regulates intracellular levels of LCBs, sphingolipid precursors that are growth inhibitory at increased levels.	'RTA1 like protein(PF04479.16)'	5	plasma membrane, vacuole	0
81007	0	0	-1.1855	0	-1.37396	-1.40911	Incompletely Characterized Transport Systems	Incompletely Characterized Transport Systems	Recognized transporters of unknown biochemical mechanism	The Integral Membrane Peroxisomal Protein Importer-2 (PPI2) Family	not found	protein	Proteins and mRNA	Involved in peroxisome biosynthesis. Acts as a regulator of MSP1 by inhibiting the ability of MSP1 to unfold target proteins.	'Peroxin-3(PF04882.15)'	0	peroxisome	0
80615	0	0	-1.01063	0	-1.02735	-1.04614	Primary Active Transporters	Primary Active Transporters	P-P-bond-hydrolysis-driven transporters	The ATP-binding Cassette (ABC) Superfamily	CHEBI:19203;1H-pyrrole	metabolites	Metabolites	xenobiotics efflux	'ABC transporter(PF00005.30)', 'ABC transporter transmembrane region(PF00664.26)', 'RecF/RecN/SMC N terminal domain(PF02463.22)'	12	plasma membrane	0
71793	0	0	-1.10951	0	0	-1.29545	Primary Active Transporters	Primary Active Transporters	P-P-bond-hydrolysis-driven transporters	The General Secretory Pathway (Sec) Family	CHEBI:14911;protein	protein	Proteins and mRNA	The channel transports large polypeptides into ER and yet prevents the passage of small molecules, such as ions and metabolites	'SRP54-type protein, GTPase domain(PF00448.25)', 'Signal recognition particle, alpha subunit, N-terminal(PF04086.16)'	0	ER	0
73544	0	0	-1.72944	0	0	-1.11081	Primary Active Transporters	Primary Active Transporters	Oxidoreduction-driven transporters	The Proton-translocating Cytochrome Oxidase (COX) Superfamily	not found	H+	H+	reduce O2 to water and concomitantly pump four protons across the membrane	'Cytochrome c oxidase assembly protein CtaG/Cox11(PF04442.17)'	1	mitochondria	0
76554	0	0	-1.2291	0	0	-1.09412	Electrochemical Potential-driven Transporters	Electrochemical Potential-driven Transporters	Porters (uniporters, symporters, antiporters)	The Major Facilitator Superfamily (MFS)	not found	unknown	Unknown	Uncharacterized membrane protein YJL163C. Predicted transporter ADD1 (major facilitator superfamily)	'Major Facilitator Superfamily(PF07690.19)'	13	?	0
78091	0	0	-5.36841	0	0	0	Electrochemical Potential-driven Transporters	Electrochemical Potential-driven Transporters	Porters (uniporters, symporters, antiporters)	The Resistance-Nodulation-Cell Division (RND) Superfamily	not found	sphingolipids	Lipids	Yeast sterol transport system , sphingolipid trafficking	'AcrB/AcrD/AcrF family(PF00873.22)', 'Patched family(PF02460.21)', 'Sterol-sensing domain of SREBP cleavage-activation(PF12349.11)', 'Niemann-Pick C1 N terminus(PF16414.8)'	12	vacuole	0
72060	0	0	-1.81689	0	0	0	Channels/Pores	Channels/Pores	α-Type Channels	The CorA Metal Ion Transporter (MIT) Family	CHEBI:6635;magnesium(2+)	Mg2+	Mg	Aluminum resistance protein (ALR1, LLR1; MNR1 (Mg2+ homeostasis transporter, catalyze uptake of Mg2+ and a variety of heavy metals. Fibroblast growth factor	'CorA-like Mg2+ transporter protein(PF01544.21)'	2	plasma membrane	0
75170	0	0	-1.50217	0	0	0	Primary Active Transporters	Primary Active Transporters	Oxidoreduction-driven transporters	The Proton-translocating Cytochrome Oxidase (COX) Superfamily	not found	H+	H+	reduce O2 to water and concomitantly pump four protons across the membrane	'Cytochrome c oxidase subunit Va(PF02284.19)'	0	mitochondria	0
76565	0	0	-1.47396	0	0	0	Channels/Pores	Channels/Pores	α-Type Channels	The Copper Transporter (Ctr) Family	CHEBI:49551;copper(1+)	Cu+	Metal cations	Cu transporter in cell membrane	'Ctr copper transporter family(PF04145.18)'	2	plasma membrane	0
78161	0	0	-1.37634	0	0	0	Group Translocators	Group Translocators	Acyl CoA ligase-coupled transporters	The Fatty Acid Group Translocation (FAT) Family	CHEBI:4984;fatty acid	fatty acids	Lipids	Produces CoA thioesters of a variety of hydroxy- and methoxy-substituted cinnamic acids, which are used to synthesize several phenylpropanoid-derived compounds, including anthocyanins, flavonoids, isoflavonoids, coumarins, lignin, suberin and wall-bound phenolics.	'AMP-binding enzyme(PF00501.31)', 'AMP-binding enzyme C-terminal domain(PF13193.9)'	0	cytosol	0
80022	0	0	-1.37458	0	0	0	Primary Active Transporters	Primary Active Transporters	P-P-bond-hydrolysis-driven transporters	The ATP-binding Cassette (ABC) Superfamily	CHEBI:2844;arsenate(3-)	AsO43-	Metal anions	Mediates the transport of S-conjugates into the vacuole	'ABC transporter transmembrane region(PF00664.26)'	7	vacuole	0
72550	0	0	-1.12355	0	0	0	Primary Active Transporters	Primary Active Transporters	Oxidoreduction-driven transporters	The Proton-translocating Cytochrome Oxidase (COX) Superfamily	not found	H+	H+	reduce O2 to water and concomitantly pump four protons across the membrane	'Cytochrome c oxidase subunit Vb(PF01215.22)'	0	mitochondria	0
76879	0	0	-1.09311	0	0	0	Primary Active Transporters	Primary Active Transporters	P-P-bond-hydrolysis-driven transporters	The Endoplasmic Reticular Retrotranslocon (ER-RT) Family	CHEBI:36080;protein	protein	Proteins and mRNA	import of proteins into peroxisomes	'Ubiquitin-conjugating enzyme(PF00179.29)'	0	ER	0
72665	0	0	-1.0226	0	0	0	Primary Active Transporters	Primary Active Transporters	P-P-bond-hydrolysis-driven transporters	The Peroxisomal Protein Importer (PPI) Family	CHEBI:8526;protein polypeptide chain	protein	Proteins and mRNA	import of proteins into peroxisomes	'Pex2 / Pex12 amino terminal region(PF04757.17)', 'RING-type zinc-finger(PF13445.9)', 'Zinc finger, C3HC4 type (RING finger)(PF13920.9, PF13923.9)'	0	peroxisome	0
82039	0	0	0	-1.58476	-1.85186	-1.79557	Primary Active Transporters	Primary Active Transporters	P-P-bond-hydrolysis-driven transporters	The ATP-binding Cassette (ABC) Superfamily	CHEBI:58716;red chlorophyll catabolite(2-)|CHEBI:5437;glutathione|CHEBI:24335;glutathione conjugate|CHEBI:16469;17beta-estradiol|CHEBI:34718;1-chloro-2,4-dinitrobenzene|CHEBI:23888;drug	metabolites	Metabolites	Mediates the transport of S-conjugates into the vacuole	'ABC transporter transmembrane region(PF00664.26)'	3	vacuole	0
80261	0	0	0	-1.26407	-1.75269	0	Incompletely Characterized Transport Systems	Incompletely Characterized Transport Systems	Recognized transporters of unknown biochemical mechanism	The Lipid-translocating Exporter (LTE) Family	CHEBI:77845;7-aminocholesterol	7-aminocholesterol	Lipids	7-amino cholesterol exporter. Its overexpression confers resistance to an ergosterol biosynthesis inhibitor.	'RTA1 like protein(PF04479.16)'	6	plasma membrane, RE	0
70836	0	0	0	-1.21569	-1.32713	-1.28091	Electrochemical Potential-driven Transporters	Electrochemical Potential-driven Transporters	Porters (uniporters, symporters, antiporters)	The Mitochondrial Carrier (MC) Family	not found	Unknown	Unknown	It may transport nucleobase-containing substrates	'Mitochondrial carrier protein(PF00153.30)'	5	mitochondria	0
72047	0	0	0	-1.16257	-1.26472	0	Primary Active Transporters	Primary Active Transporters	P-P-bond-hydrolysis-driven transporters	The Peroxisomal Protein Importer (PPI) Family	CHEBI:8526;protein polypeptide chain	protein	Proteins and mRNA	protein import into peroxisomes	not_found	0	peroxisome	0
73317	0	0	0	-1.21935	-1.26367	0	Primary Active Transporters	Primary Active Transporters	P-P-bond-hydrolysis-driven transporters	The P-type ATPase (P-ATPase) Superfamily	CHEBI:29035;manganese(2+)	Mn2+	Metal cations	P5B-ATPase, was originally designated the functionally uncharacterized P-type ATPase 14 (FUPA14). It likely to catalyze export of manganese ions from the cytoplasm into the vacuole. Nucleolar GTPase/ATPase p130	'P5-type ATPase cation transporter(PF12409.11)'	0	vacuole	0
74006	0	0	0	-1.39706	-1.26091	-1.07924	Electrochemical Potential-driven Transporters	Electrochemical Potential-driven Transporters	Porters (uniporters, symporters, antiporters)	The Monovalent Cation:Proton Antiporter-1 (CPA1) Family	CHEBI:9175;sodium(1+)|CHEBI:5584;hydron	Na+, H+	Na, H+	SiNHX1. exchange of protons for cations such as Na+ or K+ in vacuole	'Sodium/hydrogen exchanger family(PF00999.24)'	10	vacuole	0
78211	0	0	0	-1.8454	-1.17527	0	Electrochemical Potential-driven Transporters	Electrochemical Potential-driven Transporters	Porters (uniporters, symporters, antiporters)	The Major Facilitator Superfamily (MFS)	CHEBI:10085;xylose	monosaccharides, sugars	C	xylose transporter	'Sugar (and other) transporter(PF00083.27)', 'Major Facilitator Superfamily(PF07690.19)'	10	plasma membrane	0
82044	0	0	0	-1.07881	-1.172	-1.41729	Electrochemical Potential-driven Transporters	Electrochemical Potential-driven Transporters	Porters (uniporters, symporters, antiporters)	The Major Facilitator Superfamily (MFS)	CHEBI:3556;Cercosporin|CHEBI:24127;fungicide|CHEBI:25442;mycotoxin	metabolites	Metabolites	? CCA77220.1//probable DHA14-like major facilitator; ABC transporter ???	'Sugar (and other) transporter(PF00083.27)', 'Major Facilitator Superfamily(PF07690.19)'	4	plasma membrane	0
74272	0	0	0	-1.14299	-1.10556	-1.23917	Electrochemical Potential-driven Transporters	Electrochemical Potential-driven Transporters	Porters (uniporters, symporters, antiporters)	The Resistance-Nodulation-Cell Division (RND) Superfamily	CHEBI:10545;electron	electron	Electron	3-hydroxy-3-methylglutaryl (HMG)-CoA reductase of 888 aas and 6 - 10 TMSs.	Patched family(PF02460.21), Sterol-sensing domain of SREBP cleavage-activation(PF12349.11), Hydroxymethylglutaryl-coenzyme A reductase (PF00368.21)	5	ER	0
82468	0	0	0	-1.11574	0	-1.16585	Primary Active Transporters	Primary Active Transporters	P-P-bond-hydrolysis-driven transporters	The AAA-ATPase, Bcs1 (Bcs1) Family	not found	unknown	Unknown	polypeptide movement through the ER membrane	'ATPase family associated with various cellular activities (AAA)(PF00004.32)', 'BCS1 N terminal(PF08740.14)', 'AAA ATPase domain(PF13191.9)'	0	?	0
75939	0	0	0	-1.7615	0	-1.06496	Accessory Factors Involved in Transport	Accessory Factors Involved in Transport	Auxiliary transport proteins	The Calmodulin Calcium Binding Protein (Calmodulin) Family	not found	unknown	Unknown	Catalyzes phospholipid flipping	'EF hand(PF00036.35, PF13202.9)', 'Cytoskeletal-regulatory complex EF hand(PF12763.10)', 'EF-hand domain(PF13405.9, PF14658.9)', 'EF-hand domain pair(PF13499.9, PF13833.9)'	0	?	0
71135	0	0	0	-2.80829	0	0	Electrochemical Potential-driven Transporters	Electrochemical Potential-driven Transporters	Porters (uniporters, symporters, antiporters)	The Major Facilitator Superfamily (MFS)	CHEBI:7793;phosphate(3-)	phosphate	P	H+-phosphate symporter. High-affinity transporter for external inorganic phosphate. Acts probably as a H+-phosphate symporter.	'Sugar (and other) transporter(PF00083.27)', 'Major Facilitator Superfamily(PF07690.19)'	3	plasma membrane	0
77448	0	0	0	-2.75133	0	0	Electrochemical Potential-driven Transporters	Electrochemical Potential-driven Transporters	Porters (uniporters, symporters, antiporters)	The Major Facilitator Superfamily (MFS)	CHEBI:32544;nicotinate	Nicotinate	Vitamins	Involved in the uptake of nicotinic acid. TNA1	'Major Facilitator Superfamily(PF07690.19)'	12	plasma membrane	0
72394	0	0	0	-2.11019	0	0	Channels/Pores	Channels/Pores	α-Type Channels	The Cation Channel-forming Heat Shock Protein-70 (Hsp70) Family	CHEBI:24870;ion	ion	Ion	may form cation-specific channels. Hsc70, has been incorporated into artificial lipid bilayers, and it proved to mediate stable transmembrane ion flow. Cation-selective flux occurred in well-defined, multilevel, discrete events suggesting the formation of a multi-conductance ion channel.	'Hsp70 protein(PF00012.23)', 'MreB/Mbl protein(PF06723.16)'	0	?	0
71528	0	0	0	-1.83349	0	0	Channels/Pores	Channels/Pores	α-Type Channels	The Annexin (Annexin) Family	CHEBI:24870;ion	ion	Ion	Annexin B10	'Annexin(PF00191.23)'	0	cytosol	0
72045	0	0	0	-1.31845	0	0	Electrochemical Potential-driven Transporters	Electrochemical Potential-driven Transporters	Porters (uniporters, symporters, antiporters)	The Cation Diffusion Facilitator (CDF) Family	CHEBI:3290;cadmium(2+)|CHEBI:23337;cobalt(2+)|CHEBI:10113;zinc(2+)	Zn2+, Cd2+, Co2+	Metal cations	Vacuolar CDF1 transporter. Transports Zn2+, Co2+ and Cd2+ but not Mn2+. Zn2+ transporter ZNT1 and related Cd2+/Zn2+ transporters (cation diffusion facilitator superfamily)	'Cation efflux family(PF01545.24)'	2	vacuole	0
77945	0	0	0	-1.26064	0	0	Electrochemical Potential-driven Transporters	Electrochemical Potential-driven Transporters	Porters (uniporters, symporters, antiporters)	The Auxin Efflux Carrier (AEC) Family	CHEBI:22676;auxin	auxin	Small molecules	Auxin efflux carrier family member. Predicted membrane protein	'Membrane transport protein(PF03547.21)'	1	plasma membrane	0
78833	0	0	0	-1.22855	0	0	Incompletely Characterized Transport Systems	Incompletely Characterized Transport Systems	Recognized transporters of unknown biochemical mechanism	The Sorting Nexin27 (SNX27)-Retromer Assembly Apparatus (RetromerAA) Family	not found	unknown	Unknown	The t-exporter moves tRNA from nucleus to cytoplasm. consists of several proteins. The protein t-UTP8 acts between maturation and translocation across the nuclear pore complex. It interacts with the two tRNA export receptors, Los1 and Msn5, and the Ran GTPase, Gsp1 t-UTP8, probably transfers tRNA to the nuclear tRNA export receptors by using a channeling mechanism	'ADP-ribosylation factor family(PF00025.24)', 'Ras family(PF00071.25)', 'Ras of Complex, Roc, domain of DAPkinase(PF08477.16)'	0	endosomes	0
79202	0	0	0	-1.19214	0	0	Electrochemical Potential-driven Transporters	Electrochemical Potential-driven Transporters	Porters (uniporters, symporters, antiporters)	The Choline Transporter-like (CTL) Family	not found	unknown	Unknown	Choline transporter	'Plasma-membrane choline transporter(PF04515.15)'	10	?	0
72655	0	0	0	-1.15901	0	0	Electrochemical Potential-driven Transporters	Electrochemical Potential-driven Transporters	Porters (uniporters, symporters, antiporters)	The Major Facilitator Superfamily (MFS)	CHEBI:35396;tartrate	tartrate	Organic acids	Putative tartrate transporter	'Major Facilitator Superfamily(PF07690.19)'	10	plasma membrane	0
72662	0	0	0	-1.14041	0	0	Electrochemical Potential-driven Transporters	Electrochemical Potential-driven Transporters	Porters (uniporters, symporters, antiporters)	The Major Facilitator Superfamily (MFS)	CHEBI:32544;nicotinate	Nicotinate	Vitamins	Involved in the uptake of nicotinic acid. TNA1	'Major Facilitator Superfamily(PF07690.19)'	10	plasma membrane	0
75943	0	0	0	-1.10587	0	0	Electrochemical Potential-driven Transporters	Electrochemical Potential-driven Transporters	Porters (uniporters, symporters, antiporters)	The Major Facilitator Superfamily (MFS)	CHEBI:5709;hexose	monosaccharides, sugars	C	sugar uptake	'Sugar (and other) transporter(PF00083.27)', 'Major Facilitator Superfamily(PF07690.19)'	9	plasma membrane	0
75288	0	0	0	-1.05362	0	0	Primary Active Transporters	Primary Active Transporters	P-P-bond-hydrolysis-driven transporters	The Endosomal Sorting Complexes Required for Transport III (ESCRT-III) Family	CHEBI:14911;protein	protein	Proteins and mRNA	modulates the stability of their targets. As a result, may control many cellular processes. Recruits ITCH, NEDD4 and SMURF2 to endosomal membranes. Negatively regulates KCNH2 potassium channel activity by decreasing its cell-surface expression and interfering with channel maturation through recruitment of NEDD4L to the Golgi apparatus and multivesicular body where it mediates KCNH2 degradatio	'C2 domain(PF00168.33)', 'WW domain(PF00397.29)', 'HECT-domain (ubiquitin-transferase)(PF00632.28)'	0	vesicles	0
76271	0	0	0	-1.0019	0	0	Channels/Pores	Channels/Pores	α-Type Channels	The Cation Channel-forming Heat Shock Protein-70 (Hsp70) Family	CHEBI:24870;ion	ion	Ion	may form cation-specific channels. Hsc70, has been incorporated into artificial lipid bilayers, and it proved to mediate stable transmembrane ion flow. Cation-selective flux occurred in well-defined, multilevel, discrete events suggesting the formation of a multi-conductance ion channel.	'Hsp70 protein(PF00012.23)', 'MreB/Mbl protein(PF06723.16)'	0	?	0
71420	0	0	0	0	0	-1.08315	Electrochemical Potential-driven Transporters	Electrochemical Potential-driven Transporters	Porters (uniporters, symporters, antiporters)	The Major Facilitator Superfamily (MFS)	CHEBI:25384;monocarboxylic acid	organic acids	Organic acids	MFS putative monocarboxylic acid transporter, UMF23B	MCH1, Major Facilitator Superfamily (PF07690.19), Nodulin-like (PF06813.16)	10	?	0
71802	0	0	0	0	-4.03127	-3.0551	Primary Active Transporters	Primary Active Transporters	P-P-bond-hydrolysis-driven transporters	The Peroxisomal Protein Importer (PPI) Family	CHEBI:8526;protein polypeptide chain	protein	Proteins and mRNA	The peroxisome complex for protein import into peroxisomes	'Integral peroxisomal membrane peroxin(PF06398.14)'	3	peroxisome	0
75212	0	0	0	0	-1.6186	-3.41761	Primary Active Transporters	Primary Active Transporters	Oxidoreduction-driven transporters	The H+ or Na+-translocating NADH Dehydrogenase (NDH) Family	CHEBI:5584;hydron	H+	H+	Complex I functions in the transfer of electrons from NADH to the respiratory chain	'NADH-ubiquinone reductase complex 1 MLRQ subunit(PF06522.14)'	1	mitochondria	0
77111	0	0	0	0	-1.59567	-1.36389	Channels/Pores	Channels/Pores	Cell Fusion Pores	The Mitochondrial Inner/Outer Membrane Fusion (MMF) Family	not found	unknown	Unknown	Thiamine transporter. Only the Ugo1 protein is a member of the Mitochondrial carrier superfamily. Required for mitochondrial fusion as well as normal mitochondrial morphology by bridging the essential interaction between FZO1 and MGM1. May coordinate fusion of inner and outer membranes during mitochondrial fusion.	'Elongation factor Tu GTP binding domain(PF00009.30)', 'Dynamin family(PF00350.26)', '50S ribosome-binding GTPase(PF01926.26)'	0	mitochondria	0
80167	0	0	0	0	-1.319	0	Primary Active Transporters	Primary Active Transporters	P-P-bond-hydrolysis-driven transporters	The ATP-binding Cassette (ABC) Superfamily	CHEBI:3098;bile acid	bile acid	Lipids	translocation of phosphatidylcholine to the vacuole lumen, the release of lumenal calcium stores, exhibits ATP-dependent bile acid transport.	'ABC transporter(PF00005.30)', 'ABC transporter transmembrane region(PF00664.26)'	5	vacuole	0
72849	0	0	0	0	-1.22619	0	Electrochemical Potential-driven Transporters	Electrochemical Potential-driven Transporters	Porters (uniporters, symporters, antiporters)	The Mitochondrial Carrier (MC) Family	not found	gluthation	S	AMP, ADP, ATP transport	'Mitochondrial carrier protein(PF00153.30)'	0	mitochondria	0
72774	0	0	0	0	-1.18935	0	Incompletely Characterized Transport Systems	Incompletely Characterized Transport Systems	Recognized transporters of unknown biochemical mechanism	The Integral Membrane Peroxisomal Protein Importer-2 (PPI2) Family	CHEBI:8526;protein polypeptide chain	protein	Proteins and mRNA	peroxisomal protein importer (for insertion of integral membranes from the cytosol to the peroxisomal membrane). Acts as a cytosolic import receptor for peroxisomal membrane proteins (PMPs) and delivers them to the docking factor PEX3 at the peroxisomal membrane for subsequent insertion into the membrane.	'Peroxisomal membrane protein (Pex16)(PF08610.13)'	0	peroxisome	0
72902	0	0	0	0	-1.14225	-2.54641	Electrochemical Potential-driven Transporters	Electrochemical Potential-driven Transporters	Porters (uniporters, symporters, antiporters)	The Mitochondrial Carrier (MC) Family	CHEBI:61417;TDP(3-)|CHEBI:9533;thiamine(1+) monophosphate|CHEBI:3285;CTP|CHEBI:10530;dTTP|CHEBI:9850;UTP|CHEBI:8675;pyrimidine	nucleotides-P	Nucleotide-P	Pyrimidines, TTP, UTP, CTP, TMP, TDP uptake	'Mitochondrial carrier protein(PF00153.30)'	0	mitochondria	0
72633	0	0	0	0	-1.08225	-1.09067	Electrochemical Potential-driven Transporters	Electrochemical Potential-driven Transporters	Porters (uniporters, symporters, antiporters)	The Mitochondrial Inner Membrane K+/H+ and Ca2+/H+ Exchanger (LetM1) Family	CHEBI:34552;barium(2+)|CHEBI:34982;strontium(2+)|CHEBI:3308;calcium(2+)|CHEBI:6635;magnesium(2+)|CHEBI:29035;manganese(2+)|CHEBI:9175;sodium(1+)|CHEBI:8345;potassium(1+)	Ca2+	Ca	LETM1. Mitochondrial proton/calcium exchanger protein that mediates proton-dependent calcium efflux from mitochondrion	'LETM1-like, RBD(PF07766.16)'	1	mitochondria	0
72651	0	0	0	0	-1.07402	0	Primary Active Transporters	Primary Active Transporters	P-P-bond-hydrolysis-driven transporters	The Arsenite-Antimonite (ArsAB) Efflux Family	CHEBI:75861;arsenopyrite	Arsenical	Metal cations	Arsenical resistance efflux pump (ATP-dependent)	'Arsenical pump membrane protein(PF02040.18)'	10	plasma membrane	0
78296	0	0	0	0	-1.05696	-1.44167	Electrochemical Potential-driven Transporters	Electrochemical Potential-driven Transporters	Porters (uniporters, symporters, antiporters)	The Amino Acid-Polyamine-Organocation (APC) Family	CHEBI:5584;hydron|CHEBI:25094;lysine	amino acids	N	Lysine-specific permease. Permease that is involved in the transport across the cytoplasmic membrane of lysine.	'Amino acid permease(PF00324.24, PF13520.9)'	10	plasma membrane	0
75254	0	0	0	0	-1.0563	-1.22226	Electrochemical Potential-driven Transporters	Electrochemical Potential-driven Transporters	Porters (uniporters, symporters, antiporters)	The Mitochondrial Carrier (MC) Family	CHEBI:30031;succinate(2-)|CHEBI:42511;fumarate(2-)	succinate, fumarate	Organic acids	Transports cytoplasmic succinate into the mitochondrial matrix in exchange for fumarate	'Mitochondrial carrier protein(PF00153.30)'	0	mitochondria	0
74836	0	0	0	0	-1.04976	-1.01777	Electrochemical Potential-driven Transporters	Electrochemical Potential-driven Transporters	Porters (uniporters, symporters, antiporters)	The Major Facilitator Superfamily (MFS)	CHEBI:2642;alpha-amino acid	amino acids	N	vacuolar aa uptake system	'Major Facilitator Superfamily(PF07690.19)'	13	vacuole	0
72017	0	0	0	0	-1.04388	0	Electrochemical Potential-driven Transporters	Electrochemical Potential-driven Transporters	Porters (uniporters, symporters, antiporters)	The Drug/Metabolite Transporter (DMT) Superfamily	not found	unknown	Unknown	Phosphoenolpyruvate, phosphate, Triose-phosphate, Glycerate-phosphate permease	'Triose-phosphate Transporter family(PF03151.19)'	6	?	0
79093	0	0	0	0	0	-2.59585	Electrochemical Potential-driven Transporters	Electrochemical Potential-driven Transporters	Porters (uniporters, symporters, antiporters)	The Major Facilitator Superfamily (MFS)	CHEBI:3556;Cercosporin|CHEBI:24127;fungicide|CHEBI:25442;mycotoxin	metabolites	Metabolites	? CCA77220.1//probable DHA14-like major facilitator; ABC transporter ???	'Sugar (and other) transporter(PF00083.27)', 'Major Facilitator Superfamily(PF07690.19)'	14	plasma membrane	0
77986	0	0	0	0	0	-1.43488	Primary Active Transporters	Primary Active Transporters	P-P-bond-hydrolysis-driven transporters	The Mitochondrial Protein Translocase (MPT) Family	CHEBI:8526;protein polypeptide chain	protein	Proteins and mRNA	Mitochondrial intermembrane chaperone that participates in the import and insertion of some multi-pass transmembrane proteins into the mitochondrial inner membrane.	'Tetratricopeptide repeat(PF00515.31, PF13432.9)', 'TPR repeat(PF13414.9)'	0	mitochondria	0
73839	0	0	0	0	0	-1.3499	Electrochemical Potential-driven Transporters	Electrochemical Potential-driven Transporters	Porters (uniporters, symporters, antiporters)	The Mitochondrial Carrier (MC) Family	CHEBI:2342;ADP|CHEBI:2359;ATP	nucleotides-P	Nucleotide-P	ATP, ADP mitochondrial transporter. ADP:ATP antiporter that mediates import of ADP into the mitochondrial matrix for ATP synthesis, and export of ATP out to fuel the cell	'Mitochondrial carrier protein(PF00153.30)'	3	mitochondria	0
73126	0	0	0	0	0	-1.30216	Incompletely Characterized Transport Systems	Incompletely Characterized Transport Systems	Recognized transporters of unknown biochemical mechanism	The Sorting Nexin27 (SNX27)-Retromer Assembly Apparatus (RetromerAA) Family	not found	unknown	Unknown	The t-exporter moves tRNA from nucleus to cytoplasm. consists of several proteins. The protein t-UTP8 acts between maturation and translocation across the nuclear pore complex. It interacts with the two tRNA export receptors, Los1 and Msn5, and the Ran GTPase, Gsp1 t-UTP8, probably transfers tRNA to the nuclear tRNA export receptors by using a channeling mechanism	'ADP-ribosylation factor family(PF00025.24)', 'Ras family(PF00071.25)', 'Ras of Complex, Roc, domain of DAPkinase(PF08477.16)', 'Signal recognition particle receptor beta subunit(PF09439.13)'	0	endosomes	0
73442	0	0	0	0	0	-1.24195	Primary Active Transporters	Primary Active Transporters	P-P-bond-hydrolysis-driven transporters	The H+- or Na+-translocating F-type, V-type and A-type ATPase (F-ATPase) Superfamily	not found	H+	H+	pump 3-4 H+ out of mitochondria per ATP hydrolyzed.	'ATP synthase alpha/beta family, nucleotide-binding domain(PF00006.28)', 'ATP synthase alpha/beta family, beta-barrel domain(PF02874.26)'	0	mitochondria	0
79411	0	0	0	0	0	-1.1756	Primary Active Transporters	Primary Active Transporters	P-P-bond-hydrolysis-driven transporters	The H+- or Na+-translocating F-type, V-type and A-type ATPase (F-ATPase) Superfamily	CHEBI:5584;hydron	H+	H+	pump 3-4 H+ out of mitochondria per ATP hydrolyzed.	'ATP synthase alpha/beta family, nucleotide-binding domain(PF00006.28)', 'ATP synthase alpha/beta chain, C terminal domain(PF00306.30)', 'ATP synthase alpha/beta family, beta-barrel domain(PF02874.26)'	0	mitochondria	0
77149	0	0	0	0	0	-1.17068	Electrochemical Potential-driven Transporters	Electrochemical Potential-driven Transporters	Porters (uniporters, symporters, antiporters)	The Mitochondrial Carrier (MC) Family	CHEBI:8154;phosphonate(2-)|CHEBI:7793;phosphate(3-)|CHEBI:4984;fatty acid	phosphate, fatty acids	P, Lipids	Transport of phosphate groups from the cytosol to the mitochondrial matrix	'Mitochondrial carrier protein(PF00153.30)'	0	mitochondria	0
73803	0	0	0	0	0	-1.10223	Incompletely Characterized Transport Systems	Incompletely Characterized Transport Systems	Putative transport proteins	The Prenyl Transferase (UbiA) Family	not found	unknown	Unknown	reduce O2 to water and concomitantly pump four protons across the membrane	'UbiA prenyltransferase family(PF01040.21)'	6	?	0
80392	0	0	0	0	0	-1.09549	Primary Active Transporters	Primary Active Transporters	P-P-bond-hydrolysis-driven transporters	The Mitochondrial Protein Translocase (MPT) Family	CHEBI:8526;protein polypeptide chain	protein	Proteins and mRNA	Mitochondrial intermembrane chaperone that participates in the import and insertion of some multi-pass transmembrane proteins into the mitochondrial inner membrane.	'GrpE(PF01025.22)'	0	mitochondria	0
73662	0	0	0	0	0	-1.08078	Channels/Pores	Channels/Pores	Pore-Forming Toxins (Proteins and Peptides)	The Pore-forming Amphipathic Helical Peptide HP(2-20) (HP2-20) Family	CHEBI:25367;molecule	small molecules	Small molecules	small molecules efflux	'Ribosomal protein L1p/L10e family(PF00687.24)'	0	?	0
75439	0	0	0	0	0	-1.06337	Primary Active Transporters	Primary Active Transporters	P-P-bond-hydrolysis-driven transporters	The Mitochondrial Protein Translocase (MPT) Family	CHEBI:8526;protein polypeptide chain	protein	Proteins and mRNA	Mitochondrial intermembrane chaperone that participates in the import and insertion of some multi-pass transmembrane proteins into the mitochondrial inner membrane.	'Tim44-like domain(PF04280.18)'	0	mitochondria	0
76933	0	0	0	0	0	-1.03332	Channels/Pores	Channels/Pores	α-Type Channels	The Cation Channel-forming Heat Shock Protein-70 (Hsp70) Family	CHEBI:24870;ion	ion	Ion	may form cation-specific channels. Hsc70, has been incorporated into artificial lipid bilayers, and it proved to mediate stable transmembrane ion flow. Cation-selective flux occurred in well-defined, multilevel, discrete events suggesting the formation of a multi-conductance ion channel.	'Hsp70 protein(PF00012.23)', 'MreB/Mbl protein(PF06723.16)'	0	?	0
80390	0	0	0	0	0	-1.02354	Electrochemical Potential-driven Transporters	Electrochemical Potential-driven Transporters	Porters (uniporters, symporters, antiporters)	The Major Facilitator Superfamily (MFS)	CHEBI:3556;Cercosporin|CHEBI:24127;fungicide|CHEBI:25442;mycotoxin	metabolites	Metabolites	vacuolar aa uptake system	not_found	5	vacuole	0
75951	0	0	0	0	0	-1.01241	Primary Active Transporters	Primary Active Transporters	P-P-bond-hydrolysis-driven transporters	The P-type ATPase (P-ATPase) Superfamily	not found	Mn2+	Metal cations	cation transporting ATPase	'E1-E2 ATPase(PF00122.23)', 'haloacid dehalogenase-like hydrolase(PF00702.29)', 'Cation transport ATPase (P-type)(PF13246.9)'	6	ER	0
